# Supplementary material for: Three-Dimensional Muscle Architecture and Comprehensive Dynamic Properties of Rabbit Gastrocnemius, Plantaris and Soleus: Input for Simulation Studies
Source: PLoS One. 2015 Jun 26;10(6):e0130985. doi: 10.1371/journal.pone.0130985 (PMC4482742; doi:10.1371/journal.pone.0130985)
Supplement: S1 Dataset — (TXT) [file pone.0130985.s001.txt]

R1_origin	x	y	z
GAS_medialis	279.72	-243.33	2.80
GAS_lateralis	273.19	-242.57	16.33
PLA	278.61	-240.46	12.45
SOL	285.57	-246.60	17.32
calcaneus	380.53	-210.02	12.63
