# Supplementary material for: Three-Dimensional Muscle Architecture and Comprehensive Dynamic Properties of Rabbit Gastrocnemius, Plantaris and Soleus: Input for Simulation Studies
Source: PLoS One. 2015 Jun 26;10(6):e0130985. doi: 10.1371/journal.pone.0130985 (PMC4482742; doi:10.1371/journal.pone.0130985)
Supplement: S2 Dataset — (TXT) [file pone.0130985.s002.txt]

MESH "kom1" dimension 3 Elemtype linear Nnode 2
Coordinates rabbit M. gastrocnemius R1
1	286.47340000	-226.49449605	8.35373306
2	286.99237500	-226.32284624	8.32556776
3	287.51135000	-226.16071240	8.30596625
4	288.03032500	-226.00809453	8.29492854
5	288.54930000	-225.86499262	8.29245464
6	289.06827500	-225.73140668	8.29854453
7	289.58725000	-225.60733670	8.31319822
8	290.10622500	-225.49278269	8.33641572
9	290.62520000	-225.39803049	8.36276396
10	291.14417500	-225.30462986	8.39662501
11	291.66315000	-225.21865320	8.43927246
12	292.18212500	-225.13942813	8.49880006
13	292.70110000	-225.06621435	8.56949929
14	293.22007500	-225.01081861	8.65161899
15	293.73905000	-224.96364198	8.73492917
16	294.25802500	-224.92555829	8.82716720
17	294.77700000	-224.89656755	8.92833308
18	295.29597500	-224.87666974	9.03842681
19	295.81495000	-224.86586488	9.15744840
20	296.33392500	-224.86415296	9.28539784
21	296.85290000	-224.87153399	9.42227513
22	281.87460000	-230.52658283	7.44217768
23	282.39439000	-230.32371218	7.30283646
24	282.91418000	-230.13287210	7.18350642
25	283.43397000	-229.95406258	7.08418754
26	283.95376000	-229.78728362	7.00487983
27	284.47355000	-229.63253523	6.94558330
28	284.99334000	-229.48981740	6.90629792
29	285.51313000	-229.35913013	6.88702372
30	286.03292000	-229.27708296	6.86505711
31	286.55271000	-229.18827494	6.87926875
32	287.07250000	-229.08422703	6.93027519
33	287.59229000	-228.97067712	7.01003340
34	288.11208000	-228.86092069	7.10635377
35	288.63187000	-228.76973792	7.20721281
36	289.15166000	-228.68042619	7.32637011
37	289.67145000	-228.59481763	7.46211756
38	290.19124000	-228.51291224	7.61445515
39	290.71103000	-228.43471002	7.78338287
40	291.23082000	-228.36021097	7.96890074
41	291.75061000	-228.28941508	8.17100875
42	292.27040000	-228.22232236	8.38970690
43	284.52440000	-228.52671891	8.03001536
44	284.98364000	-228.32542426	8.06124701
45	285.44288000	-228.13969108	8.09505616
46	285.90212000	-227.96951935	8.13144280
47	286.36136000	-227.81490910	8.17040694
48	286.82060000	-227.67586030	8.21194858
49	287.27984000	-227.55237297	8.25606771
50	287.73908000	-227.44444711	8.30276434
51	288.19832000	-227.33644509	8.37342410
52	288.65756000	-227.25795520	8.43479155
53	289.11680000	-227.20460202	8.48764524
54	289.57604000	-227.16984118	8.53620819
55	290.03528000	-227.14567422	8.58610105
56	290.49452000	-227.12370427	8.64246858
57	290.95376000	-227.07521226	8.69170587
58	291.41300000	-227.02407481	8.73994179
59	291.87224000	-226.97029193	8.78717634
60	292.33148000	-226.91386362	8.83340952
61	292.79072000	-226.85478987	8.87864133
62	293.24996000	-226.79307069	8.92287177
63	293.70920000	-226.72870608	8.96610084
64	290.37660000	-225.69700249	8.26533820
65	290.68058500	-225.66928919	8.32584979
66	290.98457000	-225.64124879	8.38513000
67	291.28855500	-225.61288129	8.44317883
68	291.59254000	-225.58418668	8.49999628
69	291.89652500	-225.55516496	8.55558234
70	292.20051000	-225.52581613	8.60993703
71	292.50449500	-225.49614020	8.66306033
72	292.80848000	-225.47799845	8.74063578
73	293.11246500	-225.45220223	8.80736797
74	293.41645000	-225.42019140	8.85946841
75	293.72043500	-225.38485447	8.89495002
76	294.02442000	-225.34978975	8.91374139
77	294.32840500	-225.31856380	8.91766563
78	294.63239000	-225.29371944	8.93135667
79	294.93637500	-225.27156949	8.93844681
80	295.24036000	-225.25211394	8.93893604
81	295.54434500	-225.23535279	8.93282437
82	295.84833000	-225.22128605	8.92011179
83	296.15231500	-225.20991371	8.90079830
84	296.45630000	-225.20123577	8.87488391
85	291.26590000	-223.89642388	9.11872759
86	291.62572000	-223.81487286	9.20557872
87	291.98554000	-223.73950623	9.29116009
88	292.34536000	-223.67032396	9.37547169
89	292.70518000	-223.60732608	9.45851352
90	293.06500000	-223.55051256	9.54028559
91	293.42482000	-223.49988343	9.62078788
92	293.78464000	-223.45543866	9.70002041
93	294.14446000	-223.41966249	9.80441402
94	294.50428000	-223.38833425	9.89359680
95	294.86410000	-223.36209457	9.96651805
96	295.22392000	-223.34294026	10.02800126
97	295.58374000	-223.33305779	10.08571440
98	295.94356000	-223.33378761	10.14735676
99	296.30338000	-223.32448701	10.20023752
100	296.66320000	-223.31804585	10.24814660
101	297.02302000	-223.31446414	10.29108399
102	297.38284000	-223.31374187	10.32904970
103	297.74266000	-223.31587904	10.36204372
104	298.10248000	-223.32087566	10.39006606
105	298.46230000	-223.32873173	10.41311671
106	293.46220000	-222.29777364	10.14265793
107	293.81696500	-222.27555137	10.12375663
108	294.17173000	-222.25379532	10.11451526
109	294.52649500	-222.23250548	10.11493381
110	294.88126000	-222.21168186	10.12501229
111	295.23602500	-222.19132445	10.14475069
112	295.59079000	-222.17143326	10.17414901
113	295.94555500	-222.15200829	10.21320727
114	296.30032000	-222.13038327	10.23325394
115	296.65508500	-222.11243100	10.27990168
116	297.00985000	-222.09551913	10.35452108
117	297.36461500	-222.07733717	10.45382841
118	297.71938000	-222.05622841	10.57044203
119	298.07414500	-222.03101838	10.69402688
120	298.42891000	-221.99870669	10.76432532
121	298.78367500	-221.96201374	10.82788618
122	299.13844000	-221.92093953	10.88470944
123	299.49320500	-221.87548408	10.93479511
124	299.84797000	-221.82564736	10.97814319
125	300.20273500	-221.77142940	11.01475368
126	300.55750000	-221.71283017	11.04462658
127	297.55560000	-221.07598300	11.44385460
128	297.87127500	-221.05423048	11.50087851
129	298.18695000	-221.03886063	11.55106472
130	298.50262500	-221.02987346	11.59441321
131	298.81830000	-221.02726897	11.63092399
132	299.13397500	-221.03104714	11.66059706
133	299.44965000	-221.04120799	11.68343241
134	299.76532500	-221.05775152	11.69943006
135	300.08100000	-221.08132067	11.71322078
136	300.39667500	-221.11385698	11.71796204
137	300.71235000	-221.15108482	11.71452575
138	301.02802500	-221.19032657	11.70354679
139	301.34370000	-221.23000081	11.68538202
140	301.65937500	-221.26901842	11.66010324
141	301.97505000	-221.29738819	11.62346839
142	302.29072500	-221.32253742	11.57861361
143	302.60640000	-221.34446609	11.52553892
144	302.92207500	-221.36317421	11.46424430
145	303.23775000	-221.37866178	11.39472978
146	303.55342500	-221.39092880	11.31699533
147	303.86910000	-221.39997526	11.23104097
148	281.05870000	-232.09763983	7.16879434
149	281.57126500	-231.96121611	7.12537825
150	282.08383000	-231.82341989	7.09432415
151	282.59639500	-231.68425115	7.07563205
152	283.10896000	-231.54370991	7.06930193
153	283.62152500	-231.40179615	7.07533381
154	284.13409000	-231.25850989	7.09372769
155	284.64665500	-231.11385112	7.12448356
156	285.15922000	-230.93085952	7.16473439
157	285.67178500	-230.76238469	7.21853850
158	286.18435000	-230.61279172	7.29096077
159	286.69691500	-230.48126870	7.38330775
160	287.20948000	-230.36318350	7.49288883
161	287.72204500	-230.25208642	7.61370223
162	288.23461000	-230.13847767	7.69394285
163	288.74717500	-230.03062601	7.77193662
164	289.25974000	-229.92853143	7.84768354
165	289.77230500	-229.83219393	7.92118361
166	290.28487000	-229.74161352	7.99243683
167	290.79743500	-229.65679020	8.06144320
168	291.31000000	-229.57772395	8.12820272
169	282.74090000	-230.57969684	7.30502799
170	283.20294000	-230.41505313	7.32744983
171	283.66498000	-230.25952055	7.35491389
172	284.12702000	-230.11309912	7.38742018
173	284.58906000	-229.97578884	7.42496869
174	285.05110000	-229.84758970	7.46755943
175	285.51314000	-229.72850170	7.51519240
176	285.97518000	-229.61852485	7.56786759
177	286.43722000	-229.50440112	7.64653794
178	286.89926000	-229.40717066	7.72691198
179	287.36130000	-229.32588376	7.80099753
180	287.82334000	-229.25798309	7.86175066
181	288.28538000	-229.20197526	7.91055171
182	288.74742000	-229.15707874	7.95421476
183	289.20946000	-229.10931572	7.98394867
184	289.67150000	-229.06884222	8.00476788
185	290.13354000	-229.03565822	8.01667237
186	290.59558000	-229.00976373	8.01966215
187	291.05762000	-228.99115875	8.01373721
188	291.51966000	-228.97984328	7.99889757
189	291.98170000	-228.97581732	7.97514321
190	286.71740000	-226.92021436	8.05555320
191	287.15869000	-226.76736902	8.11155120
192	287.59998000	-226.62602928	8.16618831
193	288.04127000	-226.49619512	8.21946452
194	288.48256000	-226.37786656	8.27137982
195	288.92385000	-226.27104359	8.32193423
196	289.36514000	-226.17572621	8.37112773
197	289.80643000	-226.09191443	8.41896033
198	290.24772000	-226.02039196	8.46703114
199	290.68901000	-225.96490500	8.50968712
200	291.13030000	-225.91137950	8.55763855
201	291.57159000	-225.84665392	8.62112984
202	292.01288000	-225.80436838	8.67812675
203	292.45417000	-225.84843038	8.68501961
204	292.89546000	-225.84249498	8.71249242
205	293.33675000	-225.84602084	8.73517455
206	293.77804000	-225.85900797	8.75306602
207	294.21933000	-225.88145637	8.76616683
208	294.66062000	-225.91336603	8.77447696
209	295.10191000	-225.95473696	8.77799642
210	295.54320000	-226.00556916	8.77672522
211	280.82000000	-233.40599059	6.80897307
212	281.18843500	-233.34067459	6.88358348
213	281.55687000	-233.27218276	6.95260131
214	281.92530500	-233.20051511	7.01602654
215	282.29374000	-233.12567162	7.07385919
216	282.66217500	-233.04765232	7.12609925
217	283.03061000	-232.96645718	7.17274672
218	283.39904500	-232.88208622	7.21380160
219	283.76748000	-232.79328340	7.26843561
220	284.13591500	-232.70218053	7.30627442
221	284.50435000	-232.60808223	7.32911695
222	284.87278500	-232.51017457	7.34104809
223	285.24122000	-232.40779307	7.34725348
224	285.60965500	-232.30065707	7.35287926
225	285.97809000	-232.19587167	7.36077130
226	286.34652500	-232.08883698	7.36600207
227	286.71496000	-231.97955299	7.36857156
228	287.08339500	-231.86801971	7.36847978
229	287.45183000	-231.75423714	7.36572671
230	287.82026500	-231.63820527	7.36031238
231	288.18870000	-231.51992411	7.35223677
232	283.82040000	-230.76600089	7.32387829
233	284.16895000	-230.68732014	7.33321560
234	284.51750000	-230.60857263	7.34832522
235	284.86605000	-230.52975836	7.36920716
236	285.21460000	-230.45087735	7.39586142
237	285.56315000	-230.37192959	7.42828799
238	285.91170000	-230.29291507	7.46648688
239	286.26025000	-230.21383380	7.51045809
240	286.60880000	-230.10965450	7.54703598
241	286.95735000	-230.01802744	7.60038660
242	287.30590000	-229.93918794	7.66819714
243	287.65445000	-229.87069363	7.74528641
244	288.00300000	-229.80838917	7.82465257
245	288.35155000	-229.74736862	7.89851602
246	288.70010000	-229.67522039	7.93791726
247	289.04865000	-229.60278218	7.96776998
248	289.39720000	-229.53005399	7.98807417
249	289.74575000	-229.45703581	7.99882983
250	290.09430000	-229.38372765	8.00003698
251	290.44285000	-229.31012950	7.99169560
252	290.79140000	-229.23624137	7.97380570
253	278.69640000	-235.47820243	7.28551590
254	279.17784500	-235.40188906	7.23267135
255	279.65929000	-235.32481799	7.18345958
256	280.14073500	-235.24698921	7.13788061
257	280.62218000	-235.16840273	7.09593443
258	281.10362500	-235.08905855	7.05762104
259	281.58507000	-235.00895667	7.02294044
260	282.06651500	-234.92809708	6.99189263
261	282.54796000	-234.86215758	6.96720133
262	283.02940500	-234.78665015	6.94374061
263	283.51085000	-234.70559902	6.92567906
264	283.99229500	-234.62198548	6.91528851
265	284.47374000	-234.53408988	6.91109414
266	284.95518500	-234.43797984	6.90953973
267	285.43663000	-234.33855724	6.90182599
268	285.91807500	-234.23521817	6.89640488
269	286.39952000	-234.12796262	6.89327638
270	286.88096500	-234.01679060	6.89244050
271	287.36241000	-233.90170211	6.89389725
272	287.84385500	-233.78269714	6.89764661
273	288.32530000	-233.65977570	6.90368859
274	284.84720000	-228.06381808	7.11564813
275	285.46598000	-227.64152456	7.27477943
276	286.08476000	-227.24232314	7.43224990
277	286.70354000	-226.86621379	7.58805954
278	287.32232000	-226.51319654	7.74220835
279	287.94110000	-226.18327137	7.89469634
280	288.55988000	-225.87643829	8.04552350
281	289.17866000	-225.59269729	8.19468982
282	289.79744000	-225.35040024	8.31138156
283	290.41622000	-225.12963472	8.43797499
284	291.03500000	-224.91741446	8.57160844
285	291.65378000	-224.73269034	8.71274896
286	292.27256000	-224.55997100	8.87697643
287	292.89134000	-224.39844060	9.10746414
288	293.51012000	-224.22418703	9.29483811
289	294.12890000	-224.05644862	9.48983691
290	294.74768000	-223.89522536	9.69246056
291	295.36646000	-223.74051726	9.90270906
292	295.98524000	-223.59232431	10.12058239
293	296.60402000	-223.45064651	10.34608056
294	297.22280000	-223.31548387	10.57920358
295	285.41480000	-229.02271222	6.68451561
296	285.97652500	-228.79099889	6.70123667
297	286.53825000	-228.56817217	6.72829236
298	287.09997500	-228.35423206	6.76568269
299	287.66170000	-228.14917854	6.81340765
300	288.22342500	-227.95301164	6.87146725
301	288.78515000	-227.76573133	6.93986148
302	289.34687500	-227.58733763	7.01859034
303	289.90860000	-227.41932989	7.09012139
304	290.47032500	-227.26238914	7.18503613
305	291.03205000	-227.11683905	7.29839760
306	291.59377500	-226.98179325	7.42439233
307	292.15550000	-226.84988679	7.56870834
308	292.71722500	-226.71177056	7.74599846
309	293.27895000	-226.58967703	7.91910983
310	293.84067500	-226.47550559	8.10717273
311	294.40240000	-226.36925626	8.31018718
312	294.96412500	-226.27092902	8.52815315
313	295.52585000	-226.18052389	8.76107067
314	296.08757500	-226.09804086	9.00893973
315	296.64930000	-226.02347993	9.27176032
316	281.70820000	-231.34097720	6.28060933
317	282.38599000	-231.06834119	6.36927552
318	283.06378000	-230.80679476	6.45654002
319	283.74157000	-230.55633792	6.54240283
320	284.41936000	-230.31697066	6.62686394
321	285.09715000	-230.08869299	6.70992336
322	285.77494000	-229.87150491	6.79158109
323	286.45273000	-229.66540640	6.87183712
324	287.13052000	-229.48419447	6.97232546
325	287.80831000	-229.31439578	7.06423593
326	288.48610000	-229.15192100	7.14393193
327	289.16389000	-228.98975393	7.21192354
328	289.84168000	-228.82570884	7.26694575
329	290.51947000	-228.66466102	7.30570021
330	291.19726000	-228.51298695	7.37936351
331	291.87505000	-228.36552660	7.45377655
332	292.55284000	-228.22227996	7.52893936
333	293.23063000	-228.08324705	7.60485191
334	293.90842000	-227.94842786	7.68151423
335	294.58621000	-227.81782239	7.75892630
336	295.26400000	-227.69143064	7.83708812
337	280.26930000	-233.20609194	6.64724767
338	280.90286500	-232.86904639	6.75914886
339	281.53643000	-232.54814554	6.86811341
340	282.16999500	-232.24338940	6.97414131
341	282.80356000	-231.95477797	7.07723256
342	283.43712500	-231.68231124	7.17738716
343	284.07069000	-231.42598922	7.27460512
344	284.70425500	-231.18581190	7.36888643
345	285.33782000	-230.98687038	7.51315063
346	285.97138500	-230.78807577	7.62803012
347	286.60495000	-230.58746319	7.70717684
348	287.23851500	-230.39300106	7.76111828
349	287.87208000	-230.20999683	7.79348687
350	288.50564500	-230.03114989	7.78194426
351	289.13921000	-229.91491465	7.82126154
352	289.77277500	-229.82342621	7.85489248
353	290.40634000	-229.75668456	7.88283709
354	291.03990500	-229.71468971	7.90509538
355	291.67347000	-229.69744165	7.92166732
356	292.30703500	-229.70494039	7.93255294
357	292.94060000	-229.73718593	7.93775222
358	280.52620000	-232.17835452	7.04687574
359	281.17481500	-231.81160291	7.01938853
360	281.82343000	-231.47020035	7.00016986
361	282.47204500	-231.15414686	6.98921975
362	283.12066000	-230.86344242	6.98653818
363	283.76927500	-230.59808705	6.99212515
364	284.41789000	-230.35808074	7.00598067
365	285.06650500	-230.14342349	7.02810474
366	285.71512000	-229.98022048	7.06336292
367	286.36373500	-229.82555358	7.11456986
368	287.01235000	-229.68827203	7.17544653
369	287.66096500	-229.57854116	7.23269803
370	288.30958000	-229.47786615	7.27725240
371	288.95819500	-229.40949034	7.33628931
372	289.60681000	-229.33545501	7.39220437
373	290.25542500	-229.27560727	7.44931518
374	290.90404000	-229.22994714	7.50762172
375	291.55265500	-229.19847461	7.56712400
376	292.20127000	-229.18118969	7.62782202
377	292.84988500	-229.17809237	7.68971578
378	293.49850000	-229.18918265	7.75280527
379	280.01180000	-233.96564378	5.85364494
380	280.58726000	-233.70534160	5.83285511
381	281.16272000	-233.45264251	5.82271679
382	281.73818000	-233.20754651	5.82322998
383	282.31364000	-232.97005360	5.83439469
384	282.88910000	-232.74016378	5.85621090
385	283.46456000	-232.51787705	5.88867863
386	284.04002000	-232.30319341	5.93179787
387	284.61548000	-232.08884235	5.98658697
388	285.19094000	-231.88281227	6.05496189
389	285.76640000	-231.67982631	6.14635827
390	286.34186000	-231.48766222	6.24669007
391	286.91732000	-231.31471745	6.34485932
392	287.49278000	-231.16270958	6.44613755
393	288.06824000	-231.02888871	6.52863250
394	288.64370000	-230.91155839	6.61004461
395	289.21916000	-230.81071862	6.69037388
396	289.79462000	-230.72636940	6.76962030
397	290.37008000	-230.65851074	6.84778388
398	290.94554000	-230.60714262	6.92486462
399	291.52100000	-230.57226506	7.00086252
400	279.87510000	-234.58868170	5.89335992
401	280.49743000	-234.42724276	5.88986678
402	281.11976000	-234.26710850	5.89246908
403	281.74209000	-234.10827893	5.90116682
404	282.36442000	-233.95075405	5.91596001
405	282.98675000	-233.79453385	5.93684864
406	283.60908000	-233.63961833	5.96383271
407	284.23141000	-233.48600750	5.99691223
408	284.85374000	-233.32267431	6.02029199
409	285.47607000	-233.17255008	6.06156100
410	286.09840000	-233.03473065	6.11581310
411	286.72073000	-232.90057686	6.18247663
412	287.34306000	-232.76166753	6.25571290
413	287.96539000	-232.61890499	6.31434601
414	288.58772000	-232.49396120	6.38604031
415	289.21005000	-232.37427403	6.46164759
416	289.83238000	-232.25984349	6.54116786
417	290.45471000	-232.15066958	6.62460112
418	291.07704000	-232.04675229	6.71194736
419	291.69937000	-231.94809163	6.80320659
420	292.32170000	-231.85468760	6.89837880
421	281.35980000	-232.46744890	6.58093083
422	281.92182000	-232.12435720	6.60258379
423	282.48384000	-231.80289733	6.63143493
424	283.04586000	-231.50306928	6.66748427
425	283.60788000	-231.22487307	6.71073180
426	284.16990000	-230.96830868	6.76117752
427	284.73192000	-230.73337611	6.81882144
428	285.29394000	-230.52007538	6.88366355
429	285.85596000	-230.33317422	6.96958612
430	286.41798000	-230.17596317	7.05123915
431	286.98000000	-230.03981656	7.13574635
432	287.54202000	-229.91228307	7.23270056
433	288.10404000	-229.79148825	7.33266414
434	288.66606000	-229.68606502	7.40973382
435	289.22808000	-229.59205345	7.46542621
436	289.79010000	-229.51103733	7.51000618
437	290.35212000	-229.44301667	7.54347373
438	290.91414000	-229.38799144	7.56582886
439	291.47616000	-229.34596167	7.57707157
440	292.03818000	-229.31692735	7.57720186
441	292.60020000	-229.30088847	7.56621973
442	285.69400000	-228.42641103	6.45592999
443	286.21477000	-228.10903993	6.58411695
444	286.73554000	-227.80803026	6.71127211
445	287.25631000	-227.52338203	6.83739548
446	287.77708000	-227.25509522	6.96248705
447	288.29785000	-227.00316985	7.08654683
448	288.81862000	-226.76760591	7.20957482
449	289.33939000	-226.54840340	7.33157101
450	289.86016000	-226.31725212	7.44140662
451	290.38093000	-226.12117975	7.55960957
452	290.90170000	-225.96009510	7.68509684
453	291.42247000	-225.82783796	7.81142439
454	291.94324000	-225.72180416	7.93648273
455	292.46401000	-225.64396528	8.06279670
456	292.98478000	-225.55810788	8.15829971
457	293.50555000	-225.48903790	8.24603068
458	294.02632000	-225.43675535	8.32598963
459	294.54709000	-225.40126021	8.39817654
460	295.06786000	-225.38255249	8.46259144
461	295.58863000	-225.38063220	8.51923430
462	296.10940000	-225.39549933	8.56810514
463	288.09320000	-225.51752245	8.10455255
464	288.58699500	-225.29230682	8.18599121
465	289.08079000	-225.08528173	8.26623845
466	289.57458500	-224.89644718	8.34529427
467	290.06838000	-224.72580317	8.42315867
468	290.56217500	-224.57334970	8.49983164
469	291.05597000	-224.43908677	8.57531319
470	291.54976500	-224.32301438	8.64960332
471	292.04356000	-224.23450986	8.71599472
472	292.53735500	-224.15331701	8.78007526
473	293.03115000	-224.09824089	8.84104307
474	293.52494500	-224.05956842	8.90555977
475	294.01874000	-224.03759467	8.98434912
476	294.51253500	-224.04683691	9.08933181
477	295.00633000	-224.02599395	9.17703724
478	295.50012500	-224.01119906	9.26914554
479	295.99392000	-224.00245224	9.36565669
480	296.48771500	-223.99975350	9.46657070
481	296.98151000	-224.00310283	9.57188757
482	297.47530500	-224.01250023	9.68160730
483	297.96910000	-224.02794570	9.79572988
484	290.90310000	-223.83769499	8.99215906
485	291.28375500	-223.76491138	9.06091818
486	291.66441000	-223.69668066	9.12766816
487	292.04506500	-223.63300284	9.19240901
488	292.42572000	-223.57387792	9.25514072
489	292.80637500	-223.51930588	9.31586329
490	293.18703000	-223.46928675	9.37457672
491	293.56768500	-223.42382051	9.43128101
492	293.94834000	-223.39586365	9.49622873
493	294.32899500	-223.36494677	9.54867929
494	294.70965000	-223.33305353	9.59512237
495	295.09030500	-223.30348935	9.64649353
496	295.47096000	-223.27048970	9.70267456
497	295.85161500	-223.25480742	9.75282864
498	296.23227000	-223.21767446	9.79028235
499	296.61292500	-223.17828816	9.82359702
500	296.99358000	-223.13664853	9.85277265
501	297.37423500	-223.09275557	9.87780925
502	297.75489000	-223.04660928	9.89870681
503	298.13554500	-222.99820965	9.91546533
504	298.51620000	-222.94755668	9.92808482
505	291.26630000	-223.33911258	9.28509674
506	291.64935500	-223.24551298	9.38701343
507	292.03241000	-223.15610981	9.48269459
508	292.41546500	-223.07090308	9.57214022
509	292.79852000	-222.98989278	9.65535031
510	293.18157500	-222.91307892	9.73232487
511	293.56463000	-222.84046149	9.80306390
512	293.94768500	-222.77204049	9.86756739
513	294.33074000	-222.71331413	9.91688931
514	294.71379500	-222.65597372	9.96154130
515	295.09685000	-222.60220018	10.00586530
516	295.47990500	-222.55025491	10.05165690
517	295.86296000	-222.49767636	10.09936379
518	296.24601500	-222.46389037	10.15940598
519	296.62907000	-222.42348118	10.20382134
520	297.01212500	-222.38657428	10.24672188
521	297.39518000	-222.35316967	10.28810759
522	297.77823500	-222.32326734	10.32797847
523	298.16129000	-222.29686731	10.36633453
524	298.54434500	-222.27396956	10.40317576
525	298.92740000	-222.25457410	10.43850216
526	275.13690000	-236.37646275	6.52333629
527	275.70299000	-236.18304098	6.37492719
528	276.26908000	-236.00967541	6.24445695
529	276.83517000	-235.85636604	6.13192556
530	277.40126000	-235.72311288	6.03733301
531	277.96735000	-235.60991592	5.96067932
532	278.53344000	-235.51677517	5.90196447
533	279.09953000	-235.44369062	5.86118847
534	279.66562000	-235.37541228	5.81575729
535	280.23171000	-235.33625875	5.81305013
536	280.79780000	-235.33182864	5.84498952
537	281.36389000	-235.35209113	5.89131832
538	281.92998000	-235.40594740	5.94529508
539	282.49607000	-235.49460171	6.00391707
540	283.06216000	-235.52077359	6.03626064
541	283.62825000	-235.54852314	6.06758930
542	284.19434000	-235.57785038	6.09790307
543	284.76043000	-235.60875529	6.12720193
544	285.32652000	-235.64123789	6.15548589
545	285.89261000	-235.67529816	6.18275496
546	286.45870000	-235.71093612	6.20900912
547	275.27290000	-238.33318077	5.57214540
548	275.81809000	-238.17985839	5.74304448
549	276.36328000	-238.03165475	5.89397159
550	276.90847000	-237.88856985	6.02492672
551	277.45366000	-237.75060368	6.13590987
552	277.99885000	-237.61775625	6.22692104
553	278.54404000	-237.49002755	6.29796024
554	279.08923000	-237.36741759	6.34902747
555	279.63442000	-237.26039838	6.37052034
556	280.17961000	-237.16077022	6.37226847
557	280.72480000	-237.05940910	6.34819455
558	281.26999000	-236.95199815	6.31142382
559	281.81518000	-236.83670939	6.27955873
560	282.36037000	-236.70287092	6.21446020
561	282.90556000	-236.56875244	6.18252426
562	283.45075000	-236.42763549	6.14777349
563	283.99594000	-236.27952010	6.11020788
564	284.54113000	-236.12440624	6.06982745
565	285.08632000	-235.96229393	6.02663218
566	285.63151000	-235.79318317	5.98062208
567	286.17670000	-235.61707394	5.93179715
568	275.19950000	-237.67665278	5.33131322
569	275.70419500	-237.47971381	5.47338449
570	276.20889000	-237.29320214	5.59647026
571	276.71358500	-237.11711778	5.70057053
572	277.21828000	-236.95146074	5.78568528
573	277.72297500	-236.79623100	5.85181454
574	278.22767000	-236.65142857	5.89895829
575	278.73236500	-236.51705346	5.92711653
576	279.23706000	-236.40179434	5.89998740
577	279.74175500	-236.29511595	5.86525137
578	280.24645000	-236.20523147	5.82088382
579	280.75114500	-236.12143557	5.78457457
580	281.25584000	-236.04001701	5.77251329
581	281.76053500	-235.94995152	5.77172060
582	282.26523000	-235.87402113	5.75565717
583	282.76992500	-235.80408426	5.73800697
584	283.27462000	-235.74014093	5.71877003
585	283.77931500	-235.68219111	5.69794632
586	284.28401000	-235.63023482	5.67553586
587	284.78870500	-235.58427206	5.65153864
588	285.29340000	-235.54430281	5.62595467
589	276.68450000	-239.16033293	6.86524002
590	277.19086500	-238.99371768	6.91735936
591	277.69723000	-238.83558998	6.95792050
592	278.20359500	-238.68594982	6.98692343
593	278.70996000	-238.54479721	7.00436816
594	279.21632500	-238.41213215	7.01025469
595	279.72269000	-238.28795463	7.00458301
596	280.22905500	-238.17226466	6.98735314
597	280.73542000	-238.10732693	6.92506194
598	281.24178500	-238.03028004	6.87157839
599	281.74815000	-237.94009740	6.82414163
600	282.25451500	-237.83978304	6.77521717
601	282.76088000	-237.73402908	6.71571949
602	283.26724500	-237.62679127	6.63810622
603	283.77361000	-237.49753860	6.56717121
604	284.27997500	-237.35876547	6.49101850
605	284.78634000	-237.21047186	6.40964810
606	285.29270500	-237.05265779	6.32306002
607	285.79907000	-236.88532325	6.23125425
608	286.30543500	-236.70846823	6.13423078
609	286.81180000	-236.52209275	6.03198963
610	280.53540000	-241.50807590	6.09365756
611	281.03935000	-241.42042046	6.01951072
612	281.54330000	-241.32429434	5.95354162
613	282.04725000	-241.21969754	5.89575026
614	282.55120000	-241.10663007	5.84613662
615	283.05515000	-240.98509192	5.80470073
616	283.55910000	-240.85508308	5.77144256
617	284.06305000	-240.71660358	5.74636213
618	284.56700000	-240.55935448	5.72658785
619	285.07095000	-240.39630948	5.71705110
620	285.57490000	-240.22855648	5.71503145
621	286.07885000	-240.05701570	5.71791393
622	286.58280000	-239.88309394	5.72900122
623	287.08675000	-239.70944647	5.76464872
624	287.59070000	-239.52629658	5.77025474
625	288.09465000	-239.33880107	5.77580488
626	288.59860000	-239.14695994	5.78129914
627	289.10255000	-238.95077320	5.78673751
628	289.60650000	-238.75024085	5.79211999
629	290.11045000	-238.54536289	5.79744659
630	290.61440000	-238.33613931	5.80271731
631	282.51780000	-239.88176452	6.42921493
632	282.89414500	-239.84764207	6.42145031
633	283.27049000	-239.80623517	6.41514556
634	283.64683500	-239.75754383	6.41030068
635	284.02318000	-239.70156805	6.40691566
636	284.39952500	-239.63830782	6.40499051
637	284.77587000	-239.56776314	6.40452523
638	285.15221500	-239.48993402	6.40551981
639	285.52856000	-239.41009228	6.41067217
640	285.90490500	-239.31923302	6.42110559
641	286.28125000	-239.21909313	6.42979706
642	286.65759500	-239.11177474	6.42952017
643	287.03394000	-238.99659721	6.42344085
644	287.41028500	-238.86905972	6.42818642
645	287.78663000	-238.74223342	6.39751755
646	288.16297500	-238.60974875	6.35536449
647	288.53932000	-238.47160572	6.30172725
648	288.91566500	-238.32780434	6.23660581
649	289.29201000	-238.17834459	6.16000017
650	289.66835500	-238.02322648	6.07191035
651	290.04470000	-237.86245001	5.97233634
652	285.23600000	-241.79385265	4.89928733
653	285.62829500	-241.70896631	4.95351721
654	286.02059000	-241.61920521	5.00251455
655	286.41288500	-241.52456933	5.04627935
656	286.80518000	-241.42505868	5.08481162
657	287.19747500	-241.32067326	5.11811136
658	287.58977000	-241.21141306	5.14617856
659	287.98206500	-241.09727810	5.16901323
660	288.37436000	-240.97480811	5.20263399
661	288.76665500	-240.85694763	5.22653465
662	289.15895000	-240.73442366	5.23649367
663	289.55124500	-240.59952414	5.22914435
664	289.94354000	-240.45249772	5.20476637
665	290.33583500	-240.30271207	5.17023829
666	290.72813000	-240.15281387	5.14114388
667	291.12042500	-239.99904216	5.10579663
668	291.51272000	-239.84139693	5.06419653
669	291.90501500	-239.67987819	5.01634357
670	292.29731000	-239.51448593	4.96223777
671	292.68960500	-239.34522016	4.90187911
672	293.08190000	-239.17208087	4.83526760
673	289.36460000	-223.74880838	10.76224309
674	290.02580500	-223.35366911	10.84855281
675	290.68701000	-222.98489489	10.94670454
676	291.34821500	-222.64248572	11.05669826
677	292.00942000	-222.32644160	11.17853399
678	292.67062500	-222.03676254	11.31221171
679	293.33183000	-221.77344852	11.45773144
680	293.99303500	-221.53649956	11.61509317
681	294.65424000	-221.32479097	11.77556793
682	295.31544500	-221.15658839	11.96644370
683	295.97665000	-221.02270948	12.17017108
684	296.63785500	-220.90691190	12.39003839
685	297.29906000	-220.81540370	12.62503215
686	297.96026500	-220.71556360	12.84428871
687	298.62147000	-220.63860374	12.96692905
688	299.28267500	-220.57950401	13.05973877
689	299.94388000	-220.53826439	13.12271789
690	300.60508500	-220.51488489	13.15586640
691	301.26629000	-220.50936552	13.15918430
692	301.92749500	-220.52170626	13.13267159
693	302.58870000	-220.55190713	13.07632827
694	289.17490000	-223.49618945	8.30332198
695	289.89001000	-223.13776871	8.72774288
696	290.60512000	-222.80714466	9.12093192
697	291.32023000	-222.50431730	9.48288908
698	292.03534000	-222.22928663	9.81361438
699	292.75045000	-221.98205265	10.11310781
700	293.46556000	-221.76261535	10.38136938
701	294.18067000	-221.57097475	10.61839908
702	294.89578000	-221.45363845	10.77646873
703	295.61089000	-221.36116234	10.91668166
704	296.32600000	-221.27299964	11.04604223
705	297.04111000	-221.18375669	11.17813038
706	297.75622000	-221.09566026	11.32535431
707	298.47133000	-220.99599767	11.49953695
708	299.18644000	-220.90221403	11.65004054
709	299.90155000	-220.81167205	11.80237161
710	300.61666000	-220.72437171	11.95653015
711	301.33177000	-220.64031302	12.11251615
712	302.04688000	-220.55949598	12.27032963
713	302.76199000	-220.48192059	12.42997058
714	303.47710000	-220.40758685	12.59143901
715	288.85790000	-224.63270689	7.26084104
716	289.53526000	-224.19508154	7.62891701
717	290.21262000	-223.79380024	7.97271372
718	290.88998000	-223.42886298	8.29223118
719	291.56734000	-223.10026977	8.58746937
720	292.24470000	-222.80802061	8.85842831
721	292.92206000	-222.55211549	9.10510798
722	293.59942000	-222.33255441	9.32750839
723	294.27678000	-222.18418544	9.52091879
724	294.95414000	-222.07727327	9.66952627
725	295.63150000	-221.98747696	9.79348543
726	296.30886000	-221.89782508	9.90820489
727	296.98622000	-221.80164843	10.02437039
728	297.66358000	-221.72917946	10.14619030
729	298.34094000	-221.68259149	10.29256929
730	299.01830000	-221.65453178	10.44284053
731	299.69566000	-221.64500032	10.59700401
732	300.37302000	-221.65399711	10.75505974
733	301.05038000	-221.68152217	10.91700772
734	301.72774000	-221.72757548	11.08284795
735	302.40510000	-221.79215704	11.25258042
736	287.31510000	-226.04001221	5.87224543
737	288.13883500	-225.45520083	6.24128313
738	288.96257000	-224.91582918	6.59732226
739	289.78630500	-224.42189727	6.94036283
740	290.61004000	-223.97340509	7.27040485
741	291.43377500	-223.57035264	7.58744830
742	292.25751000	-223.21273993	7.89149319
743	293.08124500	-222.90056695	8.18253952
744	293.90498000	-222.63333572	8.51231528
745	294.72871500	-222.42975476	8.79271798
746	295.55245000	-222.26849609	9.03035046
747	296.37618500	-222.14622980	9.23584130
748	297.19992000	-222.05488783	9.42030411
749	298.02365500	-221.99616772	9.59582268
750	298.84739000	-221.92323552	9.77097223
751	299.67112500	-221.86847154	9.93323046
752	300.49486000	-221.83187577	10.08259738
753	301.31859500	-221.81344822	10.21907300
754	302.14233000	-221.81318889	10.34265730
755	302.96606500	-221.83109777	10.45335029
756	303.78980000	-221.86717487	10.55115196
757	287.52780000	-226.50680579	5.38748552
758	288.19466500	-226.10434023	5.84524150
759	288.86153000	-225.72755734	6.27954532
760	289.52839500	-225.37645712	6.69039700
761	290.19526000	-225.05103956	7.07779652
762	290.86212500	-224.75130468	7.44174389
763	291.52899000	-224.47725247	7.78223912
764	292.19585500	-224.22888293	8.09928219
765	292.86272000	-224.00293942	8.44053738
766	293.52958500	-223.80476382	8.74194399
767	294.19645000	-223.63457869	8.98873517
768	294.86331500	-223.49186562	9.17788154
769	295.53018000	-223.37794824	9.33692921
770	296.19704500	-223.29720210	9.53343340
771	296.86391000	-223.21479984	9.75199899
772	297.53077500	-223.15175921	9.97234332
773	298.19764000	-223.10808021	10.19446641
774	298.86450500	-223.08376285	10.41836824
775	299.53137000	-223.07880711	10.64404881
776	300.19823500	-223.09321300	10.87150814
777	300.86510000	-223.12698052	11.10074621
778	287.10520000	-227.05397544	6.46619831
779	287.78717000	-226.64982070	6.79922856
780	288.46914000	-226.27683171	7.10563617
781	289.15111000	-225.93500848	7.38542115
782	289.83308000	-225.62435099	7.63858351
783	290.51505000	-225.34485926	7.86512323
784	291.19702000	-225.09653328	8.06504032
785	291.87899000	-224.87937305	8.23833479
786	292.56096000	-224.71865613	8.35633267
787	293.24293000	-224.58351588	8.42449395
788	293.92490000	-224.47065168	8.48086876
789	294.60687000	-224.37385057	8.55569447
790	295.28884000	-224.28540411	8.65944849
791	295.97081000	-224.19686947	8.78416820
792	296.65278000	-224.12419392	8.91791400
793	297.33475000	-224.06339936	9.06258655
794	298.01672000	-224.01448579	9.21818586
795	298.69869000	-223.97745321	9.38471191
796	299.38066000	-223.95230163	9.56216472
797	300.06263000	-223.93903103	9.75054428
798	300.74460000	-223.93764142	9.94985059
799	284.77960000	-228.86034715	6.61193165
800	285.51431000	-228.44475324	6.68017044
801	286.24902000	-228.05617350	6.75764792
802	286.98373000	-227.69460794	6.84436409
803	287.71844000	-227.36005656	6.94031896
804	288.45315000	-227.05251936	7.04551251
805	289.18786000	-226.77199634	7.15994476
806	289.92257000	-226.51848750	7.28361570
807	290.65728000	-226.27947475	7.40579305
808	291.39199000	-226.07938019	7.55534323
809	292.12670000	-225.91814704	7.72839941
810	292.86141000	-225.79207781	7.90988042
811	293.59612000	-225.68941137	8.07428874
812	294.33083000	-225.59311168	8.21866516
813	295.06554000	-225.48053895	8.38662440
814	295.80025000	-225.37752662	8.56085944
815	296.53496000	-225.28407468	8.74137028
816	297.26967000	-225.20018315	8.92815693
817	298.00438000	-225.12585201	9.12121937
818	298.73909000	-225.06108126	9.32055762
819	299.47380000	-225.00587092	9.52617167
820	285.59680000	-228.94127067	6.27372352
821	286.22307000	-228.61093157	6.31157824
822	286.84934000	-228.29976511	6.35826160
823	287.47561000	-228.00777131	6.41377358
824	288.10188000	-227.73495016	6.47811419
825	288.72815000	-227.48130166	6.55128343
826	289.35442000	-227.24682581	6.63328129
827	289.98069000	-227.03152261	6.72410779
828	290.60696000	-226.84304988	6.83679337
829	291.23323000	-226.67000512	6.95421249
830	291.85950000	-226.51449579	7.06690565
831	292.48577000	-226.37731864	7.17618324
832	293.11204000	-226.25686402	7.29211682
833	293.73831000	-226.14795056	7.43257970
834	294.36458000	-226.04018526	7.58290148
835	294.99085000	-225.94292943	7.74280757
836	295.61712000	-225.85618308	7.91229797
837	296.24339000	-225.77994621	8.09137268
838	296.86966000	-225.71421882	8.28003171
839	297.49593000	-225.65900091	8.47827505
840	298.12220000	-225.61429247	8.68610270
841	283.49530000	-230.08617192	5.91890565
842	284.15680000	-229.76794164	5.96798361
843	284.81830000	-229.46747445	6.02718710
844	285.47980000	-229.18477034	6.09651612
845	286.14130000	-228.91982931	6.17597067
846	286.80280000	-228.67265135	6.26555075
847	287.46430000	-228.44323648	6.36525636
848	288.12580000	-228.23158469	6.47508751
849	288.78730000	-228.04599192	6.60267310
850	289.44880000	-227.87422234	6.74578454
851	290.11030000	-227.71102559	6.88861871
852	290.77180000	-227.55521384	7.01899611
853	291.43330000	-227.41413924	7.13432861
854	292.09480000	-227.30227847	7.24330937
855	292.75630000	-227.19617357	7.34837633
856	293.41780000	-227.10323041	7.44746368
857	294.07930000	-227.02344898	7.54057141
858	294.74080000	-226.95682929	7.62769954
859	295.40230000	-226.90337134	7.70884804
860	296.06380000	-226.86307512	7.78401694
861	296.72530000	-226.83594065	7.85320622
862	282.91170000	-231.09129988	5.13988644
863	283.58921000	-230.80027570	5.36134132
864	284.26672000	-230.52066639	5.57070435
865	284.94423000	-230.25247194	5.76797553
866	285.62174000	-229.99569236	5.95315485
867	286.29925000	-229.75032765	6.12624231
868	286.97676000	-229.51637780	6.28723793
869	287.65427000	-229.29384281	6.43614169
870	288.33178000	-229.09600190	6.57894859
871	289.00929000	-228.89647485	6.68853668
872	289.68680000	-228.70522010	6.78033775
873	290.36431000	-228.52394339	6.87873426
874	291.04182000	-228.35143993	6.99267770
875	291.71933000	-228.19572964	7.08577247
876	292.39684000	-228.06645874	7.19736843
877	293.07435000	-227.95406932	7.30792169
878	293.75186000	-227.85856136	7.41743226
879	294.42937000	-227.77993488	7.52590013
880	295.10688000	-227.71818987	7.63332530
881	295.78439000	-227.67332633	7.73970778
882	296.46190000	-227.64534427	7.84504756
883	282.94090000	-231.38419768	5.03495245
884	283.53012500	-231.14784672	5.15555433
885	284.11935000	-230.92485131	5.27104088
886	284.70857500	-230.71521146	5.38141209
887	285.29780000	-230.51892717	5.48666797
888	285.88702500	-230.33599842	5.58680852
889	286.47625000	-230.16642523	5.68183374
890	287.06547500	-230.01020760	5.77174362
891	287.65470000	-229.87416064	5.86545664
892	288.24392500	-229.73581482	5.94010562
893	288.83315000	-229.60361702	5.98805114
894	289.42237500	-229.49140406	6.01393061
895	290.01160000	-229.40144017	6.10584092
896	290.60082500	-229.34541422	6.14740203
897	291.19005000	-229.27974221	6.26945580
898	291.77927500	-229.22704589	6.41026466
899	292.36850000	-229.18732525	6.56982860
900	292.95772500	-229.16058031	6.74814762
901	293.54695000	-229.14681106	6.94522172
902	294.13617500	-229.14601750	7.16105091
903	294.72540000	-229.15819962	7.39563519
904	282.54190000	-232.41215861	4.39544400
905	283.15677000	-232.11649423	4.50541318
906	283.77164000	-231.84036740	4.62146996
907	284.38651000	-231.58377810	4.74361433
908	285.00138000	-231.34672634	4.87184631
909	285.61625000	-231.12921213	5.00616588
910	286.23112000	-230.93123545	5.14657305
911	286.84599000	-230.75279631	5.29306782
912	287.46086000	-230.62564386	5.45810646
913	288.07573000	-230.50568259	5.62305250
914	288.69060000	-230.38399253	5.78159529
915	289.30547000	-230.26115543	5.93519110
916	289.92034000	-230.14477880	6.09293062
917	290.53521000	-230.04620245	6.27008849
918	291.15008000	-229.96574610	6.43723556
919	291.76495000	-229.89886758	6.60791131
920	292.37982000	-229.84556689	6.78211573
921	292.99469000	-229.80584404	6.95984882
922	293.60956000	-229.77969903	7.14111058
923	294.22443000	-229.76713186	7.32590101
924	294.83930000	-229.76814252	7.51422011
925	281.29910000	-233.28780396	4.14299185
926	281.97620000	-233.05009877	4.30329360
927	282.65330000	-232.82315407	4.45546756
928	283.33040000	-232.60696987	4.59951374
929	284.00750000	-232.40154616	4.73543213
930	284.68460000	-232.20688295	4.86322273
931	285.36170000	-232.02298023	4.98288555
932	286.03880000	-231.84983800	5.09442057
933	286.71590000	-231.71537688	5.18443351
934	287.39300000	-231.54745780	5.26421165
935	288.07010000	-231.38270033	5.33167601
936	288.74720000	-231.24311150	5.40509278
937	289.42430000	-231.12422235	5.50350394
938	290.10140000	-231.02952987	5.58208044
939	290.77850000	-230.89749666	5.73912461
940	291.45560000	-230.76425697	5.91770776
941	292.13270000	-230.62981082	6.11782987
942	292.80980000	-230.49415819	6.33949096
943	293.48690000	-230.35729909	6.58269102
944	294.16400000	-230.21923352	6.84743005
945	294.84110000	-230.07996147	7.13370806
946	280.97530000	-234.14824136	4.65342674
947	281.56296000	-233.89647312	4.66425751
948	282.15062000	-233.66655635	4.68889766
949	282.73828000	-233.45849108	4.72734720
950	283.32594000	-233.27227728	4.77960612
951	283.91360000	-233.10791497	4.84567442
952	284.50126000	-232.96540414	4.92555211
953	285.08892000	-232.84474480	5.01923917
954	285.67658000	-232.74245526	5.13944776
955	286.26424000	-232.65777625	5.24685684
956	286.85190000	-232.60520292	5.36521572
957	287.43956000	-232.58977301	5.51235076
958	288.02722000	-232.60170154	5.68816143
959	288.61488000	-232.61992425	5.86617040
960	289.20254000	-232.61738004	6.00879188
961	289.79020000	-232.62221128	6.14777613
962	290.37786000	-232.63441798	6.28312318
963	290.96552000	-232.65400013	6.41483300
964	291.55318000	-232.68095773	6.54290560
965	292.14084000	-232.71529078	6.66734099
966	292.72850000	-232.75699929	6.78813915
967	280.31430000	-235.30051314	4.81914035
968	280.81804500	-235.17017295	4.99053722
969	281.32179000	-235.04513800	5.15235893
970	281.82553500	-234.92540827	5.30460547
971	282.32928000	-234.81098377	5.44727684
972	282.83302500	-234.70186450	5.58037305
973	283.33677000	-234.59805046	5.70389410
974	283.84051500	-234.49954164	5.81783998
975	284.34426000	-234.38763860	5.93396103
976	284.84800500	-234.29273114	6.03500160
977	285.35175000	-234.21118365	6.12431519
978	285.85549500	-234.14052073	6.20222467
979	286.35924000	-234.08338888	6.25442102
980	286.86298500	-234.04427408	6.26164141
981	287.36673000	-233.98079366	6.32334837
982	287.87047500	-233.91619690	6.38271316
983	288.37422000	-233.85048381	6.43973578
984	288.87796500	-233.78365438	6.49441624
985	289.38171000	-233.71570861	6.54675452
986	289.88545500	-233.64664651	6.59675064
987	290.38920000	-233.57646807	6.64440459
988	277.12120000	-236.03580705	3.34824954
989	277.88409500	-235.86562151	3.47017223
990	278.64699000	-235.68989370	3.59306122
991	279.40988500	-235.50862363	3.71691650
992	280.17278000	-235.32181129	3.84173806
993	280.93567500	-235.12945669	3.96752592
994	281.69857000	-234.93155982	4.09428007
995	282.46146500	-234.72812069	4.22200051
996	283.22436000	-234.49512702	4.36465221
997	283.98725500	-234.25933743	4.49664249
998	284.75015000	-234.03327301	4.62317803
999	285.51304500	-233.81733315	4.75481585
1000	286.27594000	-233.61735100	4.89104348
1001	287.03883500	-233.44130609	5.00705520
1002	287.80173000	-233.29047928	5.09072968
1003	288.56462500	-233.15749090	5.15925060
1004	289.32752000	-233.04234095	5.21261794
1005	290.09041500	-232.94502943	5.25083172
1006	290.85331000	-232.86555634	5.27389194
1007	291.61620500	-232.80392168	5.28179858
1008	292.37910000	-232.76012545	5.27455166
1009	281.22060000	-234.12399091	3.65578989
1010	281.85171000	-233.93941248	3.69794280
1011	282.48282000	-233.76056590	3.74412811
1012	283.11393000	-233.58745117	3.79434584
1013	283.74504000	-233.42006830	3.84859598
1014	284.37615000	-233.25841729	3.90687853
1015	285.00726000	-233.10249813	3.96919350
1016	285.63837000	-232.95231082	4.03554087
1017	286.26948000	-232.81482872	4.13056157
1018	286.90059000	-232.67380999	4.21491725
1019	287.53170000	-232.52810454	4.28456714
1020	288.16281000	-232.38169232	4.34085168
1021	288.79392000	-232.24913199	4.39320414
1022	289.42503000	-232.14960988	4.45562405
1023	290.05614000	-232.07816373	4.56121263
1024	290.68725000	-232.02607893	4.67948719
1025	291.31836000	-231.99335548	4.81044772
1026	291.94947000	-231.97999337	4.95409422
1027	292.58058000	-231.98599261	5.11042670
1028	293.21169000	-232.01135319	5.27944515
1029	293.84280000	-232.05607512	5.46114957
1030	285.52020000	-231.99500388	3.87315051
1031	286.00414000	-231.92637207	4.01604464
1032	286.48808000	-231.85465357	4.15851385
1033	286.97202000	-231.77984835	4.30055814
1034	287.45596000	-231.70195644	4.44217752
1035	287.93990000	-231.62097782	4.58337198
1036	288.42384000	-231.53691250	4.72414151
1037	288.90778000	-231.44976047	4.86448614
1038	289.39172000	-231.34439316	4.99250645
1039	289.87566000	-231.23758566	5.12537406
1040	290.35960000	-231.12929654	5.26476424
1041	290.84354000	-231.03153461	5.41436689
1042	291.32748000	-230.95180800	5.56953084
1043	291.81142000	-230.88399919	5.71506776
1044	292.29536000	-230.81877892	5.85178741
1045	292.77930000	-230.76095854	5.98593393
1046	293.26324000	-230.71053807	6.11750732
1047	293.74718000	-230.66751751	6.24650760
1048	294.23112000	-230.63189684	6.37293474
1049	294.71506000	-230.60367608	6.49678877
1050	295.19900000	-230.58285522	6.61806967
1051	285.16320000	-231.08186527	4.35248016
1052	285.69623500	-230.93455741	4.44069811
1053	286.22927000	-230.79523188	4.53595633
1054	286.76230500	-230.66388867	4.63825481
1055	287.29534000	-230.54052778	4.74759357
1056	287.82837500	-230.42514922	4.86397259
1057	288.36141000	-230.31775298	4.98739189
1058	288.89444500	-230.21833907	5.11785145
1059	289.42748000	-230.12179748	5.26164732
1060	289.96051500	-230.03760793	5.41172928
1061	290.49355000	-229.96416251	5.56685671
1062	291.02658500	-229.89801373	5.72493742
1063	291.55962000	-229.83534043	5.88368279
1064	292.09265500	-229.77308381	6.04101572
1065	292.62569000	-229.72235885	6.19265912
1066	293.15872500	-229.67897079	6.34449746
1067	293.69176000	-229.64291963	6.49653075
1068	294.22479500	-229.61420536	6.64875897
1069	294.75783000	-229.59282798	6.80118213
1070	295.29086500	-229.57878750	6.95380022
1071	295.82390000	-229.57208392	7.10661326
1072	285.72760000	-230.24783903	4.67324222
1073	286.27659000	-230.03248891	4.74405537
1074	286.82558000	-229.83144260	4.81859937
1075	287.37457000	-229.64470009	4.89687425
1076	287.92356000	-229.47226139	4.97887999
1077	288.47255000	-229.31412649	5.06461660
1078	289.02154000	-229.17029540	5.15408407
1079	289.57053000	-229.04076811	5.24728242
1080	290.11952000	-228.92453670	5.33326194
1081	290.66851000	-228.82533700	5.43082653
1082	291.21750000	-228.74514484	5.53281609
1083	291.76649000	-228.68134747	5.63717188
1084	292.31548000	-228.62677749	5.75006345
1085	292.86447000	-228.57330508	5.88322456
1086	293.41346000	-228.52182272	6.03084235
1087	293.96245000	-228.47706867	6.19179156
1088	294.51144000	-228.43904294	6.36607220
1089	295.06043000	-228.40774551	6.55368426
1090	295.60942000	-228.38317639	6.75462775
1091	296.15841000	-228.36533559	6.96890267
1092	296.70740000	-228.35422310	7.19650901
1093	285.25370000	-229.54758711	4.92913117
1094	285.88545500	-229.31737681	4.97153750
1095	286.51721000	-229.09663878	5.02661790
1096	287.14896500	-228.88537301	5.09437237
1097	287.78072000	-228.68357951	5.17480091
1098	288.41247500	-228.49125827	5.26790353
1099	289.04423000	-228.30840928	5.37368022
1100	289.67598500	-228.13503257	5.49213099
1101	290.30774000	-227.96050406	5.60149740
1102	290.93949500	-227.80360382	5.72971169
1103	291.57125000	-227.65934150	5.89013208
1104	292.20300500	-227.52044957	6.08181966
1105	292.83476000	-227.38899006	6.29664479
1106	293.46651500	-227.27756209	6.52189196
1107	294.09827000	-227.17998906	6.71406798
1108	294.73002500	-227.09540279	6.90809887
1109	295.36178000	-227.02380327	7.10398462
1110	295.99353500	-226.96519050	7.30172524
1111	296.62529000	-226.91956449	7.50132073
1112	297.25704500	-226.88692523	7.70277108
1113	297.88880000	-226.86727273	7.90607630
1114	286.36690000	-228.54983556	4.97213212
1115	286.99351000	-228.26845629	5.23007947
1116	287.62012000	-228.00447893	5.47288716
1117	288.24673000	-227.75790348	5.70055521
1118	288.87334000	-227.52872993	5.91308361
1119	289.49995000	-227.31695829	6.11047236
1120	290.12656000	-227.12258856	6.29272145
1121	290.75317000	-226.94562073	6.45983090
1122	291.37978000	-226.77922107	6.61323602
1123	292.00639000	-226.62928633	6.74407937
1124	292.63300000	-226.50009554	6.85822184
1125	293.25961000	-226.39806604	6.96404262
1126	293.88622000	-226.31716368	7.06535461
1127	294.51283000	-226.24483956	7.16430281
1128	295.13944000	-226.17725302	7.29308327
1129	295.76605000	-226.12215833	7.42778067
1130	296.39266000	-226.07955547	7.56839499
1131	297.01927000	-226.04944445	7.71492624
1132	297.64588000	-226.03182527	7.86737442
1133	298.27249000	-226.02669793	8.02573954
1134	298.89910000	-226.03406243	8.19002158
1135	286.04800000	-227.75771185	5.30544980
1136	286.73679500	-227.52732282	5.45448548
1137	287.42559000	-227.30211527	5.60689179
1138	288.11438500	-227.08208921	5.76266873
1139	288.80318000	-226.86724463	5.92181629
1140	289.49197500	-226.65758154	6.08433447
1141	290.18077000	-226.45309993	6.25022327
1142	290.86956500	-226.25379981	6.41948270
1143	291.55836000	-226.03504374	6.61493609
1144	292.24715500	-225.81259927	6.79769602
1145	292.93595000	-225.60261086	6.97530743
1146	293.62474500	-225.42130216	7.15535021
1147	294.31354000	-225.29012568	7.33462828
1148	295.00233500	-225.22257857	7.49870436
1149	295.69113000	-225.15572703	7.65713115
1150	296.37992500	-225.11762820	7.80892415
1151	297.06872000	-225.10828208	7.95408336
1152	297.75751500	-225.12768866	8.09260879
1153	298.44631000	-225.17584795	8.22450043
1154	299.13510500	-225.25275995	8.34975828
1155	299.82390000	-225.35842466	8.46838234
1156	288.15830000	-226.29801040	5.87152402
1157	288.77546500	-226.06644426	6.09035541
1158	289.39263000	-225.84972307	6.30084377
1159	290.00979500	-225.64784683	6.50298908
1160	290.62696000	-225.46081554	6.69679136
1161	291.24412500	-225.28862920	6.88225059
1162	291.86129000	-225.13128781	7.05936679
1163	292.47845500	-224.98879138	7.22813995
1164	293.09562000	-224.85939606	7.38385269
1165	293.71278500	-224.75128887	7.53078774
1166	294.32995000	-224.65700616	7.66930006
1167	294.94711500	-224.57080246	7.80427167
1168	295.56428000	-224.49025823	7.94323984
1169	296.18144500	-224.41770042	8.09466751
1170	296.79861000	-224.35726277	8.23984178
1171	297.41577500	-224.30771244	8.38575491
1172	298.03294000	-224.26904940	8.53240689
1173	298.65010500	-224.24127368	8.67979772
1174	299.26727000	-224.22438525	8.82792741
1175	299.88443500	-224.21838414	8.97679595
1176	300.50160000	-224.22327033	9.12640334
1177	288.84500000	-225.71219403	6.55055342
1178	289.44768500	-225.49756886	6.68344191
1179	290.05037000	-225.29074752	6.83343830
1180	290.65305500	-225.09173000	7.00054261
1181	291.25574000	-224.90051629	7.18475482
1182	291.85842500	-224.71710640	7.38607493
1183	292.46111000	-224.54150033	7.60450296
1184	293.06379500	-224.37369808	7.84003889
1185	293.66648000	-224.19910006	8.14321031
1186	294.26916500	-224.03437244	8.45842229
1187	294.87185000	-223.88539333	8.76544831
1188	295.47453500	-223.75453411	9.04682794
1189	296.07722000	-223.64207648	9.28902634
1190	296.67990500	-223.54711606	9.48374100
1191	297.28259000	-223.48076814	9.65005109
1192	297.88527500	-223.43607704	9.78384136
1193	298.48796000	-223.41304276	9.88511181
1194	299.09064500	-223.41166529	9.95386243
1195	299.69333000	-223.43194464	9.99009323
1196	300.29601500	-223.47388080	9.99380420
1197	300.89870000	-223.53747378	9.96499535
1198	290.00630000	-224.61451590	6.64423305
1199	290.58843000	-224.34947768	6.87253725
1200	291.17056000	-224.10007820	7.09505868
1201	291.75269000	-223.86631746	7.31179733
1202	292.33482000	-223.64819547	7.52275322
1203	292.91695000	-223.44571222	7.72792633
1204	293.49908000	-223.25886771	7.92731667
1205	294.08121000	-223.08766195	8.12092423
1206	294.66334000	-222.93661523	8.30808477
1207	295.24547000	-222.79775779	8.49278639
1208	295.82760000	-222.66911131	8.67801402
1209	296.40973000	-222.55388388	8.86127709
1210	296.99186000	-222.45837491	9.03677950
1211	297.57399000	-222.38922696	9.19854173
1212	298.15612000	-222.33377508	9.35132957
1213	298.73825000	-222.29558034	9.49710420
1214	299.32038000	-222.27464275	9.63586562
1215	299.90251000	-222.27096229	9.76761383
1216	300.48464000	-222.28453898	9.89234883
1217	301.06677000	-222.31537281	10.01007063
1218	301.64890000	-222.36346378	10.12077921
1219	291.74300000	-222.90711784	8.79723148
1220	292.31064500	-222.69905882	9.00521010
1221	292.87829000	-222.50746715	9.19704232
1222	293.44593500	-222.33234283	9.37272812
1223	294.01358000	-222.17368585	9.53226751
1224	294.58122500	-222.03149621	9.67566050
1225	295.14887000	-221.90577392	9.80290707
1226	295.71651500	-221.79651897	9.91400724
1227	296.28416000	-221.70973854	9.97046232
1228	296.85180500	-221.63709803	10.02443664
1229	297.41945000	-221.57773773	10.08061857
1230	297.98709500	-221.53170656	10.14248619
1231	298.55474000	-221.49959566	10.20781178
1232	299.12238500	-221.48209104	10.27001661
1233	299.69003000	-221.47441952	10.32061117
1234	300.25767500	-221.47940043	10.36562094
1235	300.82532000	-221.49703375	10.40504590
1236	301.39296500	-221.52731950	10.43888606
1237	301.96061000	-221.57025766	10.46714142
1238	302.52825500	-221.62584825	10.48981198
1239	303.09590000	-221.69409125	10.50689774
1240	291.77430000	-222.96615955	8.64686847
1241	292.38516500	-222.75949108	8.90324421
1242	292.99603000	-222.56049830	9.14550884
1243	293.60689500	-222.36918122	9.37366236
1244	294.21776000	-222.18553983	9.58770477
1245	294.82862500	-222.00957414	9.78763607
1246	295.43949000	-221.84128414	9.97345627
1247	296.05035500	-221.68066984	10.14516536
1248	296.66122000	-221.51826757	10.29004919
1249	297.27208500	-221.35633385	10.43834166
1250	297.88295000	-221.19978809	10.57720080
1251	298.49381500	-221.05999809	10.69396985
1252	299.10468000	-220.95608059	10.79038862
1253	299.71554500	-220.90303291	10.89027751
1254	300.32641000	-220.86166466	10.99183264
1255	300.93727500	-220.84652044	11.08819076
1256	301.54814000	-220.85760026	11.17935187
1257	302.15900500	-220.89490412	11.26531597
1258	302.76987000	-220.95843202	11.34608306
1259	303.38073500	-221.04818395	11.42165314
1260	303.99160000	-221.16415992	11.49202621
1261	294.83330000	-220.57317239	10.38564237
1262	295.37214000	-220.41632028	10.64463824
1263	295.91098000	-220.27811426	10.90694787
1264	296.44982000	-220.15855433	11.17257124
1265	296.98866000	-220.05764048	11.44150837
1266	297.52750000	-219.97537273	11.71375925
1267	298.06634000	-219.91175106	11.98932388
1268	298.60518000	-219.86677549	12.26820227
1269	299.14402000	-219.86275231	12.59404616
1270	299.68286000	-219.87267510	12.91450664
1271	300.22170000	-219.88957363	13.21362077
1272	300.76054000	-219.90678923	13.48784952
1273	301.29938000	-219.92294548	13.72556337
1274	301.83822000	-219.94642375	13.93347997
1275	302.37706000	-219.95908483	14.08545265
1276	302.91590000	-219.97141546	14.19907363
1277	303.45474000	-219.98341562	14.27434289
1278	303.99358000	-219.99508534	14.31126044
1279	304.53242000	-220.00642460	14.30982628
1280	305.07126000	-220.01743340	14.27004041
1281	305.61010000	-220.02811175	14.19190283
1282	293.03240000	-221.72551363	8.77105225
1283	293.45718000	-221.54049350	8.98200601
1284	293.88196000	-221.37159995	9.19089883
1285	294.30674000	-221.21883300	9.39773069
1286	294.73152000	-221.08219264	9.60250161
1287	295.15630000	-220.96167887	9.80521157
1288	295.58108000	-220.85729170	10.00586059
1289	296.00586000	-220.76903111	10.20444866
1290	296.43064000	-220.70695734	10.41594719
1291	296.85542000	-220.66037379	10.62359881
1292	297.28020000	-220.62639602	10.82637769
1293	297.70498000	-220.60201557	11.02374309
1294	298.12976000	-220.58439205	11.21546338
1295	298.55454000	-220.57119335	11.40190021
1296	298.97932000	-220.55442265	11.55918531
1297	299.40410000	-220.54191145	11.70449862
1298	299.82888000	-220.53365976	11.83784014
1299	300.25366000	-220.52966756	11.95920989
1300	300.67844000	-220.52993486	12.06860785
1301	301.10322000	-220.53446167	12.16603403
1302	301.52800000	-220.54324797	12.25148843
1303	288.42980000	-225.47332257	6.30116385
1304	288.96090500	-225.09454932	6.53217287
1305	289.49201000	-224.73578309	6.76137783
1306	290.02311500	-224.39702388	6.98877874
1307	290.55422000	-224.07827170	7.21437558
1308	291.08532500	-223.77952653	7.43816837
1309	291.61643000	-223.50078838	7.66015710
1310	292.14753500	-223.24205725	7.88034177
1311	292.67864000	-223.00592897	8.09212991
1312	293.20974500	-222.80190476	8.30684020
1313	293.74085000	-222.61411455	8.52112200
1314	294.27195500	-222.43073133	8.73124339
1315	294.80306000	-222.25132614	8.93483304
1316	295.33416500	-222.08545638	9.13125603
1317	295.86527000	-221.93083153	9.34002467
1318	296.39637500	-221.78788026	9.54889836
1319	296.92748000	-221.65660259	9.75787710
1320	297.45858500	-221.53699850	9.96696088
1321	297.98969000	-221.42906800	10.17614971
1322	298.52079500	-221.33281110	10.38544359
1323	299.05190000	-221.24822778	10.59484251
1324	287.40330000	-226.05170781	5.20717805
1325	287.98524000	-225.81912439	5.38308698
1326	288.56718000	-225.58752153	5.57115925
1327	289.14912000	-225.35689922	5.77139486
1328	289.73106000	-225.12725746	5.98379380
1329	290.31300000	-224.89859626	6.20835608
1330	290.89494000	-224.67091561	6.44508169
1331	291.47688000	-224.44421552	6.69397064
1332	292.05882000	-224.20388705	7.00870926
1333	292.64076000	-223.96054424	7.32449556
1334	293.22270000	-223.72166954	7.63116865
1335	293.80464000	-223.49780362	7.91671392
1336	294.38658000	-223.30067230	8.16965247
1337	294.96852000	-223.14035210	8.38105973
1338	295.55046000	-223.00175301	8.58401306
1339	296.13240000	-222.88626496	8.76432124
1340	296.71434000	-222.79388793	8.92198427
1341	297.29628000	-222.72462194	9.05700216
1342	297.87822000	-222.67846698	9.16937490
1343	298.46016000	-222.65542305	9.25910250
1344	299.04210000	-222.65549015	9.32618495
1345	288.95190000	-225.45395337	6.18935446
1346	289.47580500	-225.08980899	6.51117051
1347	289.99971000	-224.74683878	6.81739288
1348	290.52361500	-224.42504276	7.10802154
1349	291.04752000	-224.12442091	7.38305652
1350	291.57142500	-223.84497325	7.64249781
1351	292.09533000	-223.58669976	7.88634540
1352	292.61923500	-223.34960046	8.11459930
1353	293.14314000	-223.11547381	8.33508979
1354	293.66704500	-222.91687565	8.53700867
1355	294.19095000	-222.74632794	8.72362304
1356	294.71485500	-222.59575302	8.89542473
1357	295.23876000	-222.46031462	9.04833114
1358	295.76266500	-222.33999465	9.17499822
1359	296.28657000	-222.23772804	9.31156249
1360	296.81047500	-222.15349666	9.43598679
1361	297.33438000	-222.08730052	9.54827110
1362	297.85828500	-222.03913960	9.64841544
1363	298.38219000	-222.00901390	9.73641981
1364	298.90609500	-221.99692344	9.81228419
1365	299.43000000	-222.00286820	9.87600859
1366	287.81810000	-226.38117095	5.10093677
1367	288.41648500	-226.11199737	5.40379038
1368	289.01487000	-225.85323985	5.70431636
1369	289.61325500	-225.60489839	6.00251473
1370	290.21164000	-225.36697297	6.29838548
1371	290.81002500	-225.13946361	6.59192862
1372	291.40841000	-224.92237030	6.88314413
1373	292.00679500	-224.71569304	7.17203203
1374	292.60518000	-224.51829430	7.48557583
1375	293.20356500	-224.33519171	7.78217689
1376	293.80195000	-224.15991528	8.06701908
1377	294.40033500	-223.99133279	8.33484910
1378	294.99872000	-223.83324052	8.57377260
1379	295.59710500	-223.68961357	8.78481021
1380	296.19549000	-223.57723425	8.99624039
1381	296.79387500	-223.48230758	9.19446532
1382	297.39226000	-223.40483354	9.37948500
1383	297.99064500	-223.34481215	9.55129942
1384	298.58903000	-223.30224339	9.70990858
1385	299.18741500	-223.27712727	9.85531249
1386	299.78580000	-223.26946379	9.98751115
1387	285.85490000	-227.90209427	4.98253788
1388	286.47667500	-227.54113943	5.21429175
1389	287.09845000	-227.20026952	5.44288604
1390	287.72022500	-226.87948456	5.66832077
1391	288.34200000	-226.57878455	5.89059591
1392	288.96377500	-226.29816947	6.10971148
1393	289.58555000	-226.03763933	6.32566748
1394	290.20732500	-225.79719414	6.53846391
1395	290.82910000	-225.58885392	6.71904734
1396	291.45087500	-225.38688031	6.89763877
1397	292.07265000	-225.19539455	7.09994001
1398	292.69442500	-225.02318902	7.31724221
1399	293.31620000	-224.87666002	7.55532278
1400	293.93797500	-224.75598163	7.83496236
1401	294.55975000	-224.64685714	8.09952066
1402	295.18152500	-224.55411847	8.37893517
1403	295.80330000	-224.47776562	8.67320589
1404	296.42507500	-224.41779861	8.98233282
1405	297.04685000	-224.37421741	9.30631595
1406	297.66862500	-224.34702204	9.64515529
1407	298.29040000	-224.33621250	9.99885084
1408	285.29780000	-228.41671995	4.59728902
1409	285.90598500	-228.08799112	4.65859237
1410	286.51417000	-227.78470101	4.74315119
1411	287.12235500	-227.50684962	4.85096548
1412	287.73054000	-227.25443695	4.98203523
1413	288.33872500	-227.02746300	5.13636045
1414	288.94691000	-226.82592777	5.31394112
1415	289.55509500	-226.64983126	5.51477727
1416	290.16328000	-226.50958682	5.77593195
1417	290.77146500	-226.39701736	6.05027310
1418	291.37965000	-226.30959705	6.33644115
1419	291.98783500	-226.23826533	6.61785169
1420	292.59602000	-226.17021846	6.87030312
1421	293.20420500	-226.09520890	7.08691747
1422	293.81239000	-226.01269336	7.27267715
1423	294.42057500	-225.93189387	7.43299905
1424	295.02876000	-225.85281041	7.56788318
1425	295.63694500	-225.77544299	7.67732952
1426	296.24513000	-225.69979161	7.76133809
1427	296.85331500	-225.62585627	7.81990889
1428	297.46150000	-225.55363696	7.85304190
1429	285.29460000	-228.45319367	5.18975340
1430	285.75798500	-228.29576042	5.37191540
1431	286.22137000	-228.15091534	5.54289588
1432	286.68475500	-228.01865842	5.70269485
1433	287.14814000	-227.89898966	5.85131230
1434	287.61152500	-227.79190907	5.98874822
1435	288.07491000	-227.69741664	6.11500263
1436	288.53829500	-227.61551238	6.23007553
1437	289.00168000	-227.54379880	6.33422615
1438	289.46506500	-227.49696910	6.42073531
1439	289.92845000	-227.47523479	6.48986533
1440	290.39183500	-227.45387217	6.55401164
1441	290.85522000	-227.41314151	6.62803334
1442	291.31860500	-227.36541485	6.71359511
1443	291.78199000	-227.32298969	6.79454975
1444	292.24537500	-227.28042652	6.87687968
1445	292.70876000	-227.23772535	6.96058492
1446	293.17214500	-227.19488618	7.04566545
1447	293.63553000	-227.15190901	7.13212128
1448	294.09891500	-227.10879383	7.21995240
1449	294.56230000	-227.06554065	7.30915883
1450	286.74430000	-227.26271466	5.19183295
1451	287.45239500	-227.00111216	5.33730493
1452	288.16049000	-226.75238835	5.48934860
1453	288.86858500	-226.51654321	5.64796394
1454	289.57668000	-226.29357675	5.81315096
1455	290.28477500	-226.08348897	5.98490966
1456	290.99287000	-225.88627986	6.16324004
1457	291.70096500	-225.70194944	6.34814210
1458	292.40906000	-225.55246930	6.51167661
1459	293.11715500	-225.39742886	6.70735149
1460	293.82525000	-225.24662396	6.92147988
1461	294.53334500	-225.10789032	7.14715066
1462	295.24144000	-224.97884372	7.38636740
1463	295.94953500	-224.85093232	7.63464139
1464	296.65763000	-224.74415163	7.85096794
1465	297.36572500	-224.64899651	8.06495237
1466	298.07382000	-224.56546696	8.27659469
1467	298.78191500	-224.49356298	8.48589489
1468	299.49001000	-224.43328457	8.69285299
1469	300.19810500	-224.38463174	8.89746897
1470	300.90620000	-224.34760448	9.09974284
1471	288.48760000	-225.44250446	5.32783263
1472	289.24462500	-225.12290994	5.63144682
1473	290.00165000	-224.81832456	5.92591390
1474	290.75867500	-224.52874831	6.21123388
1475	291.51570000	-224.25418121	6.48740677
1476	292.27272500	-223.99462323	6.75443255
1477	293.02975000	-223.75007440	7.01231123
1478	293.78677500	-223.52053470	7.26104281
1479	294.54380000	-223.31283581	7.49452682
1480	295.30082500	-223.11423442	7.72247260
1481	296.05785000	-222.92606729	7.93832164
1482	296.81487500	-222.75445601	8.13991016
1483	297.57190000	-222.60975757	8.33510796
1484	298.32892500	-222.49884015	8.54995304
1485	299.08595000	-222.41494484	8.75704513
1486	299.84297500	-222.35729109	8.96267977
1487	300.60000000	-222.32587890	9.16685694
1488	301.35702500	-222.32070826	9.36957665
1489	302.11405000	-222.34177918	9.57083889
1490	302.87107500	-222.38909166	9.77064368
1491	303.62810000	-222.46264570	9.96899100
1492	285.07970000	-229.31849409	4.67238048
1493	285.77341500	-229.20600716	4.77572453
1494	286.46713000	-229.09238390	4.88929377
1495	287.16084500	-228.97762430	5.01308821
1496	287.85456000	-228.86172837	5.14710784
1497	288.54827500	-228.74469611	5.29135267
1498	289.24199000	-228.62652751	5.44582269
1499	289.93570500	-228.50722258	5.61051791
1500	290.62942000	-228.41083426	5.79018691
1501	291.32313500	-228.28738167	5.97405072
1502	292.01685000	-228.14922868	6.16102020
1503	292.71056500	-228.01198136	6.36689952
1504	293.40428000	-227.88290820	6.59905911
1505	294.09799500	-227.75466706	6.84134399
1506	294.79171000	-227.65134650	7.06215164
1507	295.48542500	-227.55548997	7.28609254
1508	296.17914000	-227.46709749	7.51316671
1509	296.87285500	-227.38616906	7.74337413
1510	297.56657000	-227.31270466	7.97671481
1511	298.26028500	-227.24670431	8.21318875
1512	298.95400000	-227.18816800	8.45279594
1513	284.20940000	-230.74835563	3.98449594
1514	284.86350000	-230.51017898	4.03221083
1515	285.51760000	-230.28622726	4.08425019
1516	286.17170000	-230.07650046	4.14061401
1517	286.82580000	-229.88099858	4.20130230
1518	287.47990000	-229.69972163	4.26631505
1519	288.13400000	-229.53266959	4.33565226
1520	288.78810000	-229.37984249	4.40931394
1521	289.44220000	-229.22597702	4.48258181
1522	290.09630000	-229.07968229	4.55573877
1523	290.75040000	-228.96271574	4.63623135
1524	291.40450000	-228.88014913	4.72654425
1525	292.05860000	-228.82057894	4.83166876
1526	292.71270000	-228.77237896	4.96130107
1527	293.36680000	-228.70273999	5.12296476
1528	294.02090000	-228.63828720	5.30560992
1529	294.67500000	-228.57902057	5.50923656
1530	295.32910000	-228.52494012	5.73384468
1531	295.98320000	-228.47604583	5.97943428
1532	296.63730000	-228.43233772	6.24600536
1533	297.29140000	-228.39381578	6.53355791
1534	286.51410000	-230.74487098	3.73561091
1535	287.05768500	-230.55431095	3.83175284
1536	287.60127000	-230.37608914	3.93239871
1537	288.14485500	-230.21020555	4.03754851
1538	288.68844000	-230.05666017	4.14720225
1539	289.23202500	-229.91545302	4.26135993
1540	289.77561000	-229.78658408	4.38002154
1541	290.31919500	-229.67005335	4.50318710
1542	290.86278000	-229.58163269	4.61699604
1543	291.40636500	-229.49897143	4.74179461
1544	291.94995000	-229.42351603	4.87695776
1545	292.49353500	-229.35529318	5.02217761
1546	293.03712000	-229.29180992	5.18062101
1547	293.58070500	-229.22980366	5.35700653
1548	294.12429000	-229.17713301	5.54894126
1549	294.66787500	-229.13199574	5.75514953
1550	295.21146000	-229.09439184	5.97563135
1551	295.75504500	-229.06432133	6.21038671
1552	296.29863000	-229.04178419	6.45941562
1553	296.84221500	-229.02678044	6.72271808
1554	297.38580000	-229.01931006	7.00029408
1555	285.07290000	-231.97313795	3.87572497
1556	285.59751500	-231.90742193	4.00518393
1557	286.12213000	-231.83884548	4.12939441
1558	286.64674500	-231.76740859	4.24835642
1559	287.17136000	-231.69311126	4.36206995
1560	287.69597500	-231.61595349	4.47053501
1561	288.22059000	-231.53593529	4.57375159
1562	288.74520500	-231.45305665	4.67171970
1563	289.26982000	-231.36953239	4.76133216
1564	289.79443500	-231.27956029	4.84573556
1565	290.31905000	-231.18822030	4.92807879
1566	290.84366500	-231.09628296	5.00827929
1567	291.36828000	-231.00208388	5.08444330
1568	291.89289500	-230.90402120	5.15465940
1569	292.41751000	-230.83971805	5.24181279
1570	292.94212500	-230.78418891	5.33125120
1571	293.46674000	-230.73743376	5.42297464
1572	293.99135500	-230.69945261	5.51698311
1573	294.51597000	-230.67024546	5.61327660
1574	295.04058500	-230.64981231	5.71185511
1575	295.56520000	-230.63815316	5.81271865
1576	284.77540000	-232.73005151	3.42302627
1577	285.29306500	-232.58514575	3.44769323
1578	285.81073000	-232.45156954	3.49225069
1579	286.32839500	-232.32932288	3.55669865
1580	286.84606000	-232.21840576	3.64103710
1581	287.36372500	-232.11881819	3.74526606
1582	287.88139000	-232.03056017	3.86938551
1583	288.39905500	-231.95363170	4.01339547
1584	288.91672000	-231.90875861	4.18996960
1585	289.43438500	-231.86669614	4.39051172
1586	289.95205000	-231.82121293	4.60165334
1587	290.46971500	-231.77311114	4.81496326
1588	290.98738000	-231.72801285	5.02619977
1589	291.50504500	-231.69313058	5.23356245
1590	292.02271000	-231.66272084	5.41911368
1591	292.54037500	-231.63702832	5.59720895
1592	293.05804000	-231.61605305	5.76784827
1593	293.57570500	-231.59979501	5.93103165
1594	294.09337000	-231.58825420	6.08675907
1595	294.61103500	-231.58143063	6.23503055
1596	295.12870000	-231.57932430	6.37584607
1597	283.16000000	-232.66138237	3.34020055
1598	283.86192000	-232.34591328	3.52006580
1599	284.56384000	-232.05133616	3.69332247
1600	285.26576000	-231.77765101	3.85997059
1601	285.96768000	-231.52485783	4.02001013
1602	286.66960000	-231.29295662	4.17344111
1603	287.37152000	-231.08194738	4.32026352
1604	288.07344000	-230.89183010	4.46047737
1605	288.77536000	-230.73351141	4.59848853
1606	289.47728000	-230.58978548	4.73286963
1607	290.17920000	-230.48057192	4.85868044
1608	290.88112000	-230.39753328	4.97311650
1609	291.58304000	-230.31107179	5.07499729
1610	292.28496000	-230.23287597	5.18974033
1611	292.98688000	-230.14081170	5.31639695
1612	293.68880000	-230.05317308	5.44778563
1613	294.39072000	-229.96996009	5.58390637
1614	295.09264000	-229.89117275	5.72475918
1615	295.79456000	-229.81681104	5.87034406
1616	296.49648000	-229.74687498	6.02066101
1617	297.19840000	-229.68136455	6.17571002
1618	280.77880000	-234.52076852	3.57885204
1619	281.41333500	-234.33664829	3.77644323
1620	282.04787000	-234.15864043	3.96478568
1621	282.68240500	-233.98674494	4.14387938
1622	283.31694000	-233.82096183	4.31372433
1623	283.95147500	-233.66129109	4.47432054
1624	284.58601000	-233.50773273	4.62566799
1625	285.22054500	-233.36028674	4.76776669
1626	285.85508000	-233.20516045	4.91709241
1627	286.48961500	-233.06278291	5.04110806
1628	287.12415000	-232.93526829	5.14489767
1629	287.75868500	-232.82645978	5.24024580
1630	288.39322000	-232.73701680	5.33758708
1631	289.02775500	-232.63628102	5.41699435
1632	289.66229000	-232.53505280	5.49891896
1633	290.29682500	-232.43835235	5.57309790
1634	290.93136000	-232.34617967	5.63953117
1635	291.56589500	-232.25853477	5.69821877
1636	292.20043000	-232.17541764	5.74916069
1637	292.83496500	-232.09682829	5.79235694
1638	293.46950000	-232.02276672	5.82780752
1639	279.39200000	-236.02282292	3.74495212
1640	279.94797500	-235.88339936	3.82809243
1641	280.50395000	-235.74646826	3.91586557
1642	281.05992500	-235.61202964	4.00827153
1643	281.61590000	-235.48008349	4.10531031
1644	282.17187500	-235.35062980	4.20698190
1645	282.72785000	-235.22366859	4.31328632
1646	283.28382500	-235.09919985	4.42422356
1647	283.83980000	-234.98048437	4.55473635
1648	284.39577500	-234.86406223	4.68375475
1649	284.95175000	-234.74618435	4.81022205
1650	285.50772500	-234.62477408	4.93251214
1651	286.06370000	-234.50024848	5.04671795
1652	286.61967500	-234.37476358	5.14829138
1653	287.17565000	-234.26366062	5.23952592
1654	287.73162500	-234.15562322	5.32210933
1655	288.28760000	-234.05065140	5.39604160
1656	288.84357500	-233.94874514	5.46132274
1657	289.39955000	-233.84990445	5.51795274
1658	289.95552500	-233.75412934	5.56593162
1659	290.51150000	-233.66141979	5.60525935
1660	278.74730000	-236.79300008	4.00691276
1661	279.27479000	-236.64425587	4.12458252
1662	279.80228000	-236.49625125	4.24115450
1663	280.32977000	-236.34898621	4.35662872
1664	280.85726000	-236.20246075	4.47100517
1665	281.38475000	-236.05667488	4.58428386
1666	281.91224000	-235.91162858	4.69646479
1667	282.43973000	-235.76732187	4.80754795
1668	282.96722000	-235.59090502	4.92385745
1669	283.49471000	-235.43172732	5.04209151
1670	284.02220000	-235.29958714	5.16697901
1671	284.54969000	-235.18597737	5.29246334
1672	285.07718000	-235.08280426	5.40785588
1673	285.60467000	-235.00380371	5.50529400
1674	286.13216000	-234.89938266	5.57923529
1675	286.65965000	-234.79993676	5.64041579
1676	287.18714000	-234.70546601	5.68883552
1677	287.71463000	-234.61597042	5.72449445
1678	288.24212000	-234.53144999	5.74739261
1679	288.76961000	-234.45190470	5.75752998
1680	289.29710000	-234.37733457	5.75490656
1681	281.08530000	-234.52372332	3.95252478
1682	281.71813000	-234.23255131	4.18660208
1683	282.35096000	-233.95808852	4.41137159
1684	282.98379000	-233.70033494	4.62683332
1685	283.61662000	-233.45929058	4.83298726
1686	284.24945000	-233.23495543	5.02983342
1687	284.88228000	-233.02732951	5.21737179
1688	285.51511000	-232.83641279	5.39560238
1689	286.14794000	-232.62254704	5.61204732
1690	286.78077000	-232.44535280	5.80225688
1691	287.41360000	-232.31700200	5.95411008
1692	288.04643000	-232.23154720	6.07507612
1693	288.67926000	-232.17604757	6.16887683
1694	289.31209000	-232.14437069	6.22124108
1695	289.94492000	-232.10438614	6.29182136
1696	290.57775000	-232.08596372	6.34339397
1697	291.21058000	-232.08910341	6.37595891
1698	291.84341000	-232.11380523	6.38951620
1699	292.47624000	-232.16006918	6.38406581
1700	293.10907000	-232.22789524	6.35960777
1701	293.74190000	-232.31728342	6.31614206
1702	284.20190000	-232.44591452	4.21922758
1703	284.77994500	-232.32179750	4.25618897
1704	285.35799000	-232.20471569	4.30543697
1705	285.93603500	-232.09466910	4.36697158
1706	286.51408000	-231.99165771	4.44079279
1707	287.09212500	-231.89568154	4.52690062
1708	287.67017000	-231.80674057	4.62529504
1709	288.24821500	-231.72483482	4.73597608
1710	288.82626000	-231.65060835	4.84900647
1711	289.40430500	-231.57527086	4.98638044
1712	289.98235000	-231.50457222	5.14567353
1713	290.56039500	-231.45403312	5.31994244
1714	291.13844000	-231.42998178	5.50967082
1715	291.71648500	-231.42546561	5.72457562
1716	292.29453000	-231.39940386	5.91429069
1717	292.87257500	-231.37979062	6.11052105
1718	293.45062000	-231.36662590	6.31326669
1719	294.02866500	-231.35990970	6.52252763
1720	294.60671000	-231.35964201	6.73830385
1721	295.18475500	-231.36582284	6.96059536
1722	295.76280000	-231.37845218	7.18940216
1723	286.22330000	-231.42776498	4.02811483
1724	286.81087000	-231.31465948	4.10499633
1725	287.39844000	-231.20050988	4.19275025
1726	287.98601000	-231.08531619	4.29137657
1727	288.57358000	-230.96907841	4.40087531
1728	289.16115000	-230.85179654	4.52124645
1729	289.74872000	-230.73347057	4.65249000
1730	290.33629000	-230.61410050	4.79460597
1731	290.92386000	-230.49124521	4.94547333
1732	291.51143000	-230.36347451	5.11068241
1733	292.09900000	-230.24067668	5.28440374
1734	292.68657000	-230.12447099	5.47033271
1735	293.27414000	-230.01190218	5.67283674
1736	293.86171000	-229.92098745	5.83793507
1737	294.44928000	-229.83497791	6.02590055
1738	295.03685000	-229.75825633	6.21768464
1739	295.62442000	-229.69082272	6.41328734
1740	296.21199000	-229.63267707	6.61270865
1741	296.79956000	-229.58381939	6.81594858
1742	297.38713000	-229.54424968	7.02300711
1743	297.97470000	-229.51396793	7.23388425
1744	286.20120000	-230.91689994	3.64907741
1745	286.88995500	-230.70367175	3.79471411
1746	287.57871000	-230.50443289	3.94362303
1747	288.26746500	-230.31918334	4.09580415
1748	288.95622000	-230.14792311	4.25125748
1749	289.64497500	-229.99065219	4.40998301
1750	290.33373000	-229.84737059	4.57198076
1751	291.02248500	-229.71807830	4.73725071
1752	291.71124000	-229.62482564	4.89768467
1753	292.39999500	-229.53020767	5.06157740
1754	293.08875000	-229.44131262	5.23996762
1755	293.77750500	-229.36234903	5.43711006
1756	294.46626000	-229.28839161	5.64887024
1757	295.15501500	-229.20490461	5.86449216
1758	295.84377000	-229.10512217	6.05864724
1759	296.53252500	-228.99988432	6.25329435
1760	297.22128000	-228.88919107	6.44843350
1761	297.91003500	-228.77304241	6.64406468
1762	298.59879000	-228.65143835	6.84018790
1763	299.28754500	-228.52437888	7.03680315
1764	299.97630000	-228.39186401	7.23391044
1765	288.34160000	-229.56441643	4.38994235
1766	288.96016500	-229.43238258	4.55099267
1767	289.57873000	-229.30344864	4.70613080
1768	290.19729500	-229.17761462	4.85535673
1769	290.81586000	-229.05488050	4.99867046
1770	291.43442500	-228.93524628	5.13607200
1771	292.05299000	-228.81871198	5.26756134
1772	292.67155500	-228.70527758	5.39313848
1773	293.29012000	-228.58770496	5.47634026
1774	293.90868500	-228.47584573	5.55979164
1775	294.52725000	-228.37174345	5.65672509
1776	295.14581500	-228.27246036	5.77791262
1777	295.76438000	-228.17550510	5.92269574
1778	296.38294500	-228.08837059	6.07211400
1779	297.00151000	-228.00257446	6.24089229
1780	297.62007500	-227.92137302	6.42425184
1781	298.23864000	-227.84476628	6.62219264
1782	298.85720500	-227.77275422	6.83471469
1783	299.47577000	-227.70533686	7.06181800
1784	300.09433500	-227.64251419	7.30350255
1785	300.71290000	-227.58428621	7.55976836
1786	289.09520000	-228.65223378	4.40608016
1787	289.68419500	-228.47873956	4.45677268
1788	290.27319000	-228.31687271	4.52065313
1789	290.86218500	-228.16663323	4.59772151
1790	291.45118000	-228.02802113	4.68797780
1791	292.04017500	-227.90103640	4.79142201
1792	292.62917000	-227.78567904	4.90805415
1793	293.21816500	-227.68194905	5.03787421
1794	293.80716000	-227.58459204	5.18137370
1795	294.39615500	-227.50301100	5.34526044
1796	294.98515000	-227.43816294	5.51954781
1797	295.57414500	-227.39054616	5.69416947
1798	296.16314000	-227.37317884	5.90253603
1799	296.75213500	-227.33037476	6.10454851
1800	297.34113000	-227.29522123	6.31135689
1801	297.93012500	-227.26671090	6.52642819
1802	298.51912000	-227.24484378	6.74976241
1803	299.10811500	-227.22961986	6.98135955
1804	299.69711000	-227.22103915	7.22121962
1805	300.28610500	-227.21910164	7.46934261
1806	300.87510000	-227.22380733	7.72572852
1807	289.32100000	-227.43409062	4.05901562
1808	289.95811000	-227.27917319	4.20434514
1809	290.59522000	-227.13364486	4.35694421
1810	291.23233000	-226.99750563	4.51681285
1811	291.86944000	-226.87075552	4.68395104
1812	292.50655000	-226.75339451	4.85835878
1813	293.14366000	-226.64542260	5.04003608
1814	293.78077000	-226.54683981	5.22898294
1815	294.41788000	-226.47651509	5.45304831
1816	295.05499000	-226.40645325	5.67461072
1817	295.69210000	-226.33184001	5.88599738
1818	296.32921000	-226.25559368	6.08671115
1819	296.96632000	-226.18532243	6.28126925
1820	297.60343000	-226.12848720	6.47469854
1821	298.24054000	-226.07980198	6.66887813
1822	298.87765000	-226.03782819	6.86112768
1823	299.51476000	-226.00256583	7.05144719
1824	300.15187000	-225.97401490	7.23983666
1825	300.78898000	-225.95217540	7.42629610
1826	301.42609000	-225.93704732	7.61082550
1827	302.06320000	-225.92863068	7.79342486
1828	291.48550000	-226.29970764	4.99133824
1829	292.08913500	-226.17604939	5.16087031
1830	292.69277000	-226.05641771	5.32901614
1831	293.29640500	-225.94081260	5.49577572
1832	293.90004000	-225.82923405	5.66114905
1833	294.50367500	-225.72168206	5.82513614
1834	295.10731000	-225.61815664	5.98773698
1835	295.71094500	-225.51865778	6.14895158
1836	296.31458000	-225.40807207	6.32032752
1837	296.91821500	-225.31138243	6.48852510
1838	297.52185000	-225.23087380	6.64857537
1839	298.12548500	-225.16331277	6.79846333
1840	298.72912000	-225.09486134	6.94505198
1841	299.33275500	-225.00798116	7.10130922
1842	299.93639000	-224.93404218	7.27891366
1843	300.54002500	-224.86254823	7.46395380
1844	301.14366000	-224.79349930	7.65642962
1845	301.74729500	-224.72689539	7.85634113
1846	302.35093000	-224.66273651	8.06368833
1847	302.95456500	-224.60102265	8.27847122
1848	303.55820000	-224.54175382	8.50068979
1849	290.34640000	-225.64744316	4.93226933
1850	291.00957500	-225.54332443	5.13051375
1851	291.67275000	-225.43899615	5.33143719
1852	292.33592500	-225.33445831	5.53503966
1853	292.99910000	-225.22971091	5.74132116
1854	293.66227500	-225.12475395	5.95028169
1855	294.32545000	-225.01958744	6.16192124
1856	294.98862500	-224.91421137	6.37623981
1857	295.65180000	-224.81683322	6.58813262
1858	296.31497500	-224.71184447	6.81537516
1859	296.97815000	-224.59955231	7.05151160
1860	297.64132500	-224.48339990	7.28509819
1861	298.30450000	-224.37077844	7.51299663
1862	298.96767500	-224.27249930	7.74807197
1863	299.63085000	-224.17998815	7.96190499
1864	300.29402500	-224.09223044	8.17064271
1865	300.95720000	-224.00922619	8.37428513
1866	301.62037500	-223.93097539	8.57283226
1867	302.28355000	-223.85747803	8.76628409
1868	302.94672500	-223.78873413	8.95464062
1869	303.60990000	-223.72474367	9.13790186
1870	289.73790000	-225.30957128	5.25340366
1871	290.45712500	-225.10770511	5.49527547
1872	291.17635000	-224.92093399	5.72829940
1873	291.89557500	-224.74925790	5.95247543
1874	292.61480000	-224.59267685	6.16780358
1875	293.33402500	-224.45119084	6.37428384
1876	294.05325000	-224.32479987	6.57191622
1877	294.77247500	-224.21350394	6.76070070
1878	295.49170000	-224.12840514	6.92607097
1879	296.21092500	-224.05161571	7.08097623
1880	296.93015000	-223.98574549	7.23309152
1881	297.64937500	-223.93278354	7.38536587
1882	298.36860000	-223.88946079	7.54556667
1883	299.08782500	-223.84760329	7.72626411
1884	299.80705000	-223.81984460	7.90602637
1885	300.52627500	-223.80120359	8.09084986
1886	301.24550000	-223.79168024	8.28073458
1887	301.96472500	-223.79127457	8.47568053
1888	302.68395000	-223.79998657	8.67568770
1889	303.40317500	-223.81781623	8.88075610
1890	304.12240000	-223.84476357	9.09088572
1891	290.97890000	-224.23385418	5.33941598
1892	291.66000500	-224.01039017	5.71653615
1893	292.34111000	-223.80767099	6.07365855
1894	293.02221500	-223.62569664	6.41078321
1895	293.70332000	-223.46446712	6.72791010
1896	294.38442500	-223.32398242	7.02503924
1897	295.06553000	-223.20424255	7.30217062
1898	295.74663500	-223.10524751	7.55930425
1899	296.42774000	-223.03908351	7.81198572
1900	297.10884500	-222.99658071	8.02223344
1901	297.78995000	-222.96988585	8.19806318
1902	298.47105500	-222.95413927	8.35542250
1903	299.15216000	-222.94288756	8.52075047
1904	299.83326500	-222.92930943	8.72384098
1905	300.51437000	-222.92499981	8.91581137
1906	301.19547500	-222.92803690	9.11035628
1907	301.87658000	-222.93842069	9.30747569
1908	302.55768500	-222.95615118	9.50716962
1909	303.23879000	-222.98122838	9.70943805
1910	303.91989500	-223.01365229	9.91428100
1911	304.60100000	-223.05342290	10.12169845
1912	293.62840000	-223.36377244	6.34377747
1913	294.26453000	-223.12051173	6.66232301
1914	294.90066000	-222.89482435	6.96662718
1915	295.53679000	-222.68671030	7.25668998
1916	296.17292000	-222.49616958	7.53251141
1917	296.80905000	-222.32320220	7.79409147
1918	297.44518000	-222.16780815	8.04143016
1919	298.08131000	-222.02998744	8.27452748
1920	298.71744000	-221.89006009	8.48883101
1921	299.35357000	-221.77045556	8.65746545
1922	299.98970000	-221.67779010	8.81404668
1923	300.62583000	-221.61775450	8.99865179
1924	301.26196000	-221.59431151	9.22250528
1925	301.89809000	-221.60597896	9.46365456
1926	302.53422000	-221.59260864	9.70246463
1927	303.17035000	-221.59244408	9.95279777
1928	303.80648000	-221.60548528	10.21465399
1929	304.44261000	-221.63173226	10.48803328
1930	305.07874000	-221.67118499	10.77293565
1931	305.71487000	-221.72384349	11.06936110
1932	306.35100000	-221.78970776	11.37730962
1933	292.96190000	-222.86476993	6.39100429
1934	293.64364500	-222.43629876	6.84977121
1935	294.32539000	-222.05182182	7.28890922
1936	295.00713500	-221.71133911	7.70841832
1937	295.68888000	-221.41485064	8.10829850
1938	296.37062500	-221.16235640	8.48854978
1939	297.05237000	-220.95385640	8.84917214
1940	297.73411500	-220.78935063	9.19016560
1941	298.41586000	-220.70638243	9.52562282
1942	299.09760500	-220.65330332	9.84647593
1943	299.77935000	-220.62860382	10.13187726
1944	300.46109500	-220.63336771	10.37739647
1945	301.14284000	-220.66367628	10.59711684
1946	301.82458500	-220.71173698	10.81166273
1947	302.50633000	-220.74705819	11.03718652
1948	303.18807500	-220.79580161	11.25410871
1949	303.86982000	-220.85796722	11.46242930
1950	304.55156500	-220.93355502	11.66214830
1951	305.23331000	-221.02256502	11.85326569
1952	305.91505500	-221.12499721	12.03578149
1953	306.59680000	-221.24085160	12.20969569
1954	293.56370000	-221.92233252	6.76494527
1955	294.30053000	-221.61870397	7.27035411
1956	295.03736000	-221.33736122	7.75298148
1957	295.77419000	-221.07830429	8.21282738
1958	296.51102000	-220.84153317	8.64989180
1959	297.24785000	-220.62704785	9.06417476
1960	297.98468000	-220.43484835	9.45567625
1961	298.72151000	-220.26493465	9.82439626
1962	299.45834000	-220.11010075	10.19538865
1963	300.19517000	-219.96534489	10.52246905
1964	300.93200000	-219.84684325	10.82195585
1965	301.66883000	-219.76898564	11.10663980
1966	302.40566000	-219.73169920	11.36380475
1967	303.14249000	-219.74027574	11.60586391
1968	303.87932000	-219.75773451	11.87133933
1969	304.61615000	-219.80471930	12.13371338
1970	305.35298000	-219.88123013	12.39298607
1971	306.08981000	-219.98726698	12.64915740
1972	306.82664000	-220.12282987	12.90222736
1973	307.56347000	-220.28791878	13.15219596
1974	308.30030000	-220.48253373	13.39906320
1975	296.85130000	-220.59306674	8.70522761
1976	297.45657000	-220.31367667	9.13740434
1977	298.06184000	-220.06257870	9.55737976
1978	298.66711000	-219.83977282	9.96515387
1979	299.27238000	-219.64525905	10.36072668
1980	299.87765000	-219.47903738	10.74409819
1981	300.48292000	-219.34110781	11.11526838
1982	301.08819000	-219.23147035	11.47423728
1983	301.69346000	-219.14047820	11.83933258
1984	302.29873000	-219.08451017	12.20168989
1985	302.90400000	-219.06357973	12.54227508
1986	303.50927000	-219.07596828	12.83772217
1987	304.11454000	-219.11588808	13.09874126
1988	304.71981000	-219.17960106	13.34456026
1989	305.32508000	-219.24284998	13.57560837
1990	305.93035000	-219.32420570	13.78617789
1991	306.53562000	-219.42366822	13.97626882
1992	307.14089000	-219.54123755	14.14588115
1993	307.74616000	-219.67691368	14.29501488
1994	308.35143000	-219.83069661	14.42367002
1995	308.95670000	-220.00258634	14.53184656
1996	297.06510000	-219.63265563	9.48370571
1997	297.81227500	-219.47351869	9.99675144
1998	298.55945000	-219.33861315	10.48920571
[truncated: 17,070 more rows]
