# Supplementary material for: Three-Dimensional Muscle Architecture and Comprehensive Dynamic Properties of Rabbit Gastrocnemius, Plantaris and Soleus: Input for Simulation Studies
Source: PLoS One. 2015 Jun 26;10(6):e0130985. doi: 10.1371/journal.pone.0130985 (PMC4482742; doi:10.1371/journal.pone.0130985)
Supplement: S3 Dataset — (TXT) [file pone.0130985.s003.txt]

MESH "kom1" dimension 3 Elemtype linear Nnode 2
Coordinates rabbit M. plantaris R1
1	336.46660000	-225.87443611	11.09518943
2	337.22593000	-225.53734008	11.00632013
3	337.98526000	-225.20095717	10.92621746
4	338.74459000	-224.86528740	10.85488143
5	339.50392000	-224.53033076	10.79231203
6	340.26325000	-224.19608725	10.73850928
7	341.02258000	-223.86255687	10.69347316
8	341.78191000	-223.52973963	10.65720368
9	342.54124000	-223.23291311	10.63746305
10	343.30057000	-222.91095452	10.64360472
11	344.05990000	-222.57099077	10.64411453
12	344.81923000	-222.21273840	10.62593610
13	345.57856000	-221.84589715	10.58114284
14	346.33789000	-221.45504423	10.52169094
15	347.09722000	-221.09457515	10.49276055
16	347.85655000	-220.73002611	10.46273427
17	348.61588000	-220.36139711	10.43161209
18	349.37521000	-219.98868816	10.39939400
19	350.13454000	-219.61189924	10.36608001
20	350.89387000	-219.23103036	10.33167012
21	351.65320000	-218.84608152	10.29616432
22	336.48340000	-225.15521645	11.70717048
23	337.15330000	-224.83919058	11.78860027
24	337.82320000	-224.52212146	11.84609273
25	338.49310000	-224.20400912	11.87964788
26	339.16300000	-223.88485355	11.88926571
27	339.83290000	-223.56465474	11.87494622
28	340.50280000	-223.24341270	11.83668941
29	341.17270000	-222.92112742	11.77449528
30	341.84260000	-222.56922146	11.67683849
31	342.51250000	-222.22270154	11.53308936
32	343.18240000	-221.88519440	11.37744413
33	343.85230000	-221.56298235	11.24352074
34	344.52220000	-221.28859675	11.10615774
35	345.19210000	-221.05944369	10.96712438
36	345.86200000	-220.82594261	10.87403252
37	346.53190000	-220.61590246	10.79406343
38	347.20180000	-220.42932324	10.72721712
39	347.87170000	-220.26620495	10.67349359
40	348.54160000	-220.12654759	10.63289283
41	349.21150000	-220.01035116	10.60541485
42	349.88140000	-219.91761566	10.59105965
43	336.12060000	-227.20356500	10.84193543
44	336.66739000	-226.94557220	10.75183728
45	337.21418000	-226.68902533	10.66709373
46	337.76097000	-226.43392436	10.58770479
47	338.30776000	-226.18026932	10.51367047
48	338.85455000	-225.92806019	10.44499077
49	339.40134000	-225.67729697	10.38166567
50	339.94813000	-225.42797967	10.32369519
51	340.49492000	-225.18759743	10.29345262
52	341.04171000	-224.95176003	10.24823077
53	341.58850000	-224.71151938	10.19773553
54	342.13529000	-224.45470322	10.14747539
55	342.68208000	-224.17524152	10.09853282
56	343.22887000	-223.87613247	10.04859717
57	343.77566000	-223.58517055	10.02331777
58	344.32245000	-223.28385232	10.00379142
59	344.86924000	-222.97217779	9.99001812
60	345.41603000	-222.65014696	9.98199787
61	345.96282000	-222.31775982	9.97973068
62	346.50961000	-221.97501637	9.98321654
63	347.05640000	-221.62191662	9.99245544
64	335.40520000	-224.37121925	11.48659786
65	336.10427500	-224.13736213	11.38580101
66	336.80335000	-223.90352340	11.28866485
67	337.50242500	-223.66970305	11.19518937
68	338.20150000	-223.43590108	11.10537458
69	338.90057500	-223.20211749	11.01922047
70	339.59965000	-222.96835229	10.93672704
71	340.29872500	-222.73460546	10.85789430
72	340.99780000	-222.52556155	10.78605989
73	341.69687500	-222.31287601	10.70691420
74	342.39595000	-222.06746658	10.62861868
75	343.09502500	-221.80852236	10.56785559
76	343.79410000	-221.55059480	10.54617238
77	344.49317500	-221.30091336	10.52483355
78	345.19225000	-221.06922571	10.47434036
79	345.89132500	-220.84082757	10.42288036
80	346.59040000	-220.61571893	10.37045354
81	347.28947500	-220.39389980	10.31705991
82	347.98855000	-220.17537018	10.26269947
83	348.68762500	-219.96013007	10.20737221
84	349.38670000	-219.74817946	10.15107814
85	331.70220000	-223.65085140	12.57759352
86	332.22826500	-223.39367744	12.39010823
87	332.75433000	-223.14730457	12.21799124
88	333.28039500	-222.91173280	12.06124256
89	333.80646000	-222.68696213	11.91986219
90	334.33252500	-222.47299255	11.79385011
91	334.85859000	-222.26982407	11.68320635
92	335.38465500	-222.07745668	11.58793088
93	335.91072000	-221.92095753	11.51446168
94	336.43678500	-221.75634630	11.45008488
95	336.96285000	-221.58450340	11.40116353
96	337.48891500	-221.42094987	11.37083447
97	338.01498000	-221.25420874	11.36706995
98	338.54104500	-221.11589911	11.39503819
99	339.06711000	-221.00482036	11.37719172
100	339.59317500	-220.90916540	11.36292416
101	340.11924000	-220.82893423	11.35223549
102	340.64530500	-220.76412685	11.34512573
103	341.17137000	-220.71474326	11.34159486
104	341.69743500	-220.68078345	11.34164289
105	342.22350000	-220.66224743	11.34526982
106	333.60730000	-223.54535291	11.99069625
107	334.19635000	-223.31739956	11.85943340
108	334.78540000	-223.09404212	11.73585491
109	335.37445000	-222.87528058	11.61996078
110	335.96350000	-222.66111495	11.51175100
111	336.55255000	-222.45154523	11.41122559
112	337.14160000	-222.24657141	11.31838454
113	337.73065000	-222.04619350	11.23322784
114	338.31970000	-221.87733500	11.15709499
115	338.90875000	-221.70068476	11.09699918
116	339.49780000	-221.51345244	11.03178299
117	340.08685000	-221.33245564	10.97426814
118	340.67590000	-221.15233080	10.92375950
119	341.26495000	-220.96472035	10.87523567
120	341.85400000	-220.77196710	10.82852827
121	342.44305000	-220.57632279	10.78510016
122	343.03210000	-220.37778742	10.74495133
123	343.62115000	-220.17636099	10.70808180
124	344.21020000	-219.97204351	10.67449155
125	344.79925000	-219.76483496	10.64418059
126	345.38830000	-219.55473535	10.61714892
127	335.10170000	-224.43661939	11.89163440
128	335.83523500	-224.12287897	11.88575904
129	336.56877000	-223.81328608	11.86330770
130	337.30230500	-223.50784071	11.82428037
131	338.03584000	-223.20654287	11.76867706
132	338.76937500	-222.90939256	11.69649775
133	339.50291000	-222.61638978	11.60774246
134	340.23644500	-222.32753452	11.50241118
135	340.96998000	-222.03171466	11.35437669
136	341.70351500	-221.73963100	11.16677186
137	342.43705000	-221.47758820	11.00688815
138	343.17058500	-221.22387512	10.87311686
139	343.90412000	-220.96601675	10.74694063
140	344.63765500	-220.71553068	10.63952800
141	345.37119000	-220.46736276	10.57312429
142	346.10472500	-220.22540642	10.52850686
143	346.83826000	-219.98966168	10.50567569
144	347.57179500	-219.76012853	10.50463079
145	348.30533000	-219.53680696	10.52537216
146	349.03886500	-219.31969699	10.56789980
147	349.77240000	-219.10879861	10.63221370
148	336.01190000	-224.47957068	11.32864897
149	336.74683500	-224.27612856	11.36503657
150	337.48177000	-224.05928907	11.38951663
151	338.21670500	-223.82905221	11.40208914
152	338.95164000	-223.58541797	11.40275411
153	339.68657500	-223.32838637	11.39151154
154	340.42151000	-223.05795739	11.36836142
155	341.15644500	-222.77413105	11.33330375
156	341.89138000	-222.49660692	11.29880887
157	342.62631500	-222.16458420	11.25010583
158	343.36125000	-221.80590204	11.17360050
159	344.09618500	-221.45374444	11.08069597
160	344.83112000	-221.10528366	10.95768861
161	345.56605500	-220.79017190	10.84639835
162	346.30099000	-220.50074975	10.77118523
163	347.03592500	-220.22428374	10.70098631
164	347.77086000	-219.96077389	10.63580157
165	348.50579500	-219.71022020	10.57563102
166	349.24073000	-219.47262266	10.52047465
167	349.97566500	-219.24798128	10.47033248
168	350.71060000	-219.03629605	10.42520449
169	336.68610000	-225.85341560	10.55461147
170	337.13753500	-225.58485931	10.44704333
171	337.58897000	-225.32308800	10.34359644
172	338.04040500	-225.06810170	10.24427080
173	338.49184000	-224.81990039	10.14906640
174	338.94327500	-224.57848407	10.05798326
175	339.39471000	-224.34385275	9.97102136
176	339.84614500	-224.11600643	9.88818071
177	340.29758000	-223.91552269	9.81348091
178	340.74901500	-223.71585831	9.73893895
179	341.20045000	-223.51169335	9.66492959
180	341.65188500	-223.30109465	9.59295434
181	342.10332000	-223.08609498	9.52613261
182	342.55475500	-222.86915750	9.46835363
183	343.00619000	-222.66032645	9.42014691
184	343.45762500	-222.45158338	9.37902698
185	343.90906000	-222.24292830	9.34499385
186	344.36049500	-222.03436120	9.31804752
187	344.81193000	-221.82588208	9.29818798
188	345.26336500	-221.61749094	9.28541523
189	345.71480000	-221.40918778	9.27972928
190	336.14080000	-227.38688352	10.43736662
191	336.60777000	-227.06600347	10.34033312
192	337.07474000	-226.74911777	10.24766555
193	337.54171000	-226.43622643	10.15936391
194	338.00868000	-226.12732945	10.07542821
195	338.47565000	-225.82242683	9.99585844
196	338.94262000	-225.52151856	9.92065460
197	339.40959000	-225.22460465	9.84981669
198	339.87656000	-224.92067470	9.78233882
199	340.34353000	-224.62921772	9.71855830
200	340.81050000	-224.35171606	9.66509889
201	341.27747000	-224.08593218	9.62841452
202	341.74444000	-223.81830888	9.58863120
203	342.21141000	-223.55152086	9.54788390
204	342.67838000	-223.28762383	9.50732571
205	343.14535000	-223.02768029	9.46998629
206	343.61232000	-222.77169024	9.43586565
207	344.07929000	-222.51965367	9.40496377
208	344.54626000	-222.27157059	9.37728067
209	345.01323000	-222.02744100	9.35281633
210	345.48020000	-221.78726489	9.33157077
211	335.55690000	-228.21356439	10.66961264
212	336.03186500	-227.98528208	10.63846981
213	336.50683000	-227.74541621	10.60260189
214	336.98179500	-227.49396680	10.56200888
215	337.45676000	-227.23093384	10.51669077
216	337.93172500	-226.95631733	10.46664756
217	338.40669000	-226.67011727	10.41187925
218	338.88165500	-226.37233366	10.35238585
219	339.35662000	-226.04368435	10.29411545
220	339.83158500	-225.70191426	10.21753578
221	340.30655000	-225.36054351	10.13422512
222	340.78151500	-225.02848823	10.05176939
223	341.25648000	-224.71308657	9.96890577
224	341.73144500	-224.41549515	9.90009063
225	342.20641000	-224.12297238	9.84241462
226	342.68137500	-223.83884666	9.79112099
227	343.15634000	-223.56311799	9.74620975
228	343.63130500	-223.29578638	9.70768089
229	344.10627000	-223.03685183	9.67553441
230	344.58123500	-222.78631434	9.64977032
231	345.05620000	-222.54417390	9.63038861
232	335.53760000	-228.36782881	10.74345416
233	335.94196000	-228.13922101	10.64359610
234	336.34632000	-227.90869786	10.54921856
235	336.75068000	-227.67625935	10.46032156
236	337.15504000	-227.44190548	10.37690508
237	337.55940000	-227.20563625	10.29896914
238	337.96376000	-226.96745167	10.22651372
239	338.36812000	-226.72735172	10.15953884
240	338.77248000	-226.49881231	10.11919687
241	339.17684000	-226.25307862	10.07474126
242	339.58120000	-225.99550786	10.01748730
243	339.98556000	-225.73061591	9.94832925
244	340.38992000	-225.46662283	9.87613385
245	340.79428000	-225.20551745	9.80801993
246	341.19864000	-224.96616869	9.75881295
247	341.60300000	-224.73122711	9.71358458
248	342.00736000	-224.50069270	9.67233481
249	342.41172000	-224.27456547	9.63506364
250	342.81608000	-224.05284540	9.60177108
251	343.22044000	-223.83553251	9.57245711
252	343.62480000	-223.62262679	9.54712174
253	326.08820000	-225.81732965	13.87301762
254	326.69389000	-225.55661979	13.63613582
255	327.29958000	-225.29463164	13.40854847
256	327.90527000	-225.03136521	13.19025557
257	328.51096000	-224.76682050	12.98125713
258	329.11665000	-224.50099750	12.78155315
259	329.72234000	-224.23389622	12.59114362
260	330.32803000	-223.96551666	12.41002855
261	330.93372000	-223.66798808	12.24455093
262	331.53941000	-223.37573239	12.06962453
263	332.14510000	-223.10059620	11.89639525
264	332.75079000	-222.84972810	11.74254651
265	333.35648000	-222.62607429	11.62839094
266	333.96217000	-222.43750298	11.55965608
267	334.56786000	-222.27311290	11.48302131
268	335.17355000	-222.13643772	11.42777487
269	335.77924000	-222.02747745	11.39391675
270	336.38493000	-221.94623207	11.38144695
271	336.99062000	-221.89270160	11.39036546
272	337.59631000	-221.86688603	11.42067230
273	338.20200000	-221.86878535	11.47236746
274	329.04150000	-225.00071873	13.18638752
275	329.69319000	-224.69249062	13.04265479
276	330.34488000	-224.38491435	12.89751885
277	330.99657000	-224.07798992	12.75097968
278	331.64826000	-223.77171733	12.60303729
279	332.29995000	-223.46609659	12.45369168
280	332.95164000	-223.16112769	12.30294285
281	333.60333000	-222.85681063	12.15079080
282	334.25502000	-222.50763581	11.99150280
283	334.90671000	-222.16741385	11.83103057
284	335.55840000	-221.86078910	11.66833781
285	336.21009000	-221.58904957	11.49931688
286	336.86178000	-221.34271235	11.33669520
287	337.51347000	-221.12615864	11.20465391
288	338.16516000	-220.92395580	11.09499434
289	338.81685000	-220.74472647	11.00185689
290	339.46854000	-220.58847067	10.92524157
291	340.12023000	-220.45518839	10.86514838
292	340.77192000	-220.34487964	10.82157731
293	341.42361000	-220.25754441	10.79452837
294	342.07530000	-220.19318270	10.78400156
295	331.76430000	-224.40937434	12.83675110
296	332.35927000	-224.05477870	12.50358379
297	332.95424000	-223.72263556	12.19517343
298	333.54921000	-223.41294493	11.91152003
299	334.14418000	-223.12570682	11.65262359
300	334.73915000	-222.86092122	11.41848410
301	335.33412000	-222.61858813	11.20910157
302	335.92909000	-222.39870755	11.02447599
303	336.52406000	-222.22350570	10.88494532
304	337.11903000	-222.07197838	10.75558975
305	337.71400000	-221.92771889	10.64992180
306	338.30897000	-221.79311057	10.55787943
307	338.90394000	-221.65555303	10.48241972
308	339.49891000	-221.51310212	10.41318536
309	340.09388000	-221.36473515	10.35655906
310	340.68885000	-221.21545750	10.31282310
311	341.28382000	-221.06526917	10.28197747
312	341.87879000	-220.91417016	10.26402216
313	342.47376000	-220.76216048	10.25895719
314	343.06873000	-220.60924012	10.26678254
315	343.66370000	-220.45540908	10.28749822
316	333.68520000	-225.28862214	12.00925202
317	334.30729000	-224.90509697	11.71862851
318	334.92938000	-224.53832912	11.45031266
319	335.55147000	-224.18831860	11.20430445
320	336.17356000	-223.85506540	10.98060390
321	336.79565000	-223.53856954	10.77921101
322	337.41774000	-223.23883099	10.60012576
323	338.03983000	-222.95584978	10.44334817
324	338.66192000	-222.68931235	10.32554653
325	339.28401000	-222.44759443	10.22444868
326	339.90610000	-222.21675202	10.12266022
327	340.52819000	-221.99155844	10.03011842
328	341.15028000	-221.78014215	9.96846528
329	341.77237000	-221.58510320	9.94352883
330	342.39446000	-221.39262890	9.90289490
331	343.01655000	-221.20912212	9.87296158
332	343.63864000	-221.03458287	9.85372886
333	344.26073000	-220.86901114	9.84519674
334	344.88282000	-220.71240694	9.84736523
335	345.50491000	-220.56477027	9.86023432
336	346.12700000	-220.42610112	9.88380402
337	334.67040000	-226.49222296	11.60483724
338	335.20343500	-226.04857933	11.34380787
339	335.73647000	-225.62709926	11.10176531
340	336.26950500	-225.22778274	10.87870957
341	336.80254000	-224.85062977	10.67464064
342	337.33557500	-224.49564035	10.48955853
343	337.86861000	-224.16281449	10.32346323
344	338.40164500	-223.85215218	10.17635475
345	338.93468000	-223.57112709	10.04620969
346	339.46771500	-223.32772839	9.93956646
347	340.00075000	-223.09798432	9.85451701
348	340.53378500	-222.87429366	9.78377359
349	341.06682000	-222.65502033	9.72514146
350	341.59985500	-222.43813486	9.68292764
351	342.13289000	-222.23295323	9.63200746
352	342.66592500	-222.03730879	9.58829716
353	343.19896000	-221.85120152	9.55179674
354	343.73199500	-221.67463142	9.52250619
355	344.26503000	-221.50759850	9.50042551
356	344.79806500	-221.35010276	9.48555470
357	345.33110000	-221.20214419	9.47789377
358	334.57140000	-226.99123417	10.69571752
359	335.06966500	-226.60821730	10.54499105
360	335.56793000	-226.24496825	10.40197295
361	336.06619500	-225.90148701	10.26666320
362	336.56446000	-225.57777358	10.13906182
363	337.06272500	-225.27382797	10.01916880
364	337.56099000	-224.98965017	9.90698414
365	338.05925500	-224.72524019	9.80250785
366	338.55752000	-224.49298464	9.70410215
367	339.05578500	-224.28375091	9.61593344
368	339.55405000	-224.08620007	9.53828773
369	340.05231500	-223.89590793	9.46955195
370	340.55058000	-223.69707315	9.40761730
371	341.04884500	-223.49867299	9.35273718
372	341.54711000	-223.29108406	9.28986342
373	342.04537500	-223.08181389	9.22993725
374	342.54364000	-222.87086249	9.17295866
375	343.04190500	-222.65822985	9.11892765
376	343.54017000	-222.44391598	9.06784423
377	344.03843500	-222.22792088	9.01970838
378	344.53670000	-222.01024455	8.97452012
379	333.85320000	-228.86315169	10.55281368
380	334.45892000	-228.36836826	10.35999812
381	335.06464000	-227.88718075	10.17684879
382	335.67036000	-227.41958918	10.00336569
383	336.27608000	-226.96559354	9.83954882
384	336.88180000	-226.52519382	9.68539817
385	337.48752000	-226.09839004	9.54091376
386	338.09324000	-225.68518218	9.40609557
387	338.69896000	-225.21870563	9.27587300
388	339.30468000	-224.79424160	9.14390913
389	339.91040000	-224.41691067	9.03701762
390	340.51612000	-224.08999477	8.94645274
391	341.12184000	-223.79612554	8.87673468
392	341.72756000	-223.52994695	8.82432174
393	342.33328000	-223.23124424	8.78273488
394	342.93900000	-222.94368413	8.75677073
395	343.54472000	-222.66726663	8.74642930
396	344.15044000	-222.40199175	8.75171059
397	344.75616000	-222.14785947	8.77261459
398	345.36188000	-221.90486979	8.80914130
399	345.96760000	-221.67302273	8.86129073
400	334.29950000	-229.02002178	10.10462943
401	334.73535500	-228.74371192	10.02057932
402	335.17121000	-228.46748287	9.94126329
403	335.60706500	-228.19133462	9.86668135
404	336.04292000	-227.91526718	9.79683350
405	336.47877500	-227.63928055	9.73171973
406	336.91463000	-227.36337472	9.67134005
407	337.35048500	-227.08754970	9.61569447
408	337.78634000	-226.80909809	9.58353676
409	338.22219500	-226.53584093	9.55124779
410	338.65805000	-226.26612064	9.51730716
411	339.09390500	-225.99471076	9.47578919
412	339.52976000	-225.72640879	9.42669312
413	339.96561500	-225.46187792	9.37444985
414	340.40147000	-225.18246421	9.31194098
415	340.83732500	-224.89985343	9.24371802
416	341.27318000	-224.61404558	9.16978098
417	341.70903500	-224.32504065	9.09012986
418	342.14489000	-224.03283864	9.00476466
419	342.58074500	-223.73743956	8.91368538
420	343.01660000	-223.43884340	8.81689202
421	331.49700000	-224.57399101	12.86556108
422	332.08980500	-224.16350163	12.61845511
423	332.68261000	-223.78062321	12.38660723
424	333.27541500	-223.42535574	12.17001742
425	333.86822000	-223.09769921	11.96868570
426	334.46102500	-222.79765364	11.78261206
427	335.05383000	-222.52521901	11.61179650
428	335.64663500	-222.28039533	11.45623902
429	336.23944000	-222.09124352	11.30334324
430	336.83224500	-221.93543397	11.15780806
431	337.42505000	-221.78362544	11.03949038
432	338.01785500	-221.65513975	10.95850665
433	338.61066000	-221.50398831	10.91644563
434	339.20346500	-221.35440691	10.91758815
435	339.79627000	-221.18729258	10.90026632
436	340.38907500	-221.01782994	10.90254942
437	340.98188000	-220.84601899	10.92443747
438	341.57468500	-220.67185973	10.96593046
439	342.16749000	-220.49535216	11.02702839
440	342.76029500	-220.31649629	11.10773126
441	343.35310000	-220.13529210	11.20803907
442	334.72310000	-225.79463701	11.96397360
443	335.31992500	-225.35607589	11.76415822
444	335.91675000	-224.93736617	11.57539369
445	336.51357500	-224.53850785	11.39768000
446	337.11040000	-224.15950093	11.23101715
447	337.70722500	-223.80034541	11.07540514
448	338.30405000	-223.46104129	10.93084398
449	338.90087500	-223.14158858	10.79733366
450	339.49770000	-222.84549315	10.68201621
451	340.09452500	-222.57271179	10.57916700
452	340.69135000	-222.34763509	10.49029504
453	341.28817500	-222.13508798	10.40328324
454	341.88500000	-221.90417111	10.30673165
455	342.48182500	-221.67880829	10.19846229
456	343.07865000	-221.46986624	10.11614951
457	343.67547500	-221.26983582	10.03778020
458	344.27230000	-221.07871701	9.96335435
459	344.86912500	-220.89650982	9.89287197
460	345.46595000	-220.72321425	9.82633306
461	346.06277500	-220.55883029	9.76373761
462	346.65960000	-220.40335796	9.70508563
463	325.37410000	-224.63350721	13.70316099
464	325.86698500	-224.32822111	13.42868292
465	326.35987000	-224.04195272	13.17578759
466	326.85275500	-223.77470202	12.94447501
467	327.34564000	-223.52646903	12.73474518
468	327.83852500	-223.29725373	12.54659809
469	328.33141000	-223.08705614	12.38003375
470	328.82429500	-222.89587625	12.23505215
471	329.31718000	-222.75694426	12.12759563
472	329.81006500	-222.62721811	12.04613697
473	330.30295000	-222.49497908	11.98283851
474	330.79583500	-222.36025458	11.92423731
475	331.28872000	-222.23016866	11.85933600
476	331.78160500	-222.11098902	11.81059689
477	332.27449000	-221.99875156	11.73067376
478	332.76737500	-221.89165689	11.64858355
479	333.26026000	-221.78970499	11.56432625
480	333.75314500	-221.69289588	11.47790186
481	334.24603000	-221.60122954	11.38931039
482	334.73891500	-221.51470599	11.29855183
483	335.23180000	-221.43332522	11.20562619
484	327.19870000	-224.72359637	13.14767135
485	327.62447000	-224.51586925	12.94298794
486	328.05024000	-224.31557889	12.74707268
487	328.47601000	-224.12272530	12.55992556
488	328.90178000	-223.93730847	12.38154659
489	329.32755000	-223.75932841	12.21193576
490	329.75332000	-223.58878511	12.05109309
491	330.17909000	-223.42567858	11.89901855
492	330.60486000	-223.29240979	11.74557493
493	331.03063000	-223.16233477	11.61638993
494	331.45640000	-223.02834487	11.49499387
495	331.88217000	-222.88698404	11.37112414
496	332.30794000	-222.72949102	11.25118359
497	332.73371000	-222.56371723	11.15106347
498	333.15948000	-222.42299275	11.06254836
499	333.58525000	-222.28494894	10.98592691
500	334.01102000	-222.14958579	10.92119909
501	334.43679000	-222.01690332	10.86836493
502	334.86256000	-221.88690151	10.82742441
503	335.28833000	-221.75958037	10.79837754
504	335.71410000	-221.63493990	10.78122431
505	327.24980000	-226.51585704	13.17705490
506	328.03785500	-226.12504290	12.77043634
507	328.82591000	-225.74616050	12.38570832
508	329.61396500	-225.37920985	12.02287085
509	330.40202000	-225.02419094	11.68192391
510	331.19007500	-224.68110378	11.36286752
511	331.97813000	-224.34994836	11.06570167
512	332.76618500	-224.03072469	10.79042635
513	333.55424000	-223.74196495	10.52672282
514	334.34229500	-223.44708102	10.29287150
515	335.13035000	-223.15971869	10.07812092
516	335.91840500	-222.89020721	9.89190137
517	336.70646000	-222.62952099	9.75266554
518	337.49451500	-222.36874990	9.66255951
519	338.28257000	-222.13984640	9.58594706
520	339.07062500	-221.92547775	9.54111770
521	339.85868000	-221.72564395	9.52807142
522	340.64673500	-221.54034501	9.54680823
523	341.43479000	-221.36958092	9.59732812
524	342.22284500	-221.21335168	9.67963110
525	343.01090000	-221.07165730	9.79371717
526	331.92410000	-225.34038498	12.10653594
527	332.52657500	-225.06710129	11.84097104
528	333.12905000	-224.80209900	11.58700437
529	333.73152500	-224.54537812	11.34463592
530	334.33400000	-224.29693864	11.11386568
531	334.93647500	-224.05678058	10.89469367
532	335.53895000	-223.82490391	10.68711988
533	336.14142500	-223.60130865	10.49114432
534	336.74390000	-223.37495137	10.27799314
535	337.34637500	-223.16219424	10.09011961
536	337.94885000	-222.96578901	9.92426193
537	338.55132500	-222.78001229	9.78466170
538	339.15380000	-222.59843109	9.66369802
539	339.75627500	-222.42929169	9.58270957
540	340.35875000	-222.25683314	9.51351170
541	340.96122500	-222.08989647	9.46633439
542	341.56370000	-221.92848168	9.44117763
543	342.16617500	-221.77258877	9.43804142
544	342.76865000	-221.62221774	9.45692577
545	343.37112500	-221.47736858	9.49783068
546	343.97360000	-221.33804131	9.56075614
547	334.00050000	-225.56787716	10.69227653
548	334.47690000	-225.32604133	10.57112606
549	334.95330000	-225.09346516	10.45161601
550	335.42970000	-224.87014865	10.33374637
551	335.90610000	-224.65609179	10.21751716
552	336.38250000	-224.45129459	10.10292837
553	336.85890000	-224.25575705	9.98997999
554	337.33530000	-224.06947916	9.87867204
555	337.81170000	-223.86709181	9.79511870
556	338.28810000	-223.68211460	9.70135750
557	338.76450000	-223.52071230	9.59136363
558	339.24090000	-223.38488794	9.46603669
559	339.71730000	-223.27268703	9.33218354
560	340.19370000	-223.17787083	9.20141316
561	340.67010000	-223.05410338	9.11143665
562	341.14650000	-222.93500873	9.03050062
563	341.62290000	-222.82058687	8.95860506
564	342.09930000	-222.71083780	8.89574998
565	342.57570000	-222.60576152	8.84193537
566	343.05210000	-222.50535804	8.79716124
567	343.52850000	-222.40962734	8.76142758
568	332.15580000	-228.35446198	11.01026853
569	332.61153000	-227.94308602	10.77795222
570	333.06726000	-227.55081040	10.55705829
571	333.52299000	-227.17763512	10.34758673
572	333.97872000	-226.82356018	10.14953754
573	334.43445000	-226.48858559	9.96291073
574	334.89018000	-226.17271134	9.78770629
575	335.34591000	-225.87593743	9.62392422
576	335.80164000	-225.60540617	9.46992568
577	336.25737000	-225.35142492	9.33319163
578	336.71310000	-225.11371534	9.21089392
579	337.16883000	-224.89341943	9.09708622
580	337.62456000	-224.69218473	8.98520600
581	338.08029000	-224.51158178	8.87016212
582	338.53602000	-224.33793946	8.76993739
583	338.99175000	-224.17918147	8.67790691
584	339.44748000	-224.03530780	8.59407069
585	339.90321000	-223.90631846	8.51842872
586	340.35894000	-223.79221344	8.45098101
587	340.81467000	-223.69299275	8.39172756
588	341.27040000	-223.60865638	8.34066836
589	332.30830000	-229.47492669	10.60228417
590	332.77538500	-229.04533638	10.45657442
591	333.24247000	-228.63237745	10.31285691
592	333.70955500	-228.23604991	10.17113165
593	334.17664000	-227.85635376	10.03139864
594	334.64372500	-227.49328898	9.89365787
595	335.11081000	-227.14685559	9.75790936
596	335.57789500	-226.81705359	9.62415309
597	336.04498000	-226.52737107	9.48923467
598	336.51206500	-226.24670789	9.36283073
599	336.97915000	-225.97146882	9.23871598
600	337.44623500	-225.69794292	9.10999913
601	337.91332000	-225.42461779	8.97737529
602	338.38040500	-225.15912012	8.85368905
603	338.84749000	-224.89593864	8.75485903
604	339.31457500	-224.63592731	8.66679589
605	339.78166000	-224.37908613	8.58949963
606	340.24874500	-224.12541509	8.52297027
607	340.71583000	-223.87491421	8.46720778
608	341.18291500	-223.62758347	8.42221218
609	341.65000000	-223.38342288	8.38798347
610	332.92600000	-229.76827203	9.56384423
611	333.35398500	-229.44152452	9.51135078
612	333.78197000	-229.12244676	9.46027603
613	334.20995500	-228.81103874	9.41061998
614	334.63794000	-228.50730047	9.36238264
615	335.06592500	-228.21123194	9.31556401
616	335.49391000	-227.92283315	9.27016408
617	335.92189500	-227.64210410	9.22618286
618	336.34988000	-227.37840664	9.18407345
619	336.77786500	-227.11803525	9.14708794
620	337.20585000	-226.85834191	9.11043832
621	337.63383500	-226.60148381	9.06456797
622	338.06182000	-226.34881745	9.01080320
623	338.48980500	-226.09538011	8.95691907
624	338.91779000	-225.82721562	8.88825312
625	339.34577500	-225.55554078	8.81296804
626	339.77376000	-225.28035560	8.73106382
627	340.20174500	-225.00166007	8.64254047
628	340.62973000	-224.71945420	8.54739798
629	341.05771500	-224.43373798	8.44563635
630	341.48570000	-224.14451142	8.33725560
631	331.71440000	-231.39489473	9.49142171
632	332.18907500	-231.10300366	9.38690038
633	332.66375000	-230.80432865	9.29037806
634	333.13842500	-230.49886971	9.20185477
635	333.61310000	-230.18662682	9.12133049
636	334.08777500	-229.86759999	9.04880524
637	334.56245000	-229.54178922	8.98427901
638	335.03712500	-229.20919452	8.92775180
639	335.51180000	-228.88901537	8.90003680
640	335.98647500	-228.55164093	8.88893001
641	336.46115000	-228.19623869	8.87594603
642	336.93582500	-227.82119764	8.84333248
643	337.41050000	-227.42815090	8.78731433
644	337.88517500	-227.02035005	8.71548914
645	338.35985000	-226.62999432	8.64762841
646	338.83452500	-226.23337133	8.57212618
647	339.30920000	-225.83048108	8.48898246
648	339.78387500	-225.42132357	8.39819724
649	340.25855000	-225.00589882	8.29977053
650	340.73322500	-224.58420680	8.19370232
651	341.20790000	-224.15624753	8.07999262
652	322.09640000	-223.11381569	13.49735225
653	322.67264500	-223.15979482	13.45296134
654	323.24889000	-223.19348017	13.40588872
655	323.82513500	-223.21487176	13.35613438
656	324.40138000	-223.22396957	13.30369832
657	324.97762500	-223.22077360	13.24858054
658	325.55387000	-223.20528387	13.19078105
659	326.13011500	-223.17750036	13.13029984
660	326.70636000	-223.15375939	13.07510628
661	327.28260500	-223.11624813	13.01315701
662	327.85885000	-223.06478795	12.94677654
663	328.43509500	-222.99079273	12.87578272
664	329.01134000	-222.87958139	12.80159237
665	329.58758500	-222.72898084	12.73337748
666	330.16383000	-222.58499559	12.63344661
667	330.74007500	-222.42304603	12.52448358
668	331.31632000	-222.24313218	12.40648837
669	331.89256500	-222.04525402	12.27946100
670	332.46881000	-221.82941157	12.14340146
671	333.04505500	-221.59560482	11.99830975
672	333.62130000	-221.34383376	11.84418588
673	317.83040000	-225.12208390	14.11678010
674	318.32338000	-224.95497933	14.03563604
675	318.81636000	-224.79042602	13.94834342
676	319.30934000	-224.62842396	13.85490222
677	319.80232000	-224.46897316	13.75531245
678	320.29530000	-224.31207361	13.64957412
679	320.78828000	-224.15772532	13.53768721
680	321.28126000	-224.00592829	13.41965174
681	321.77424000	-223.85344352	13.26364194
682	322.26722000	-223.69026386	13.12167922
683	322.76020000	-223.52901257	12.99172706
684	323.25318000	-223.38144325	12.86521358
685	323.74616000	-223.25407447	12.73522307
686	324.23914000	-223.14361433	12.60546162
687	324.73212000	-223.01895809	12.49903873
688	325.22510000	-222.89940935	12.40317037
689	325.71808000	-222.78496811	12.31785652
690	326.21106000	-222.67563436	12.24309720
691	326.70404000	-222.57140810	12.17889239
692	327.19702000	-222.47228934	12.12524211
693	327.69000000	-222.37827807	12.08214635
694	320.44200000	-225.66792481	13.59391345
695	321.04026000	-225.29473666	13.44033399
696	321.63852000	-224.94494443	13.29338214
697	322.23678000	-224.61854812	13.15305790
698	322.83504000	-224.31554772	13.01936126
699	323.43330000	-224.03594325	12.89229223
700	324.03156000	-223.77973470	12.77185081
701	324.62982000	-223.54692206	12.65803699
702	325.22808000	-223.32502512	12.56542720
703	325.82634000	-223.14558398	12.48152726
704	326.42460000	-222.98986841	12.38958969
705	327.02286000	-222.84590714	12.28435894
706	327.62112000	-222.70927788	12.17340131
707	328.21938000	-222.58052859	12.07433257
708	328.81764000	-222.45401084	12.00131428
709	329.41590000	-222.33555337	11.93845484
710	330.01416000	-222.22515618	11.88575425
711	330.61242000	-222.12281928	11.84321252
712	331.21068000	-222.02854265	11.81082963
713	331.80894000	-221.94232630	11.78860559
714	332.40720000	-221.86417023	11.77654040
715	324.26030000	-224.68800950	13.76434624
716	324.90467500	-224.49946405	13.67057180
717	325.54905000	-224.31119412	13.57459734
718	326.19342500	-224.12319971	13.47642285
719	326.83780000	-223.93548081	13.37604834
720	327.48217500	-223.74803742	13.27347380
721	328.12655000	-223.56086956	13.16869925
722	328.77092500	-223.37397721	13.06172467
723	329.41530000	-223.20609751	12.97588197
724	330.05967500	-223.03143422	12.86700446
725	330.70405000	-222.83353640	12.74543749
726	331.34842500	-222.61681416	12.61685178
727	331.99280000	-222.40442921	12.47810164
728	332.63717500	-222.20175851	12.33156534
729	333.28155000	-222.02583334	12.18338725
730	333.92592500	-221.85574599	12.02779187
731	334.57030000	-221.69149646	11.86477919
732	335.21467500	-221.53308476	11.69434921
733	335.85905000	-221.38051087	11.51650193
734	336.50342500	-221.23377481	11.33123736
735	337.14780000	-221.09287657	11.13855550
736	325.56050000	-225.49319873	13.77414237
737	326.10176000	-225.24774694	13.59824448
738	326.64302000	-225.01200061	13.42212930
739	327.18428000	-224.78595974	13.24579682
740	327.72554000	-224.56962432	13.06924704
741	328.26680000	-224.36299436	12.89247996
742	328.80806000	-224.16606986	12.71549558
743	329.34932000	-223.97885082	12.53829390
744	329.89058000	-223.82877315	12.38178870
745	330.43184000	-223.66818783	12.21020801
746	330.97310000	-223.51472229	12.02060140
747	331.51436000	-223.36998543	11.82131167
748	332.05562000	-223.21124130	11.62098983
749	332.59688000	-223.02583547	11.42220029
750	333.13814000	-222.87283476	11.22705160
751	333.67940000	-222.72238960	11.03042670
752	334.22066000	-222.57450001	10.83232558
753	334.76192000	-222.42916598	10.63274825
754	335.30318000	-222.28638751	10.43169470
755	335.84444000	-222.14616459	10.22916494
756	336.38570000	-222.00849724	10.02515896
757	326.63630000	-226.23323087	12.91875291
758	327.30603000	-226.02698963	12.72945940
759	327.97576000	-225.81756887	12.53440791
760	328.64549000	-225.60496861	12.33359846
761	329.31522000	-225.38918883	12.12703103
762	329.98495000	-225.17022953	11.91470563
763	330.65468000	-224.94809073	11.69662226
764	331.32441000	-224.72277241	11.47278091
765	331.99414000	-224.55497472	11.27807447
766	332.66387000	-224.32377507	11.04300036
767	333.33360000	-224.04995605	10.78327835
768	334.00333000	-223.76911820	10.50854240
769	334.67306000	-223.49718716	10.23783941
770	335.34279000	-223.22667972	9.99145282
771	336.01252000	-223.01531934	9.81173018
772	336.68225000	-222.81758764	9.65640610
773	337.35198000	-222.63348461	9.52548058
774	338.02171000	-222.46301026	9.41895364
775	338.69144000	-222.30616458	9.33682526
776	339.36117000	-222.16294757	9.27909545
777	340.03090000	-222.03335924	9.24576420
778	328.83380000	-226.88161145	12.78785206
779	329.40973500	-226.45586303	12.47107751
780	329.98567000	-226.04931754	12.16446000
781	330.56160500	-225.66197497	11.86799952
782	331.13754000	-225.29383532	11.58169608
783	331.71347500	-224.94489860	11.30554969
784	332.28941000	-224.61516480	11.03956033
785	332.86534500	-224.30463393	10.78372801
786	333.44128000	-224.02317066	10.51488643
787	334.01721500	-223.74715000	10.26206508
788	334.59315000	-223.47525945	10.03288180
789	335.16908500	-223.22598467	9.82595508
790	335.74502000	-223.00896398	9.64769740
791	336.32095500	-222.83002197	9.49826973
792	336.89689000	-222.65657512	9.36853274
793	337.47282500	-222.50516629	9.26241816
794	338.04876000	-222.37579549	9.17992598
795	338.62469500	-222.26846272	9.12105621
796	339.20063000	-222.18316798	9.08580885
797	339.77656500	-222.11991126	9.07418390
798	340.35250000	-222.07869257	9.08618135
799	330.67900000	-226.66212963	11.66638073
800	331.26104000	-226.22795115	11.37224766
801	331.84308000	-225.82156557	11.09426233
802	332.42512000	-225.44297288	10.83242474
803	333.00716000	-225.09217309	10.58673489
804	333.58920000	-224.76916620	10.35719279
805	334.17124000	-224.47395220	10.14379843
806	334.75328000	-224.20653110	9.94655181
807	335.33532000	-223.98426034	9.74530291
808	335.91736000	-223.80230746	9.56739770
809	336.49940000	-223.64053623	9.42016043
810	337.08144000	-223.47007177	9.30831446
811	337.66348000	-223.29563931	9.22687721
812	338.24552000	-223.14653297	9.16921818
813	338.82756000	-223.00782053	9.08550641
814	339.40960000	-222.88192080	9.01401771
815	339.99164000	-222.76883377	8.95475208
816	340.57368000	-222.66855944	8.90770953
817	341.15572000	-222.58109782	8.87289005
818	341.73776000	-222.50644891	8.85029364
819	342.31980000	-222.44461270	8.83992031
820	330.28910000	-227.99671957	11.65658382
821	330.84864000	-227.52346955	11.43013473
822	331.40818000	-227.07729414	11.20519834
823	331.96772000	-226.65819335	10.98177464
824	332.52726000	-226.26616717	10.75986365
825	333.08680000	-225.90121560	10.53946536
826	333.64634000	-225.56333865	10.32057976
827	334.20588000	-225.25253631	10.10320687
828	334.76542000	-224.98784082	9.85619322
829	335.32496000	-224.75188694	9.62012714
830	335.88450000	-224.53203792	9.40673316
831	336.44404000	-224.32988577	9.20964211
832	337.00358000	-224.13459615	9.03171090
833	337.56312000	-223.93765892	8.88461136
834	338.12266000	-223.74446750	8.76977068
835	338.68220000	-223.55915990	8.68004019
836	339.24174000	-223.38173611	8.61541987
837	339.80128000	-223.21219614	8.57590975
838	340.36082000	-223.05053999	8.56150980
839	340.92036000	-222.89676765	8.57222004
840	341.47990000	-222.75087912	8.60804046
841	331.21970000	-228.26847949	10.99786855
842	331.67484000	-227.84128697	10.80595148
843	332.12998000	-227.43752877	10.61542402
844	332.58512000	-227.05720491	10.42628616
845	333.04026000	-226.70031537	10.23853791
846	333.49540000	-226.36686015	10.05217926
847	333.95054000	-226.05683926	9.86721022
848	334.40568000	-225.77025270	9.68363079
849	334.86082000	-225.50775971	9.47483172
850	335.31596000	-225.28106017	9.27960101
851	335.77110000	-225.08378404	9.09734235
852	336.22624000	-224.90487217	8.92748546
853	336.68138000	-224.72956299	8.77049385
854	337.13652000	-224.54066088	8.62478668
855	337.59166000	-224.36234998	8.52050590
856	338.04680000	-224.18974903	8.43639005
857	338.50194000	-224.02285804	8.37243914
858	338.95708000	-223.86167700	8.32865317
859	339.41222000	-223.70620591	8.30503213
860	339.86736000	-223.55644478	8.30157603
861	340.32250000	-223.41239359	8.31828486
862	330.18450000	-230.60490251	10.83060296
863	330.63657000	-230.06978432	10.70534581
864	331.08864000	-229.55823259	10.57128860
865	331.54071000	-229.07024732	10.42843132
866	331.99278000	-228.60582851	10.27677398
867	332.44485000	-228.16497617	10.11631658
868	332.89692000	-227.74769029	9.94705912
869	333.34899000	-227.35397087	9.76900159
870	333.80106000	-226.95270454	9.54657292
871	334.25313000	-226.59060722	9.31942542
872	334.70520000	-226.27400903	9.09792400
873	335.15727000	-225.99785656	8.89299528
874	335.60934000	-225.75449245	8.71190287
875	336.06141000	-225.54391019	8.55638983
876	336.51348000	-225.30692359	8.43524828
877	336.96555000	-225.08513930	8.33742119
878	337.41762000	-224.87855732	8.26290858
879	337.86969000	-224.68717765	8.21171043
880	338.32176000	-224.51100029	8.18382674
881	338.77383000	-224.35002524	8.17925752
882	339.22590000	-224.20425251	8.19800277
883	329.56730000	-231.54674341	10.08269680
884	330.07268500	-231.09652385	9.99767330
885	330.57807000	-230.65681468	9.91104373
886	331.08345500	-230.22761590	9.82280808
887	331.58884000	-229.80892752	9.73296637
888	332.09422500	-229.40074952	9.64151858
889	332.59961000	-229.00308193	9.54846472
890	333.10499500	-228.61592472	9.45380479
891	333.61038000	-228.21953489	9.39224769
892	334.11576500	-227.85527337	9.31877565
893	334.62115000	-227.50552509	9.22214787
894	335.12653500	-227.16493917	9.09305175
895	335.63192000	-226.83476846	8.93393706
896	336.13730500	-226.51727225	8.75933462
897	336.64269000	-226.20658932	8.62920559
898	337.14807500	-225.90743884	8.49746647
899	337.65346000	-225.61982081	8.36411728
900	338.15884500	-225.34373524	8.22915801
901	338.66423000	-225.07918212	8.09258867
902	339.16961500	-224.82616145	7.95440924
903	339.67500000	-224.58467323	7.81461974
904	331.42500000	-231.08965508	9.69365588
905	331.84522000	-230.80697170	9.60803188
906	332.26544000	-230.51927695	9.52259707
907	332.68566000	-230.22657083	9.43735144
908	333.10588000	-229.92885334	9.35229499
909	333.52610000	-229.62612449	9.26742773
910	333.94632000	-229.31838427	9.18274965
911	334.36654000	-229.00563268	9.09826075
912	334.78676000	-228.69331546	9.00706007
913	335.20698000	-228.37868001	8.91701290
914	335.62720000	-228.06006282	8.84012603
915	336.04742000	-227.73104196	8.77417794
916	336.46764000	-227.38443558	8.70551025
917	336.88786000	-227.00649795	8.59632902
918	337.30808000	-226.68083875	8.51937420
919	337.72830000	-226.36064340	8.44412381
920	338.14852000	-226.04591188	8.37057786
921	338.56874000	-225.73664421	8.29873634
922	338.98896000	-225.43284038	8.22859925
923	339.40918000	-225.13450039	8.16016660
924	339.82940000	-224.84162424	8.09343837
925	333.37240000	-230.66848742	9.49777205
926	333.77167000	-230.39794410	9.41563145
927	334.17094000	-230.12137345	9.33560026
928	334.57021000	-229.83877544	9.25767848
929	334.96948000	-229.55015009	9.18186611
930	335.36875000	-229.25549740	9.10816315
931	335.76802000	-228.95481737	9.03656959
932	336.16729000	-228.64810999	8.96708545
933	336.56656000	-228.32497640	8.89952202
934	336.96583000	-228.00021214	8.83108871
935	337.36510000	-227.67380921	8.76162377
936	337.76437000	-227.34535179	8.69650142
937	338.16364000	-227.01473907	8.64390570
938	338.56291000	-226.68309908	8.60875956
939	338.96218000	-226.35874160	8.56134044
940	339.36145000	-226.03501214	8.51737858
941	339.76072000	-225.71191068	8.47687399
942	340.15999000	-225.38943723	8.43982666
943	340.55926000	-225.06759178	8.40623660
944	340.95853000	-224.74637434	8.37610381
945	341.35780000	-224.42578491	8.34942829
946	317.58690000	-225.57753606	13.77187282
947	318.30410000	-225.37167805	13.63709088
948	319.02130000	-225.16289290	13.50657241
949	319.73850000	-224.95118062	13.38031742
950	320.45570000	-224.73654121	13.25832590
951	321.17290000	-224.51897465	13.14059785
952	321.89010000	-224.29848096	13.02713328
953	322.60730000	-224.07506014	12.91793218
954	323.32450000	-223.81901120	12.83664147
955	324.04170000	-223.57659723	12.77336599
956	324.75890000	-223.35222637	12.69000438
957	325.47610000	-223.12960163	12.57911945
958	326.19330000	-222.91393793	12.42485201
959	326.91050000	-222.71279676	12.24873429
960	327.62770000	-222.54702472	12.08743067
961	328.34490000	-222.40076667	11.91511645
962	329.06210000	-222.27402261	11.73179162
963	329.77930000	-222.16679254	11.53745620
964	330.49650000	-222.07907647	11.33211017
965	331.21370000	-222.01087439	11.11575354
966	331.93090000	-221.96218629	10.88838631
967	319.48270000	-225.99309997	13.62978346
968	320.13273500	-225.72505819	13.55865718
969	320.78277000	-225.46873624	13.47355757
970	321.43280500	-225.22413413	13.37448463
971	322.08284000	-224.99125185	13.26143837
972	322.73287500	-224.77008941	13.13441878
973	323.38291000	-224.56064679	12.99342586
974	324.03294500	-224.36292401	12.83845962
975	324.68298000	-224.17395578	12.68309871
976	325.33301500	-224.00314617	12.50598225
977	325.98305000	-223.84621172	12.30823840
978	326.63308500	-223.69845360	12.09203892
979	327.28312000	-223.55697051	11.85758271
980	327.93315500	-223.41928535	11.60729091
981	328.58319000	-223.27464609	11.39513717
982	329.23322500	-223.13199206	11.18405435
983	329.88326000	-222.99132327	10.97404242
984	330.53329500	-222.85263971	10.76510141
985	331.18333000	-222.71594138	10.55723130
986	331.83336500	-222.58122830	10.35043211
987	332.48340000	-222.44850044	10.14470381
988	322.15100000	-226.28932729	13.89401465
989	322.77389500	-226.01296213	13.64854124
990	323.39679000	-225.74159172	13.40489640
991	324.01968500	-225.47521606	13.16308015
992	324.64258000	-225.21383514	12.92309248
993	325.26547500	-224.95744897	12.68493338
994	325.88837000	-224.70605754	12.44860287
995	326.51126500	-224.45966086	12.21410094
996	327.13416000	-224.20126370	11.95473943
997	327.75705500	-223.95247115	11.70271357
998	328.37995000	-223.71193346	11.46868363
999	329.00284500	-223.48071062	11.25817138
1000	329.62574000	-223.26493438	11.06663707
1001	330.24863500	-223.07420018	10.88163434
1002	330.87153000	-222.91022912	10.72232863
1003	331.49442500	-222.76710390	10.57897330
1004	332.11732000	-222.64482452	10.45156835
1005	332.74021500	-222.54339098	10.34011378
1006	333.36311000	-222.46280328	10.24460959
1007	333.98600500	-222.40306143	10.16505579
1008	334.60890000	-222.36416541	10.10145236
1009	324.60590000	-227.07057166	13.68800133
1010	325.14701500	-226.74622556	13.35155681
1011	325.68813000	-226.44008556	13.02037211
1012	326.22924500	-226.15215165	12.69444724
1013	326.77036000	-225.88242385	12.37378220
1014	327.31147500	-225.63090215	12.05837698
1015	327.85259000	-225.39758656	11.74823159
1016	328.39370500	-225.18247706	11.44334603
1017	328.93482000	-224.98389571	11.08383070
1018	329.47593500	-224.81309365	10.74060353
1019	330.01705000	-224.66904844	10.45326617
1020	330.55816500	-224.54584391	10.22130662
1021	331.09928000	-224.41144278	10.02537101
1022	331.64039500	-224.27421136	9.85763212
1023	332.18151000	-224.13140089	9.69023525
1024	332.72262500	-223.99119738	9.54798532
1025	333.26374000	-223.85360081	9.43088232
1026	333.80485500	-223.71861120	9.33892625
1027	334.34597000	-223.58622854	9.27211711
1028	334.88708500	-223.45645284	9.23045490
1029	335.42820000	-223.32928408	9.21393963
1030	326.43150000	-228.35063302	12.76096711
1031	326.99745000	-227.95675052	12.36992515
1032	327.56340000	-227.58389422	11.99871551
1033	328.12935000	-227.23206411	11.64733821
1034	328.69530000	-226.90126021	11.31579322
1035	329.26125000	-226.59148250	11.00408057
1036	329.82720000	-226.30273099	10.71220024
1037	330.39315000	-226.03500567	10.44015224
1038	330.95910000	-225.79362108	10.19226140
1039	331.52505000	-225.56320600	9.97033969
1040	332.09100000	-225.36150577	9.77130803
1041	332.65695000	-225.19512766	9.55680878
1042	333.22290000	-225.04092889	9.33582429
1043	333.78885000	-224.87439390	9.13617403
1044	334.35480000	-224.71478952	8.94590023
1045	334.92075000	-224.56291707	8.76233357
1046	335.48670000	-224.41877656	8.58547405
1047	336.05265000	-224.28236799	8.41532167
1048	336.61860000	-224.15369136	8.25187643
1049	337.18455000	-224.03274666	8.09513833
1050	337.75050000	-223.91953391	7.94510737
1051	325.69410000	-227.79385954	12.77567600
1052	326.26722500	-227.45937182	12.38438318
1053	326.84035000	-227.14018170	12.01093655
1054	327.41347500	-226.83628918	11.65533610
1055	327.98660000	-226.54769427	11.31758184
1056	328.55972500	-226.27439696	10.99767375
1057	329.13285000	-226.01639725	10.69561186
1058	329.70597500	-225.77369514	10.41139615
1059	330.27910000	-225.58702891	10.13907071
1060	330.85222500	-225.40394672	9.89466951
1061	331.42535000	-225.20569436	9.67402946
1062	331.99847500	-225.00708208	9.46787276
1063	332.57160000	-224.81235916	9.27626123
1064	333.14472500	-224.62711992	9.10014340
1065	333.71785000	-224.45447963	8.94792361
1066	334.29097500	-224.28741226	8.81696731
1067	334.86410000	-224.12591781	8.70727452
1068	335.43722500	-223.96999629	8.61884522
1069	336.01035000	-223.81964770	8.55167942
1070	336.58347500	-223.67487204	8.50577712
1071	337.15660000	-223.53566930	8.48113832
1072	327.47380000	-227.75656212	11.79496403
1073	327.98568000	-227.43370346	11.53392119
1074	328.49756000	-227.12360006	11.28026705
1075	329.00944000	-226.82625190	11.03400161
1076	329.52132000	-226.54165900	10.79512487
1077	330.03320000	-226.26982135	10.56363682
1078	330.54508000	-226.01073895	10.33953747
1079	331.05696000	-225.76441180	10.12282681
1080	331.56884000	-225.53987382	9.91129150
1081	332.08072000	-225.32444209	9.71683947
1082	332.59260000	-225.12827615	9.52662712
1083	333.10448000	-224.93822899	9.33213660
1084	333.61636000	-224.75455604	9.14541313
1085	334.12824000	-224.58226060	8.95279040
1086	334.64012000	-224.43144349	8.78991391
1087	335.15200000	-224.29593976	8.63653810
1088	335.66388000	-224.17574942	8.49266295
1089	336.17576000	-224.07087247	8.35828847
1090	336.68764000	-223.98130891	8.23341467
1091	337.19952000	-223.90705873	8.11804153
1092	337.71140000	-223.84812194	8.01216906
1093	326.94070000	-230.17891791	11.41229211
1094	327.48105500	-229.72661773	11.10623322
1095	328.02141000	-229.29165523	10.81599055
1096	328.56176500	-228.87403041	10.54156409
1097	329.10212000	-228.47374328	10.28295385
1098	329.64247500	-228.09079384	10.04015983
1099	330.18283000	-227.72518208	9.81318203
1100	330.72318500	-227.37690800	9.60202044
1101	331.26354000	-227.06195812	9.39120280
1102	331.80389500	-226.77156085	9.20968436
1103	332.34425000	-226.49145643	9.03988189
1104	332.88460500	-226.20850912	8.87984098
1105	333.42496000	-225.92238960	8.73823333
1106	333.96531500	-225.62680542	8.61746024
1107	334.50567000	-225.33885829	8.51659011
1108	335.04602500	-225.05176514	8.43272028
1109	335.58638000	-224.76552596	8.36585076
1110	336.12673500	-224.48014075	8.31598156
1111	336.66709000	-224.19560951	8.28311266
1112	337.20744500	-223.91193225	8.26724408
1113	337.74780000	-223.62910895	8.26837580
1114	328.12960000	-231.82041168	10.47704762
1115	328.58670500	-231.46466066	10.32079940
1116	329.04381000	-231.11354462	10.16591261
1117	329.50091500	-230.76706355	10.01238725
1118	329.95802000	-230.42521746	9.86022332
1119	330.41512500	-230.08800635	9.70942082
1120	330.87223000	-229.75543021	9.55997974
1121	331.32933500	-229.42748905	9.41190010
1122	331.78644000	-229.10391986	9.26951998
1123	332.24354500	-228.77334349	9.12675178
1124	332.70065000	-228.44823342	8.98329240
1125	333.15775500	-228.13753888	8.84051166
1126	333.61486000	-227.84487561	8.69719193
1127	334.07196500	-227.57409170	8.55312950
1128	334.52907000	-227.30073353	8.41959331
1129	334.98617500	-227.03794833	8.28900463
1130	335.44328000	-226.78573609	8.16136346
1131	335.90038500	-226.54409681	8.03666979
1132	336.35749000	-226.31303048	7.91492362
1133	336.81459500	-226.09253712	7.79612496
1134	337.27170000	-225.88261673	7.68027380
1135	327.74590000	-230.94982506	10.78795606
1136	328.13634000	-230.57046842	10.58131397
1137	328.52678000	-230.20336291	10.37927905
1138	328.91722000	-229.84850854	10.18185129
1139	329.30766000	-229.50590531	9.98903069
1140	329.69810000	-229.17555322	9.80081726
1141	330.08854000	-228.85745227	9.61721100
1142	330.47898000	-228.55160246	9.43821190
1143	330.86942000	-228.26779643	9.25857711
1144	331.25986000	-227.98250448	9.07829313
1145	331.65030000	-227.70544531	8.90846341
1146	332.04074000	-227.43828006	8.75398148
1147	332.43118000	-227.18910195	8.61573804
1148	332.82162000	-226.97688180	8.49157553
1149	333.21206000	-226.77327255	8.37301173
1150	333.60250000	-226.58766584	8.26529113
1151	333.99294000	-226.42006165	8.16841373
1152	334.38338000	-226.27045999	8.08237953
1153	334.77382000	-226.13886086	8.00718853
1154	335.16426000	-226.02526425	7.94284073
1155	335.55470000	-225.92967017	7.88933614
1156	330.80460000	-231.38761517	9.94040937
1157	331.22500500	-231.11371189	9.82563767
1158	331.64541000	-230.83241742	9.71317769
1159	332.06581500	-230.54373178	9.60302945
1160	332.48622000	-230.24765495	9.49519294
1161	332.90662500	-229.94418695	9.38966816
1162	333.32703000	-229.63332777	9.28645510
1163	333.74743500	-229.31507741	9.18555378
1164	334.16784000	-228.98497946	9.08294543
1165	334.58824500	-228.66265157	8.99211364
1166	335.00865000	-228.33283231	8.90849944
1167	335.42905500	-227.98802465	8.82881177
1168	335.84946000	-227.62749807	8.73936905
1169	336.26986500	-227.26343365	8.64151514
1170	336.69027000	-226.92499758	8.55083938
1171	337.11067500	-226.59137981	8.46113160
1172	337.53108000	-226.26258032	8.37239180
1173	337.95148500	-225.93859913	8.28461999
1174	338.37189000	-225.61943622	8.19781615
1175	338.79229500	-225.30509160	8.11198029
1176	339.21270000	-224.99556527	8.02711241
1177	333.44030000	-230.32472838	9.78665985
1178	333.81993500	-230.05243574	9.71552011
1179	334.19957000	-229.77624944	9.64722091
1180	334.57920500	-229.49616949	9.58176226
1181	334.95884000	-229.21219588	9.51914416
1182	335.33847500	-228.92432862	9.45936661
1183	335.71811000	-228.63256770	9.40242960
1184	336.09774500	-228.33691313	9.34833315
1185	336.47738000	-228.04139268	9.31255491
1186	336.85701500	-227.74004703	9.27990042
1187	337.23665000	-227.42947529	9.24043128
1188	337.61628500	-227.11277547	9.18422087
1189	337.99592000	-226.77964414	9.11268004
1190	338.37555500	-226.42306228	8.97575341
1191	338.75519000	-226.09815220	8.89405185
1192	339.13482500	-225.77114040	8.80695632
1193	339.51446000	-225.44202688	8.71446685
1194	339.89409500	-225.11081165	8.61658342
1195	340.27373000	-224.77749469	8.51330605
1196	340.65336500	-224.44207600	8.40463472
1197	341.03300000	-224.10455560	8.29056943
1198	326.70790000	-228.29146385	11.90761244
1199	327.25978000	-227.88645243	11.56868692
1200	327.81166000	-227.50546018	11.24476085
1201	328.36354000	-227.14848710	10.93583422
1202	328.91542000	-226.81553318	10.64190704
1203	329.46730000	-226.50659844	10.36297930
1204	330.01918000	-226.22168287	10.09905101
1205	330.57106000	-225.96078647	9.85012216
1206	331.12294000	-225.74663438	9.63685852
1207	331.67482000	-225.54539522	9.41560041
1208	332.22670000	-225.36195509	9.18823178
1209	332.77858000	-225.19054550	8.97705652
1210	333.33046000	-225.02747571	8.79588764
1211	333.88234000	-224.87433234	8.63678376
1212	334.43422000	-224.71113969	8.50240460
1213	334.98610000	-224.55253684	8.38757033
1214	335.53798000	-224.39852380	8.29228097
1215	336.08986000	-224.24910057	8.21653650
1216	336.64174000	-224.10426715	8.16033692
1217	337.19362000	-223.96402354	8.12368225
1218	337.74550000	-223.82836974	8.10657247
1219	326.03140000	-226.43448372	12.40426687
1220	326.48510500	-226.11672784	12.08256448
1221	326.93881000	-225.81804935	11.77809646
1222	327.39251500	-225.53844825	11.49086280
1223	327.84622000	-225.27792453	11.22086350
1224	328.29992500	-225.03647819	10.96809857
1225	328.75363000	-224.81410924	10.73256800
1226	329.20733500	-224.61081767	10.51427179
1227	329.66104000	-224.46301019	10.30695837
1228	330.11474500	-224.32239323	10.11895564
1229	330.56845000	-224.18254572	9.95119500
1230	331.02215500	-224.03872799	9.80190543
1231	331.47586000	-223.88843305	9.67125090
1232	331.92956500	-223.73174946	9.56578458
1233	332.38327000	-223.57966614	9.46778379
1234	332.83697500	-223.42679052	9.38721453
1235	333.29068000	-223.27312262	9.32407678
1236	333.74438500	-223.11866242	9.27837055
1237	334.19809000	-222.96340992	9.25009584
1238	334.65179500	-222.80736513	9.23925264
1239	335.10550000	-222.65052804	9.24584097
1240	323.48690000	-225.92632545	12.96714077
1241	324.02324000	-225.64601791	12.71195071
1242	324.55958000	-225.37684159	12.46327809
1243	325.09592000	-225.11879650	12.22112290
1244	325.63226000	-224.87188263	11.98548515
1245	326.16860000	-224.63609998	11.75636483
1246	326.70494000	-224.41144856	11.53376195
1247	327.24128000	-224.19792836	11.31767650
1248	327.77762000	-223.99312659	11.08811569
1249	328.31396000	-223.79946141	10.86771016
1250	328.85030000	-223.61264638	10.67093627
1251	329.38664000	-223.43759860	10.50362408
1252	329.92298000	-223.28133341	10.36142700
1253	330.45932000	-223.14202760	10.23212499
1254	330.99566000	-223.01345195	10.11471804
1255	331.53200000	-222.89915128	10.01460872
1256	332.06834000	-222.79912560	9.93179704
1257	332.60468000	-222.71337491	9.86628300
1258	333.14102000	-222.64189921	9.81806660
1259	333.67736000	-222.58469851	9.78714783
1260	334.21370000	-222.54177279	9.77352670
1261	318.76460000	-225.51180280	13.91552382
1262	319.38805000	-225.26267317	13.72874975
1263	320.01150000	-225.01805129	13.54459395
1264	320.63495000	-224.77793717	13.36305642
1265	321.25840000	-224.54233081	13.18413715
1266	321.88185000	-224.31123220	13.00783616
1267	322.50530000	-224.08464135	12.83415343
1268	323.12875000	-223.86255825	12.66308898
1269	323.75220000	-223.62591558	12.45640309
1270	324.37565000	-223.38196836	12.25033351
1271	324.99910000	-223.15684918	12.06959836
1272	325.62255000	-222.96911436	11.92102281
1273	326.24600000	-222.82063223	11.81590478
1274	326.86945000	-222.66729042	11.74621012
1275	327.49290000	-222.50839653	11.65292165
1276	328.11635000	-222.35568269	11.56831112
1277	328.73980000	-222.20914889	11.49237852
1278	329.36325000	-222.06879515	11.42512385
1279	329.98670000	-221.93462147	11.36654712
1280	330.61015000	-221.80662783	11.31664833
1281	331.23360000	-221.68481424	11.27542746
1282	316.01570000	-224.58218464	14.14328824
1283	316.72287000	-224.36190114	13.94332735
1284	317.43004000	-224.15355160	13.75091471
1285	318.13721000	-223.95713604	13.56605032
1286	318.84438000	-223.77265444	13.38873419
1287	319.55155000	-223.60010682	13.21896631
1288	320.25872000	-223.43949315	13.05674668
1289	320.96589000	-223.29081346	12.90207530
1290	321.67306000	-223.19330489	12.77856945
1291	322.38023000	-223.09847294	12.65418859
1292	323.08740000	-222.99347975	12.52030950
1293	323.79457000	-222.86663187	12.38394223
1294	324.50174000	-222.71993442	12.24835449
1295	325.20891000	-222.56196741	12.09540061
1296	325.91608000	-222.42986833	11.95775668
1297	326.62325000	-222.29735583	11.82093329
1298	327.33042000	-222.16442993	11.68493044
1299	328.03759000	-222.03109061	11.54974813
1300	328.74476000	-221.89733788	11.41538636
1301	329.45193000	-221.76317174	11.28184513
1302	330.15910000	-221.62859219	11.14912443
1303	316.66950000	-223.32641237	13.54480637
1304	317.27757500	-223.24342245	13.41225778
1305	317.88565000	-223.16186862	13.28554140
1306	318.49372500	-223.08175086	13.16465721
1307	319.10180000	-223.00306920	13.04960522
1308	319.70987500	-222.92582361	12.94038543
1309	320.31795000	-222.85001411	12.83699784
1310	320.92602500	-222.77564069	12.73944245
1311	321.53410000	-222.71485817	12.64242591
1312	322.14217500	-222.63375519	12.56056941
1313	322.75025000	-222.54305855	12.50577907
1314	323.35832500	-222.46875265	12.44156713
1315	323.96640000	-222.40224225	12.36360418
1316	324.57447500	-222.33761253	12.27874772
1317	325.18255000	-222.26861555	12.16462459
1318	325.79062500	-222.19940235	12.03672846
1319	326.39870000	-222.12997294	11.89505935
1320	327.00677500	-222.06032730	11.73961725
1321	327.61485000	-221.99046544	11.57040217
1322	328.22292500	-221.92038737	11.38741410
1323	328.83100000	-221.85009307	11.19065304
1324	317.10470000	-226.34440581	13.71973184
1325	317.72370000	-225.92378495	13.45498834
1326	318.34270000	-225.52981318	13.20077992
1327	318.96170000	-225.16249048	12.95710658
1328	319.58070000	-224.82181685	12.72396832
1329	320.19970000	-224.50779231	12.50136514
1330	320.81870000	-224.22041683	12.28929704
1331	321.43770000	-223.95969043	12.08776402
1332	322.05670000	-223.71531884	11.89745850
1333	322.67570000	-223.51858832	11.73828143
1334	323.29470000	-223.35760066	11.59417706
1335	323.91370000	-223.21296458	11.43995978
1336	324.53270000	-223.07445829	11.29493818
1337	325.15170000	-222.95035011	11.14075436
1338	325.77070000	-222.82872763	11.01802892
1339	326.38970000	-222.71800225	10.90652333
1340	327.00870000	-222.61817399	10.80623757
1341	327.62770000	-222.52924285	10.71717166
1342	328.24670000	-222.45120881	10.63932559
1343	328.86570000	-222.38407188	10.57269937
1344	329.48470000	-222.32783207	10.51729298
1345	319.13750000	-226.85768619	14.06956742
1346	319.64285000	-226.43997919	13.70925517
1347	320.14820000	-226.04560435	13.36926535
1348	320.65355000	-225.67456168	13.04959794
1349	321.15890000	-225.32685118	12.75025295
1350	321.66425000	-225.00247284	12.47123038
1351	322.16960000	-224.70142667	12.21253023
1352	322.67495000	-224.42371267	11.97415251
1353	323.18030000	-224.14375987	11.73108920
1354	323.68565000	-223.91803008	11.50920254
1355	324.19100000	-223.72850826	11.32611924
1356	324.69635000	-223.55528441	11.19187304
1357	325.20170000	-223.38173699	11.10434256
1358	325.70705000	-223.20677640	11.02438689
1359	326.21240000	-223.04152176	10.92471445
1360	326.71775000	-222.88355728	10.83575897
1361	327.22310000	-222.73288297	10.75752045
1362	327.72845000	-222.58949881	10.68999889
1363	328.23380000	-222.45340481	10.63319430
1364	328.73915000	-222.32460098	10.58710666
1365	329.24450000	-222.20308731	10.55173598
1366	320.54810000	-226.97214804	13.12692448
1367	321.01454500	-226.68104387	12.86456651
1368	321.48099000	-226.39747566	12.61271583
1369	321.94743500	-226.12144340	12.37137244
1370	322.41388000	-225.85294710	12.14053633
1371	322.88032500	-225.59198676	11.92020750
1372	323.34677000	-225.33856237	11.71038597
1373	323.81321500	-225.09267394	11.51107171
1374	324.27966000	-224.85203580	11.31275935
1375	324.74610500	-224.61760020	11.12872197
1376	325.21255000	-224.39974018	10.95745880
1377	325.67899500	-224.19525660	10.81012531
1378	326.14544000	-223.98958113	10.69544705
1379	326.61188500	-223.80053868	10.55327896
1380	327.07833000	-223.64990847	10.43910352
1381	327.54477500	-223.51936837	10.33773140
1382	328.01122000	-223.40891837	10.24916261
1383	328.47766500	-223.31855847	10.17339716
1384	328.94411000	-223.24828866	10.11043503
1385	329.41055500	-223.19810896	10.06027623
1386	329.87700000	-223.16801935	10.02292076
1387	321.01390000	-228.05689539	12.66999407
1388	321.47747000	-227.67520502	12.38380590
1389	321.94104000	-227.31186952	12.11098831
1390	322.40461000	-226.96688889	11.85154131
1391	322.86818000	-226.64026312	11.60546490
1392	323.33175000	-226.33199222	11.37275908
1393	323.79532000	-226.04207619	11.15342385
1394	324.25889000	-225.77051503	10.94745921
1395	324.72246000	-225.50566204	10.76540259
1396	325.18603000	-225.25806528	10.61041466
1397	325.64960000	-225.03221785	10.46178928
1398	326.11317000	-224.83763041	10.30141459
1399	326.57674000	-224.67678888	10.11895020
1400	327.04031000	-224.53362740	9.91666075
1401	327.50388000	-224.37861217	9.74089094
1402	327.96745000	-224.23525031	9.56377087
1403	328.43102000	-224.10354185	9.38530055
1404	328.89459000	-223.98348676	9.20547997
1405	329.35816000	-223.87508506	9.02430913
1406	329.82173000	-223.77833673	8.84178804
1407	330.28530000	-223.69324180	8.65791670
1408	321.57090000	-228.49598401	12.16299004
1409	322.03674500	-228.11615020	11.94987772
1410	322.50259000	-227.75507111	11.73871271
1411	322.96843500	-227.41274675	11.52949501
1412	323.43428000	-227.08917711	11.32222460
1413	323.90012500	-226.78436220	11.11690151
1414	324.36597000	-226.49830201	10.91352572
1415	324.83181500	-226.23099655	10.71209723
1416	325.29766000	-226.01676966	10.53603819
1417	325.76350500	-225.80810127	10.34426060
1418	326.22935000	-225.60071071	10.14164092
1419	326.69519500	-225.39220902	9.93990511
1420	327.16104000	-225.18446151	9.74210792
1421	327.62688500	-224.98235833	9.54457447
1422	328.09273000	-224.79872531	9.37898251
1423	328.55857500	-224.62484389	9.22299436
1424	329.02442000	-224.46071409	9.07661003
1425	329.49026500	-224.30633590	8.93982951
1426	329.95611000	-224.16170932	8.81265281
1427	330.42195500	-224.02683435	8.69507992
1428	330.88780000	-223.90171100	8.58711084
1429	321.63460000	-229.96896730	12.72248560
1430	322.14377500	-229.52733945	12.40882419
1431	322.65295000	-229.10239777	12.10356494
1432	323.16212500	-228.69414226	11.80670783
1433	323.67130000	-228.30257292	11.51825288
1434	324.18047500	-227.92768976	11.23820007
1435	324.68965000	-227.56949276	10.96654942
1436	325.19882500	-227.22798193	10.70330092
1437	325.70800000	-226.87583650	10.41540482
1438	326.21717500	-226.53691914	10.14669507
1439	326.72635000	-226.23199161	9.89864880
1440	327.23552500	-225.97505550	9.67441672
1441	327.74470000	-225.74055761	9.47984336
1442	328.25387500	-225.51920090	9.32062732
1443	328.76305000	-225.29061911	9.16288439
1444	329.27222500	-225.07302975	9.02447483
1445	329.78140000	-224.86643281	8.90539862
1446	330.29057500	-224.67082831	8.80565577
1447	330.79975000	-224.48621624	8.72524628
1448	331.30892500	-224.31259660	8.66417015
1449	331.81810000	-224.14996939	8.62242738
1450	323.19350000	-230.12966209	11.37131508
1451	323.71151000	-229.79469017	11.24012951
1452	324.22952000	-229.46624465	11.09907531
1453	324.74753000	-229.14432551	10.94815248
1454	325.26554000	-228.82893277	10.78736101
1455	325.78355000	-228.52006642	10.61670092
1456	326.30156000	-228.21772647	10.43617219
1457	326.81957000	-227.92191291	10.24577484
1458	327.33758000	-227.61115942	10.07350064
1459	327.85559000	-227.32642360	9.86805734
1460	328.37360000	-227.05651499	9.62546485
1461	328.89161000	-226.78302939	9.37358850
1462	329.40962000	-226.51401800	9.12578592
1463	329.92763000	-226.27074815	8.87002782
1464	330.44564000	-226.03612479	8.66945741
1465	330.96365000	-225.81207951	8.48248351
1466	331.48166000	-225.59861230	8.30910610
1467	331.99967000	-225.39572317	8.14932520
1468	332.51768000	-225.20341210	8.00314080
1469	333.03569000	-225.02167912	7.87055291
1470	333.55370000	-224.85052420	7.75156152
1471	323.84170000	-230.69289705	11.15730412
1472	324.33784500	-230.44125586	11.04510862
1473	324.83399000	-230.18207345	10.91801471
1474	325.33013500	-229.91534979	10.77602238
1475	325.82628000	-229.64108491	10.61913162
1476	326.32242500	-229.35927879	10.44734245
1477	326.81857000	-229.06993144	10.26065487
1478	327.31471500	-228.77304285	10.05906886
1479	327.81086000	-228.43773363	9.87102774
1480	328.30700500	-228.09571407	9.64279961
1481	328.80315000	-227.76314510	9.38246937
1482	329.29929500	-227.45590217	9.10454948
1483	329.79544000	-227.17632069	8.81170920
1484	330.29158500	-226.90827513	8.53338189
1485	330.78773000	-226.63699716	8.32061556
1486	331.28387500	-226.37541717	8.12416430
1487	331.78002000	-226.12353515	7.94402811
1488	332.27616500	-225.88135110	7.78020699
1489	332.77231000	-225.64886502	7.63270094
1490	333.26845500	-225.42607692	7.50150996
1491	333.76460000	-225.21298680	7.38663405
1492	325.45970000	-232.19748369	11.01317389
1493	325.94556000	-231.73774567	10.81781810
1494	326.43142000	-231.29326539	10.61757062
1495	326.91728000	-230.86404284	10.41243147
1496	327.40314000	-230.45007803	10.20240064
1497	327.88900000	-230.05137095	9.98747813
1498	328.37486000	-229.66792160	9.76766394
1499	328.86072000	-229.29972999	9.54295808
1500	329.34658000	-228.95903181	9.33051717
1501	329.83244000	-228.61412776	9.08115931
1502	330.31830000	-228.27495848	8.80918496
1503	330.80416000	-227.95670086	8.53489370
1504	331.29002000	-227.67235241	8.27922172
1505	331.77588000	-227.42664679	8.05960974
1506	332.26174000	-227.17207861	7.88411473
1507	332.74760000	-226.93500600	7.73160820
1508	333.23346000	-226.71542898	7.60209018
1509	333.71932000	-226.51334754	7.49556064
1510	334.20518000	-226.32876167	7.41201960
1511	334.69104000	-226.16167139	7.35146706
1512	335.17690000	-226.01207668	7.31390301
1513	327.74530000	-231.81555916	9.50389277
1514	328.11361500	-231.56247630	9.48593469
1515	328.48193000	-231.30244390	9.45566840
1516	328.85024500	-231.03546196	9.41309388
1517	329.21856000	-230.76153047	9.35821115
1518	329.58687500	-230.48064944	9.29102020
1519	329.95519000	-230.19281887	9.21152104
1520	330.32350500	-229.89803876	9.11971365
1521	330.69182000	-229.59666092	9.03970919
1522	331.06013500	-229.27151839	8.92945236
1523	331.42845000	-228.93808850	8.78756647
1524	331.79676500	-228.61094312	8.62077937
1525	332.16508000	-228.30268125	8.44009543
1526	332.53339500	-228.02464844	8.25463246
1527	332.90171000	-227.77104400	8.10902756
1528	333.27002500	-227.53746327	7.96674995
1529	333.63834000	-227.32390626	7.82779964
1530	334.00665500	-227.13037297	7.69217663
1531	334.37497000	-226.95686339	7.55988093
1532	334.74328500	-226.80337753	7.43091252
1533	335.11160000	-226.66991538	7.30527142
1534	330.09970000	-231.78418718	9.50398052
1535	330.52802500	-231.44063652	9.39854709
1536	330.95635000	-231.09989160	9.29592697
1537	331.38467500	-230.76195242	9.19612018
1538	331.81300000	-230.42681897	9.09912670
1539	332.24132500	-230.09449125	9.00494654
1540	332.66965000	-229.76496927	8.91357969
1541	333.09797500	-229.43825302	8.82502616
1542	333.52630000	-229.12101076	8.76490682
1543	333.95462500	-228.79317477	8.70101295
1544	334.38295000	-228.46725613	8.62536164
1545	334.81127500	-228.15501053	8.53945174
1546	335.23960000	-227.85291233	8.44603676
1547	335.66792500	-227.56156632	8.34887271
1548	336.09625000	-227.28683369	8.27050894
1549	336.52457500	-227.02404189	8.19566350
1550	336.95290000	-226.77319092	8.12433641
1551	337.38122500	-226.53428079	8.05652766
1552	337.80955000	-226.30731148	7.99223725
1553	338.23787500	-226.09228301	7.93146518
1554	338.66620000	-225.88919536	7.87421145
1555	331.86410000	-231.29119525	9.37653757
1556	332.22252500	-231.03850120	9.33011838
1557	332.58095000	-230.78474605	9.28295372
1558	332.93937500	-230.52992978	9.23504360
1559	333.29780000	-230.27405241	9.18638802
1560	333.65622500	-230.01711392	9.13698697
1561	334.01465000	-229.75911432	9.08684047
1562	334.37307500	-229.50005362	9.03594850
1563	334.73150000	-229.24401124	8.99386137
1564	335.08992500	-228.98314914	8.94543423
1565	335.44835000	-228.71860717	8.89390833
1566	335.80677500	-228.45295679	8.84099508
1567	336.16520000	-228.18678896	8.78131166
1568	336.52362500	-227.91150623	8.70413276
1569	336.88205000	-227.63382081	8.62220375
1570	337.24047500	-227.35234470	8.53287444
1571	337.59890000	-227.06707790	8.43614485
1572	337.95732500	-226.77802043	8.33201496
1573	338.31575000	-226.48517226	8.22048478
1574	338.67417500	-226.18853341	8.10155431
1575	339.03260000	-225.88810388	7.97522355
1576	328.58140000	-232.10493790	9.16337600
1577	328.98736500	-231.80625248	9.14793512
1578	329.39333000	-231.50634367	9.12497162
1579	329.79929500	-231.20521146	9.09448551
1580	330.20526000	-230.90285585	9.05647680
1581	330.61122500	-230.59927684	9.01094548
1582	331.01719000	-230.29447444	8.95789155
1583	331.42315500	-229.98844865	8.89731501
1584	331.82912000	-229.66591293	8.85489989
1585	332.23508500	-229.34681714	8.78988722
1586	332.64105000	-229.03677713	8.70109321
1587	333.04701500	-228.73154156	8.59104770
1588	333.45298000	-228.42815412	8.46655900
1589	333.85894500	-228.13892794	8.33940497
1590	334.26491000	-227.87883595	8.24304320
1591	334.67087500	-227.63396267	8.14810554
1592	335.07684000	-227.40430809	8.05459199
1593	335.48280500	-227.18987223	7.96250255
1594	335.88877000	-226.99065506	7.87183721
1595	336.29473500	-226.80665660	7.78259598
1596	336.70070000	-226.63787685	7.69477885
1597	325.82730000	-230.17687037	10.49280276
1598	326.24530000	-229.85081042	10.42306400
1599	326.66330000	-229.53371948	10.33267632
1600	327.08130000	-229.22559755	10.22163972
1601	327.49930000	-228.92644464	10.08995419
1602	327.91730000	-228.63626073	9.93761973
1603	328.33530000	-228.35504583	9.76463635
1604	328.75330000	-228.08279994	9.57100405
1605	329.17130000	-227.80750738	9.33174648
1606	329.58930000	-227.54665371	9.07293215
1607	330.00730000	-227.29931105	8.80450671
1608	330.42530000	-227.07048908	8.53519892
1609	330.84330000	-226.85734854	8.28072253
1610	331.26130000	-226.65252779	8.06131767
1611	331.67930000	-226.47076745	7.90837471
1612	332.09730000	-226.30475118	7.78717714
1613	332.51530000	-226.15447899	7.69772496
1614	332.93330000	-226.01995088	7.64001816
1615	333.35130000	-225.90116684	7.61405676
1616	333.76930000	-225.79812689	7.61984074
1617	334.18730000	-225.71083101	7.65737011
1618	321.63220000	-229.55866283	12.69351762
1619	322.21436000	-229.11611384	12.34069238
1620	322.79652000	-228.69534903	12.00011289
1621	323.37868000	-228.29636840	11.67177916
1622	323.96084000	-227.91917196	11.35569119
1623	324.54300000	-227.56375971	11.05184898
1624	325.12516000	-227.23013164	10.76025253
1625	325.70732000	-226.91828775	10.48090184
1626	326.28948000	-226.65757659	10.20282919
1627	326.87164000	-226.39582267	9.92839948
1628	327.45380000	-226.13159535	9.66348548
1629	328.03596000	-225.86761755	9.41669595
1630	328.61812000	-225.61085984	9.19387623
1631	329.20028000	-225.36365480	8.99960745
1632	329.78244000	-225.11715748	8.83785792
1633	330.36460000	-224.87245255	8.70138401
1634	330.94676000	-224.62954001	8.59018573
1635	331.52892000	-224.38841986	8.50426307
1636	332.11108000	-224.14909210	8.44361603
1637	332.69324000	-223.91155674	8.40824462
1638	333.27540000	-223.67581377	8.39814883
1639	314.02310000	-225.25414777	13.86071280
1640	314.50876000	-224.99505642	13.64353406
1641	314.99442000	-224.74948318	13.43177467
1642	315.48008000	-224.51742807	13.22543463
1643	315.96574000	-224.29889107	13.02451395
1644	316.45140000	-224.09387219	12.82901262
1645	316.93706000	-223.90237143	12.63893063
1646	317.42272000	-223.72438879	12.45426800
1647	317.90838000	-223.58248153	12.26480471
1648	318.39404000	-223.43842522	12.08728912
1649	318.87970000	-223.29516012	11.91940391
1650	319.36536000	-223.16323683	11.74955789
1651	319.85102000	-223.03802653	11.60309713
1652	320.33668000	-222.93491850	11.51062758
1653	320.82234000	-222.85741789	11.41095374
1654	321.30800000	-222.79789484	11.32864695
1655	321.79366000	-222.75634936	11.26370721
1656	322.27932000	-222.73278145	11.21613451
1657	322.76498000	-222.72719110	11.18592885
1658	323.25064000	-222.73957832	11.17309025
1659	323.73630000	-222.76994310	11.17761869
1660	317.64200000	-224.95615995	12.99891895
1661	318.12729000	-224.71897525	12.69604059
1662	318.61258000	-224.49400087	12.41335693
1663	319.09787000	-224.28123680	12.15086799
1664	319.58316000	-224.08068306	11.90857377
1665	320.06845000	-223.89233963	11.68647425
1666	320.55374000	-223.71620653	11.48456945
1667	321.03903000	-223.55228374	11.30285935
1668	321.52432000	-223.40360141	11.12898059
1669	322.00961000	-223.25415249	10.97721900
1670	322.49490000	-223.11400112	10.85416202
1671	322.98019000	-222.99222435	10.76023469
1672	323.46548000	-222.89362946	10.68922350
1673	323.95077000	-222.82338741	10.64196904
1674	324.43606000	-222.74372087	10.57808642
1675	324.92135000	-222.67528614	10.52473893
1676	325.40664000	-222.61808320	10.48192656
1677	325.89193000	-222.57211206	10.44964932
1678	326.37722000	-222.53737272	10.42790720
1679	326.86251000	-222.51386518	10.41670020
1680	327.34780000	-222.50158944	10.41602833
1681	318.75480000	-226.51943873	12.78886981
1682	319.19599500	-226.30562676	12.57378675
1683	319.63719000	-226.09619787	12.36259575
1684	320.07838500	-225.89115207	12.15529680
1685	320.51958000	-225.69048935	11.95188992
1686	320.96077500	-225.49420971	11.75237509
1687	321.40197000	-225.30231316	11.55675232
1688	321.84316500	-225.11479970	11.36502161
1689	322.28436000	-224.91270628	11.17970265
1690	322.72555500	-224.72596865	10.98832332
1691	323.16675000	-224.55067481	10.79595845
1692	323.60794500	-224.38243094	10.61179051
1693	324.04914000	-224.22141238	10.44785384
1694	324.49033500	-224.06966128	10.31023199
1695	324.93153000	-223.93245780	10.19169410
1696	325.37272500	-223.80510584	10.09092278
1697	325.81392000	-223.68760540	10.00791801
1698	326.25511500	-223.57995648	9.94267981
1699	326.69631000	-223.48215908	9.89520817
1700	327.13750500	-223.39421319	9.86550309
1701	327.57870000	-223.31611883	9.85356458
1702	319.34570000	-227.17165211	12.42485862
1703	319.80866000	-226.96671236	12.27001216
1704	320.27162000	-226.76184701	12.10500109
1705	320.73458000	-226.55705607	11.92982543
1706	321.19754000	-226.35233953	11.74448517
1707	321.66050000	-226.14769739	11.54898031
1708	322.12346000	-225.94312965	11.34331085
1709	322.58642000	-225.73863632	11.12747678
1710	323.04938000	-225.52358998	10.87595926
1711	323.51234000	-225.30592451	10.61823777
1712	323.97530000	-225.09831187	10.34993903
1713	324.43826000	-224.90336672	10.08562506
1714	324.90122000	-224.71885933	9.84768259
1715	325.36418000	-224.54764234	9.64092112
1716	325.82714000	-224.39395889	9.47565406
1717	326.29010000	-224.25354124	9.33649185
1718	326.75306000	-224.12638941	9.22343448
1719	327.21602000	-224.01250339	9.13648197
1720	327.67898000	-223.91188319	9.07563431
1721	328.14194000	-223.82452879	9.04089150
1722	328.60490000	-223.75044021	9.03225353
1723	320.32640000	-228.64216201	12.82005149
1724	320.79306000	-228.25004360	12.51882152
1725	321.25972000	-227.87406574	12.22474623
1726	321.72638000	-227.51422842	11.93782560
1727	322.19304000	-227.17053164	11.65805964
1728	322.65970000	-226.84297541	11.38544835
1729	323.12636000	-226.53155972	11.11999173
1730	323.59302000	-226.23628458	10.86168978
1731	324.05968000	-225.93162080	10.58974280
1732	324.52634000	-225.64104829	10.32482077
1733	324.99300000	-225.38355512	10.07005707
1734	325.45966000	-225.16916680	9.83463789
1735	325.92632000	-224.99450037	9.62539422
1736	326.39298000	-224.84045413	9.44601809
1737	326.85964000	-224.66674926	9.28793901
1738	327.32630000	-224.50489732	9.15204240
1739	327.79296000	-224.35489833	9.03832826
1740	328.25962000	-224.21675227	8.94679660
1741	328.72628000	-224.09045916	8.87744740
1742	329.19294000	-223.97601898	8.83028067
1743	329.65960000	-223.87343175	8.80529641
1744	321.34120000	-228.44801739	11.79881040
1745	321.75011500	-228.22297756	11.65091521
1746	322.15903000	-228.00521388	11.49926495
1747	322.56794500	-227.79472635	11.34385962
1748	322.97686000	-227.59151497	11.18469924
1749	323.38577500	-227.39557975	11.02178379
1750	323.79469000	-227.20692067	10.85511328
1751	324.20360500	-227.02553775	10.68468771
1752	324.61252000	-226.85530955	10.53192769
1753	325.02143500	-226.69309019	10.36219371
1754	325.43035000	-226.53475679	10.17037092
1755	325.83926500	-226.37960387	9.96323087
1756	326.24818000	-226.22936309	9.74868672
1757	326.65709500	-226.08317991	9.53029563
1758	327.06601000	-225.91591805	9.34182506
1759	327.47492500	-225.74545204	9.15579481
1760	327.88384000	-225.57178188	8.97220487
1761	328.29275500	-225.39490756	8.79105524
1762	328.70167000	-225.21482909	8.61234593
1763	329.11058500	-225.03154646	8.43607693
1764	329.51950000	-224.84505968	8.26224825
1765	322.01650000	-230.09987980	11.84036180
1766	322.41369000	-229.82734358	11.60922618
1767	322.81088000	-229.56144834	11.37639833
1768	323.20807000	-229.30219410	11.14187825
1769	323.60526000	-229.04958086	10.90566593
1770	324.00245000	-228.80360861	10.66776139
1771	324.39964000	-228.56427735	10.42816461
1772	324.79683000	-228.33158708	10.18687561
1773	325.19402000	-228.11087541	9.92891705
1774	325.59121000	-227.89378569	9.67472795
1775	325.98840000	-227.67937378	9.42520968
1776	326.38559000	-227.46714441	9.17923940
1777	326.78278000	-227.26260748	8.93931639
1778	327.17997000	-227.07337717	8.70925896
1779	327.57716000	-226.89661787	8.48661109
1780	327.97435000	-226.72936864	8.27097378
1781	328.37154000	-226.57162947	8.06234705
1782	328.76873000	-226.42340037	7.86073089
1783	329.16592000	-226.28468132	7.66612529
1784	329.56311000	-226.15547234	7.47853027
1785	329.96030000	-226.03577342	7.29794582
1786	321.85680000	-231.52455044	11.21284353
1787	322.27182000	-231.16878630	10.97996770
1788	322.68684000	-230.82127065	10.74750536
1789	323.10186000	-230.48200348	10.51545651
1790	323.51688000	-230.15098481	10.28382115
1791	323.93190000	-229.82821462	10.05259927
1792	324.34692000	-229.51369293	9.82179089
1793	324.76194000	-229.20741972	9.59139599
1794	325.17696000	-228.92400015	9.35417993
1795	325.59198000	-228.62965594	9.11049750
1796	326.00700000	-228.33827643	8.87463946
1797	326.42202000	-228.06148531	8.65655079
1798	326.83704000	-227.79953861	8.45569402
1799	327.25206000	-227.54522214	8.26367525
1800	327.66708000	-227.31064918	8.06237406
1801	328.08210000	-227.08919118	7.86534912
1802	328.49712000	-226.88084814	7.67260041
1803	328.91214000	-226.68562006	7.48412793
1804	329.32716000	-226.50350692	7.29993169
1805	329.74218000	-226.33450875	7.12001168
1806	330.15720000	-226.17862553	6.94436791
1807	322.91020000	-232.61539337	10.20293783
1808	323.28684000	-232.20729587	10.08453695
1809	323.66348000	-231.81118733	9.96006188
1810	324.04012000	-231.42706773	9.82951260
1811	324.41676000	-231.05493707	9.69288914
1812	324.79340000	-230.69479536	9.55019147
1813	325.17004000	-230.34664259	9.40141961
1814	325.54668000	-230.01047877	9.24657355
1815	325.92332000	-229.66363877	9.09143615
1816	326.29996000	-229.34080758	8.92507866
1817	326.67660000	-229.03581421	8.74699696
1818	327.05324000	-228.75243846	8.56050017
1819	327.42988000	-228.49128294	8.36579471
1820	327.80652000	-228.24282976	8.15726543
1821	328.18316000	-227.98569473	7.96947806
1822	328.55980000	-227.73538521	7.78095091
1823	328.93644000	-227.49190119	7.59168399
1824	329.31308000	-227.25524267	7.40167730
1825	329.68972000	-227.02540966	7.21093085
1826	330.06636000	-226.80240214	7.01944462
1827	330.44300000	-226.58622013	6.82721862
1828	323.70970000	-232.71539953	10.56052853
1829	324.04731000	-232.32246848	10.33121943
1830	324.38492000	-231.93866871	10.10932149
1831	324.72253000	-231.56400019	9.89483469
1832	325.06014000	-231.19846294	9.68775905
1833	325.39775000	-230.84205696	9.48809455
1834	325.73536000	-230.49478224	9.29584121
1835	326.07297000	-230.15663879	9.11099902
1836	326.41058000	-229.80689010	8.92000270
1837	326.74819000	-229.47257952	8.74982120
1838	327.08580000	-229.16106918	8.59415771
1839	327.42341000	-228.87472003	8.44355046
1840	327.76102000	-228.61362282	8.28927596
1841	328.09863000	-228.37860276	8.12720210
1842	328.43624000	-228.15087679	7.95817529
1843	328.77385000	-227.94265116	7.78684167
1844	329.11146000	-227.75392588	7.61320126
1845	329.44907000	-227.58470094	7.43725405
1846	329.78668000	-227.43497636	7.25900004
1847	330.12429000	-227.30475212	7.07843923
1848	330.46190000	-227.19402822	6.89557162
1849	325.17800000	-232.83738323	10.45208382
1850	325.55993000	-232.40526269	10.33674352
1851	325.94186000	-231.98876401	10.20925462
1852	326.32379000	-231.58788720	10.06961711
1853	326.70572000	-231.20263226	9.91783101
1854	327.08765000	-230.83299917	9.75389629
1855	327.46958000	-230.47898796	9.57781297
1856	327.85151000	-230.14059860	9.38958105
1857	328.23344000	-229.79597793	9.19438593
1858	328.61537000	-229.49302485	8.97741159
1859	328.99730000	-229.19982781	8.72526277
1860	329.37923000	-228.90506757	8.46227434
1861	329.76116000	-228.62135962	8.19892748
1862	330.14309000	-228.35692881	7.96064646
1863	330.52502000	-228.12569950	7.77900457
1864	330.90695000	-227.91471085	7.61619559
1865	331.28888000	-227.72396285	7.47221953
1866	331.67081000	-227.55345551	7.34707638
1867	332.05274000	-227.40318882	7.24076614
1868	332.43467000	-227.27316279	7.15328882
1869	332.81660000	-227.16337742	7.08464441
1870	327.69980000	-232.25949939	10.02493260
1871	328.04484500	-231.90187699	9.92086167
1872	328.38989000	-231.55038222	9.81000807
1873	328.73493500	-231.20501505	9.69237180
1874	329.07998000	-230.86577551	9.56795286
1875	329.42502500	-230.53266359	9.43675125
1876	329.77007000	-230.20567928	9.29876697
1877	330.11511500	-229.88482259	9.15400002
1878	330.46016000	-229.57398456	8.98449980
1879	330.80520500	-229.26988208	8.82478287
1880	331.15025000	-228.96119353	8.66688882
1881	331.49529500	-228.64715631	8.49594411
1882	331.84034000	-228.34472516	8.31666288
1883	332.18538500	-228.05587551	8.13856951
1884	332.53043000	-227.79140368	7.98712134
1885	332.87547500	-227.53990159	7.84374702
1886	333.22052000	-227.30136923	7.70844654
1887	333.56556500	-227.07580660	7.58121991
1888	333.91061000	-226.86321371	7.46206712
1889	334.25565500	-226.66359055	7.35098818
1890	334.60070000	-226.47693713	7.24798308
1891	329.24330000	-231.93450430	9.69831287
1892	329.59656500	-231.75860462	9.58046400
1893	329.94983000	-231.56699562	9.46793607
1894	330.30309500	-231.35967729	9.36072909
1895	330.65636000	-231.13664962	9.25884306
1896	331.00962500	-230.89791263	9.16227798
1897	331.36289000	-230.64346631	9.07103384
1898	331.71615500	-230.37331066	8.98511066
1899	332.06942000	-230.08291830	8.91203663
1900	332.42268500	-229.77845263	8.85021554
1901	332.77595000	-229.46586414	8.79058830
1902	333.12921500	-229.14365046	8.72559243
1903	333.48248000	-228.80797901	8.65197657
1904	333.83574500	-228.44825774	8.55613823
1905	334.18901000	-228.11346987	8.46145007
1906	334.54227500	-227.77491864	8.35979496
1907	334.89554000	-227.43260406	8.25117292
1908	335.24880500	-227.08652612	8.13558395
1909	335.60207000	-226.73668482	8.01302803
1910	335.95533500	-226.38308017	7.88350518
1911	336.30860000	-226.02571216	7.74701540
1912	331.82670000	-231.20429701	9.27771113
1913	332.22275500	-230.89495296	9.15384278
1914	332.61881000	-230.59327168	9.04522430
1915	333.01486500	-230.29925319	8.95185568
1916	333.41092000	-230.01289747	8.87373692
1917	333.80697500	-229.73420452	8.81086802
1918	334.20303000	-229.46317436	8.76324898
1919	334.59908500	-229.19980697	8.73087980
1920	334.99514000	-228.95553909	8.72886980
1921	335.39119500	-228.71550912	8.74560749
1922	335.78725000	-228.48080712	8.77428070
1923	336.18330500	-228.25054050	8.80632530
1924	336.57936000	-228.01333981	8.83096134
1925	336.97541500	-227.75932411	8.83687194
1926	337.37147000	-227.48423835	8.83705501
1927	337.76752500	-227.19784157	8.83168865
1928	338.16358000	-226.90013375	8.82077286
1929	338.55963500	-226.59111490	8.80430764
1930	338.95569000	-226.27078503	8.78229299
1931	339.35174500	-225.93914413	8.75472892
1932	339.74780000	-225.59619220	8.72161541
1933	334.13050000	-229.45080573	9.17608307
1934	334.37971000	-229.28845487	9.13449252
1935	334.62892000	-229.11893232	9.09646519
1936	334.87813000	-228.94223806	9.06200111
1937	335.12734000	-228.75837211	9.03110026
1938	335.37655000	-228.56733447	9.00376264
1939	335.62576000	-228.36912512	8.97998826
1940	335.87497000	-228.16374408	8.95977712
1941	336.12418000	-227.95056808	8.94554544
1942	336.37339000	-227.72436190	8.93664406
1943	336.62260000	-227.49290424	8.92987824
1944	336.87181000	-227.26061850	8.92178615
1945	337.12102000	-227.02966129	8.91146542
1946	337.37023000	-226.80090344	8.89971148
1947	337.61944000	-226.59069059	8.87625241
1948	337.86865000	-226.38689869	8.84768143
1949	338.11786000	-226.18952776	8.81399854
1950	338.36707000	-225.99857780	8.77520373
1951	338.61628000	-225.81404880	8.73129701
1952	338.86549000	-225.63594077	8.68227838
1953	339.11470000	-225.46425370	8.62814784
1954	313.09410000	-225.81439837	13.24386153
1955	313.59922500	-225.51034044	13.11246149
1956	314.10435000	-225.22429871	12.98642265
1957	314.60947500	-224.95627317	12.86574502
1958	315.11460000	-224.70626384	12.75042858
1959	315.61972500	-224.47427070	12.64047335
1960	316.12485000	-224.26029376	12.53587932
1961	316.62997500	-224.06433301	12.43664649
1962	317.13510000	-223.87765491	12.35993186
1963	317.64022500	-223.72098999	12.28957381
1964	318.14535000	-223.60396645	12.21915713
1965	318.65047500	-223.48760621	12.13692065
1966	319.15560000	-223.37067537	12.04350094
1967	319.66072500	-223.27010696	11.94147924
1968	320.16585000	-223.17742986	11.84299800
1969	320.67097500	-223.09439676	11.74245716
1970	321.17610000	-223.02100763	11.63985671
1971	321.68122500	-222.95726248	11.53519666
1972	322.18635000	-222.90316131	11.42847701
1973	322.69147500	-222.85870412	11.31969775
1974	323.19660000	-222.82389092	11.20885889
1975	315.82500000	-225.88432509	12.90280504
1976	316.29033500	-225.59990235	12.76329488
1977	316.75567000	-225.32522787	12.62202164
1978	317.22100500	-225.06030164	12.47898533
1979	317.68634000	-224.80512368	12.33418593
1980	318.15167500	-224.55969396	12.18762347
1981	318.61701000	-224.32401251	12.03929792
1982	319.08234500	-224.09807931	11.88920930
1983	319.54768000	-223.87500831	11.71674461
1984	320.01301500	-223.66991200	11.54704244
1985	320.47835000	-223.47846646	11.38921006
1986	320.94368500	-223.29371418	11.24852079
1987	321.40902000	-223.11181023	11.12543097
1988	321.87435500	-222.93423421	11.01640387
1989	322.33969000	-222.78626703	10.91756746
1990	322.80502500	-222.65043924	10.83140299
1991	323.27036000	-222.52675085	10.75791047
1992	323.73569500	-222.41520185	10.69708990
1993	324.20103000	-222.31579224	10.64894128
1994	324.66636500	-222.22852203	10.61346460
1995	325.13170000	-222.15339121	10.59065988
1996	316.98730000	-226.77155337	12.80259465
1997	317.43786500	-226.52651996	12.65933271
1998	317.88843000	-226.28520837	12.50951519
[truncated: 17,644 more rows]
