# Supplementary material for: Three-Dimensional Muscle Architecture and Comprehensive Dynamic Properties of Rabbit Gastrocnemius, Plantaris and Soleus: Input for Simulation Studies
Source: PLoS One. 2015 Jun 26;10(6):e0130985. doi: 10.1371/journal.pone.0130985 (PMC4482742; doi:10.1371/journal.pone.0130985)
Supplement: S4 Dataset — (TXT) [file pone.0130985.s004.txt]

MESH "kom1" dimension 3 Elemtype linear Nnode 2
Coordinates rabbit M. soleus R1
1	297.65050000	-242.17044947	16.81831343
2	298.27214000	-241.70324168	16.58582665
3	298.89378000	-241.25100616	16.36953929
4	299.51542000	-240.81374292	16.16945133
5	300.13706000	-240.39145196	15.98556279
6	300.75870000	-239.98413327	15.81787366
7	301.38034000	-239.59178686	15.66638394
8	302.00198000	-239.21441272	15.53109363
9	302.62362000	-238.88165850	15.39338924
10	303.24526000	-238.54652639	15.27754414
11	303.86690000	-238.20117023	15.19121128
12	304.48854000	-237.86490236	15.13176445
13	305.11018000	-237.54684642	15.09996422
14	305.73182000	-237.25153258	15.10116400
15	306.35346000	-236.97573265	15.10683316
16	306.97510000	-236.71686690	15.13314875
17	307.59674000	-236.47493532	15.18011080
18	308.21838000	-236.24993792	15.24771928
19	308.84002000	-236.04187470	15.33597421
20	309.46166000	-235.85074566	15.44487559
21	310.08330000	-235.67655079	15.57442341
22	299.42700000	-241.99539164	17.03752102
23	300.05364000	-241.54018097	16.80871352
24	300.68028000	-241.10366875	16.60373675
25	301.30692000	-240.68585498	16.42259069
26	301.93356000	-240.28673964	16.26527536
27	302.56020000	-239.90632275	16.13179075
28	303.18684000	-239.54460430	16.02213686
29	303.81348000	-239.20158429	15.93631369
30	304.44012000	-238.91091854	15.86678340
31	305.06676000	-238.63406483	15.82619673
32	305.69340000	-238.35704714	15.81030610
33	306.32004000	-238.06752624	15.81750984
34	306.94668000	-237.76237489	15.86249647
35	307.57332000	-237.45841293	15.93298442
36	308.19996000	-237.17211032	15.98956497
37	308.82660000	-236.88889814	16.05988665
38	309.45324000	-236.60877639	16.14394944
39	310.07988000	-236.33174506	16.24175335
40	310.70652000	-236.05780416	16.35329838
41	311.33316000	-235.78695369	16.47858454
42	311.95980000	-235.51919365	16.61761181
43	300.83210000	-242.27142817	17.46330859
44	301.57640500	-241.77180247	17.20518368
45	302.32071000	-241.28983487	16.97609974
46	303.06501500	-240.82552536	16.77605677
47	303.80932000	-240.37887394	16.60505478
48	304.55362500	-239.94988061	16.46309376
49	305.29793000	-239.53854537	16.35017371
50	306.04223500	-239.14486823	16.26629463
51	306.78654000	-238.79838434	16.23311453
52	307.53084500	-238.45734535	16.22127398
53	308.27515000	-238.12667951	16.23061771
54	309.01945500	-237.80040243	16.26067721
55	309.76376000	-237.46575124	16.30954253
56	310.50806500	-237.11525090	16.36841613
57	311.25237000	-236.77509137	16.42098319
58	311.99667500	-236.43339674	16.48174985
59	312.74098000	-236.09016701	16.55071611
60	313.48528500	-235.74540216	16.62788196
61	314.22959000	-235.39910221	16.71324742
62	314.97389500	-235.05126715	16.80681247
63	315.71820000	-234.70189698	16.90857712
64	298.37270000	-241.31387640	15.79866489
65	298.91592500	-240.92469084	15.66757927
66	299.45915000	-240.54746822	15.54738148
67	300.00237500	-240.18220854	15.43807153
68	300.54560000	-239.82891180	15.33964941
69	301.08882500	-239.48757800	15.25211514
70	301.63205000	-239.15820713	15.17546870
71	302.17527500	-238.84079920	15.10971010
72	302.71850000	-238.55093214	15.05259770
73	303.26172500	-238.26585030	15.00704140
74	303.80495000	-237.98556056	14.97399695
75	304.34817500	-237.70950482	14.95338013
76	304.89140000	-237.44558802	14.94708750
77	305.43462500	-237.18866623	14.95894100
78	305.97785000	-236.95302815	14.98998120
79	306.52107500	-236.73003299	15.03728127
80	307.06430000	-236.51968075	15.10084120
81	307.60752500	-236.32197143	15.18066099
82	308.15075000	-236.13690503	15.27674065
83	308.69397500	-235.96448156	15.38908018
84	309.23720000	-235.80470100	15.51767958
85	297.40130000	-242.48674106	16.77496632
86	298.09215000	-242.03720303	16.66025248
87	298.78300000	-241.60273232	16.55898299
88	299.47385000	-241.18332893	16.47115786
89	300.16470000	-240.77899284	16.39677709
90	300.85555000	-240.38972408	16.33584068
91	301.54640000	-240.01552262	16.28834863
92	302.23725000	-239.65638848	16.25430093
93	302.92810000	-239.34245989	16.25920283
94	303.61895000	-239.03282490	16.27133794
95	304.30980000	-238.71738043	16.28165589
96	305.00065000	-238.40452057	16.29349760
97	305.69150000	-238.08572314	16.29648044
98	306.38235000	-237.75718238	16.29513522
99	307.07320000	-237.42916014	16.29939700
100	307.76405000	-237.09792772	16.30391598
101	308.45490000	-236.76348511	16.30869217
102	309.14575000	-236.42583231	16.31372558
103	309.83660000	-236.08496933	16.31901619
104	310.52745000	-235.74089616	16.32456400
105	311.21830000	-235.39361280	16.33036903
106	299.96870000	-242.68747460	17.32312192
107	300.85312500	-242.25341200	17.18907120
108	301.73755000	-241.82353080	17.06873939
109	302.62197500	-241.39783102	16.96212651
110	303.50640000	-240.97631264	16.86923255
111	304.39082500	-240.55897568	16.79005750
112	305.27525000	-240.14582012	16.72460138
113	306.15967500	-239.73684598	16.67286418
114	307.04410000	-239.36440034	16.64776967
115	307.92852500	-238.98709050	16.62546902
116	308.81295000	-238.59326488	16.61432207
117	309.69737500	-238.17635622	16.61439802
118	310.58180000	-237.74540999	16.62898393
119	311.46622500	-237.30736035	16.66398407
120	312.35065000	-236.86584735	16.69186139
121	313.23507500	-236.41532787	16.72847530
122	314.11950000	-235.95580190	16.77382580
123	315.00392500	-235.48726944	16.82791289
124	315.88835000	-235.00973050	16.89073658
125	316.77277500	-234.52318506	16.96229685
126	317.65720000	-234.02763314	17.04259371
127	303.96080000	-241.73362977	17.57277064
128	304.77371500	-241.40373056	17.45176065
129	305.58663000	-241.06561166	17.34517198
130	306.39954500	-240.71927309	17.25300465
131	307.21246000	-240.36471483	17.17525865
132	308.02537500	-240.00193690	17.11193398
133	308.83829000	-239.63093929	17.06303065
134	309.65120500	-239.25172200	17.02854864
135	310.46412000	-238.87244825	17.03137793
136	311.27703500	-238.45954799	17.02673631
137	312.08995000	-238.03507913	17.02449880
138	312.90286500	-237.62045285	17.03681187
139	313.71578000	-237.21258507	17.06719615
140	314.52869500	-236.80024608	17.11301759
141	315.34161000	-236.37005677	17.14433974
142	316.15452500	-235.93337353	17.18004042
143	316.96744000	-235.49019634	17.22011961
144	317.78035500	-235.04052520	17.26457732
145	318.59327000	-234.58436012	17.31341355
146	319.40618500	-234.12170110	17.36662829
147	320.21910000	-233.65254813	17.42422156
148	311.88680000	-239.03783429	17.51779450
149	312.53422500	-238.80847244	17.54934930
150	313.18165000	-238.56399044	17.57774524
151	313.82907500	-238.30438829	17.60298232
152	314.47650000	-238.02966599	17.62506053
153	315.12392500	-237.73982355	17.64397989
154	315.77135000	-237.43486095	17.65974038
155	316.41877500	-237.11477820	17.67234201
156	317.06620000	-236.78286552	17.69271364
157	317.71362500	-236.43012076	17.70336249
158	318.36105000	-236.05709784	17.70433345
159	319.00847500	-235.66673170	17.69800416
160	319.65590000	-235.26894054	17.68752294
161	320.30332500	-234.86690412	17.68532195
162	320.95075000	-234.49616122	17.67422633
163	321.59817500	-234.12848305	17.65978782
164	322.24560000	-233.76386959	17.64200643
165	322.89302500	-233.40232085	17.62088215
166	323.54045000	-233.04383683	17.59641497
167	324.18787500	-232.68841753	17.56860491
168	324.83530000	-232.33606295	17.53745197
169	316.47100000	-238.30080626	17.78851631
170	317.02053500	-238.00373708	17.82917347
171	317.57007000	-237.69862474	17.86615429
172	318.11960500	-237.38546926	17.89945878
173	318.66914000	-237.06427063	17.92908694
174	319.21867500	-236.73502884	17.95503877
175	319.76821000	-236.39774391	17.97731427
176	320.31774500	-236.05241583	17.99591343
177	320.86728000	-235.69210416	18.02674968
178	321.41681500	-235.32409775	18.04398047
179	321.96635000	-234.94648904	18.04525798
180	322.51588500	-234.56450492	18.04036244
181	323.06542000	-234.18066673	18.03669493
182	323.61495500	-233.79142985	18.03266652
183	324.16449000	-233.42880165	18.01706259
184	324.71402500	-233.07077240	17.99575047
185	325.26356000	-232.71734210	17.96873016
186	325.81309500	-232.36851074	17.93600166
187	326.36263000	-232.02427833	17.89756497
188	326.91216500	-231.68464486	17.85342009
189	327.46170000	-231.34961034	17.80356702
190	322.25350000	-235.72757969	18.07906947
191	322.60291000	-235.46980590	18.02370021
192	322.95232000	-235.21524398	17.97038118
193	323.30173000	-234.96389395	17.91911237
194	323.65114000	-234.71575580	17.86989379
195	324.00055000	-234.47082953	17.82272544
196	324.34996000	-234.22911514	17.77760731
197	324.69937000	-233.99061263	17.73453941
198	325.04878000	-233.75792036	17.68704210
199	325.39819000	-233.52609955	17.64425175
200	325.74760000	-233.29684157	17.60813404
201	326.09701000	-233.07190003	17.57975784
202	326.44642000	-232.85218270	17.55681526
203	326.79583000	-232.63771076	17.53447639
204	327.14524000	-232.42547966	17.50593689
205	327.49465000	-232.21773958	17.47820308
206	327.84406000	-232.01449053	17.45127495
207	328.19347000	-231.81573249	17.42515250
208	328.54288000	-231.62146548	17.39983575
209	328.89229000	-231.43168949	17.37532467
210	329.24170000	-231.24640453	17.35161929
211	326.61060000	-233.77189116	17.45860636
212	326.90570000	-233.61099998	17.44617590
213	327.20080000	-233.44592021	17.43547460
214	327.49590000	-233.27665184	17.42650249
215	327.79100000	-233.10319488	17.41925954
216	328.08610000	-232.92554932	17.41374577
217	328.38120000	-232.74371516	17.40996118
218	328.67630000	-232.55769241	17.40790576
219	328.97140000	-232.33273510	17.43618618
220	329.26650000	-232.11516054	17.45604733
221	329.56160000	-231.91299135	17.46069211
222	329.85670000	-231.73073280	17.44731935
223	330.15180000	-231.56563146	17.42232059
224	330.44690000	-231.41015100	17.39707009
225	330.74200000	-231.25364137	17.35855593
226	331.03710000	-231.10573192	17.31039439
227	331.33220000	-230.96642265	17.25258547
228	331.62730000	-230.83571357	17.18512916
229	331.92240000	-230.71360466	17.10802547
230	332.21750000	-230.60009594	17.02127439
231	332.51260000	-230.49518740	16.92487594
232	299.51400000	-242.04659123	17.22360867
233	300.14898500	-241.61757417	17.00124440
234	300.78397000	-241.20284219	16.80509278
235	301.41895500	-240.80239530	16.63515381
236	302.05394000	-240.41623349	16.49142750
237	302.68892500	-240.04435676	16.37391383
238	303.32391000	-239.68676511	16.28261282
239	303.95889500	-239.34345854	16.21752446
240	304.59388000	-239.04751749	16.20656770
241	305.22886500	-238.76067186	16.21253951
242	305.86385000	-238.47629372	16.23650110
243	306.49883500	-238.17608029	16.26300883
244	307.13382000	-237.86018099	16.28920516
245	307.76880500	-237.55520934	16.32844833
246	308.40379000	-237.26195742	16.36046316
247	309.03877500	-236.97239750	16.39556580
248	309.67376000	-236.68652956	16.43375625
249	310.30874500	-236.40435362	16.47503450
250	310.94373000	-236.12586967	16.51940056
251	311.57871500	-235.85107770	16.56685443
252	312.21370000	-235.57997773	16.61739610
253	301.56540000	-239.33410300	15.35545031
254	301.99436000	-239.04597603	15.34716603
255	302.42332000	-238.76755240	15.34134325
256	302.85228000	-238.49883211	15.33798196
257	303.28124000	-238.23981515	15.33708215
258	303.71020000	-237.99050154	15.33864384
259	304.13916000	-237.75089126	15.34266701
260	304.56812000	-237.52098433	15.34915168
261	304.99708000	-237.32056095	15.36628195
262	305.42604000	-237.12683813	15.38374203
263	305.85500000	-236.93383325	15.39686692
264	306.28396000	-236.73287094	15.40140745
265	306.71292000	-236.52371262	15.40243633
266	307.14188000	-236.31739950	15.41523465
267	307.57084000	-236.11907878	15.43366042
268	307.99980000	-235.92175515	15.45444169
269	308.42876000	-235.72542862	15.47757846
270	308.85772000	-235.53009918	15.50307073
271	309.28668000	-235.33576684	15.53091849
272	309.71564000	-235.14243159	15.56112174
273	310.14460000	-234.95009344	15.59368049
274	302.93740000	-237.95871348	14.41974830
275	303.46227500	-237.55242935	14.45747939
276	303.98715000	-237.16547530	14.49622052
277	304.51202500	-236.79785133	14.53597171
278	305.03690000	-236.44955744	14.57673294
279	305.56177500	-236.12059363	14.61850423
280	306.08665000	-235.81095989	14.66128556
281	306.61152500	-235.52065624	14.70507694
282	307.13640000	-235.24925019	14.75570101
283	307.66127500	-235.00322537	14.80324863
284	308.18615000	-234.77900146	14.84577267
285	308.71102500	-234.57131526	14.88511348
286	309.23590000	-234.37067122	14.92370127
287	309.76077500	-234.16425184	14.96225731
288	310.28565000	-233.94810664	15.01624377
289	310.81052500	-233.73268379	15.07414335
290	311.33540000	-233.51798330	15.13595605
291	311.86027500	-233.30400517	15.20168186
292	312.38515000	-233.09074940	15.27132078
293	312.91002500	-232.87821598	15.34487282
294	313.43490000	-232.66640492	15.42233798
295	297.60690000	-241.48953687	15.40662127
296	298.17994500	-241.19534580	15.34720248
297	298.75299000	-240.90381631	15.29350280
298	299.32603500	-240.61494842	15.24552224
299	299.89908000	-240.32874211	15.20326079
300	300.47212500	-240.04519739	15.16671845
301	301.04517000	-239.76431426	15.13589522
302	301.61821500	-239.48609272	15.11079111
303	302.19126000	-239.21474932	15.09930170
304	302.76430500	-238.94022338	15.08445880
305	303.33735000	-238.67224476	15.07542067
306	303.91039500	-238.40648871	15.07524860
307	304.48344000	-238.13373727	15.08535041
308	305.05648500	-237.86073840	15.11454966
309	305.62953000	-237.59643953	15.14753897
310	306.20257500	-237.33391567	15.19041912
311	306.77562000	-237.07316682	15.24319012
312	307.34866500	-236.81419298	15.30585197
313	307.92171000	-236.55699415	15.37840466
314	308.49475500	-236.30157033	15.46084819
315	309.06780000	-236.04792153	15.55318257
316	298.88010000	-241.90255839	15.96866515
317	299.59605000	-241.56663913	15.94520848
318	300.31200000	-241.22816044	15.91977246
319	301.02795000	-240.88712233	15.89235710
320	301.74390000	-240.54352477	15.86296239
321	302.45985000	-240.19736779	15.83158832
322	303.17580000	-239.84865137	15.79823491
323	303.89175000	-239.49737552	15.76290215
324	304.60770000	-239.15856259	15.72688171
325	305.32365000	-238.81020483	15.68474294
326	306.03960000	-238.44079451	15.63179580
327	306.75555000	-238.06610715	15.57677812
328	307.47150000	-237.69264959	15.54048170
329	308.18745000	-237.31270246	15.53522486
330	308.90340000	-236.95705139	15.54031552
331	309.61935000	-236.60484147	15.55918222
332	310.33530000	-236.25607269	15.59182496
333	311.05125000	-235.91074506	15.63824374
334	311.76720000	-235.56885857	15.69843856
335	312.48315000	-235.23041323	15.77240941
336	313.19910000	-234.89540903	15.86015630
337	299.87050000	-242.61389675	16.91721919
338	300.61259000	-242.12921901	16.85897694
339	301.35468000	-241.65590281	16.80810869
340	302.09677000	-241.19394812	16.76461444
341	302.83886000	-240.74335496	16.72849419
342	303.58095000	-240.30412333	16.69974795
343	304.32304000	-239.87625322	16.67837570
344	305.06513000	-239.45974463	16.66437745
345	305.80722000	-239.05243923	16.69135111
346	306.54931000	-238.66118559	16.71563573
347	307.29140000	-238.28539133	16.72711259
348	308.03349000	-237.92256836	16.72202080
349	308.77558000	-237.57274445	16.70335176
350	309.51767000	-237.23921544	16.68069712
351	310.25976000	-236.90368380	16.64711029
352	311.00185000	-236.57757466	16.60398159
353	311.74394000	-236.26088800	16.55131102
354	312.48603000	-235.95362384	16.48909859
355	313.22812000	-235.65578218	16.41734430
356	313.97021000	-235.36736300	16.33604814
357	314.71230000	-235.08836631	16.24521011
358	302.63360000	-241.17151140	16.60758890
359	303.27529500	-240.88444524	16.54467022
360	303.91699000	-240.59593269	16.49324752
361	304.55868500	-240.30597376	16.45332080
362	305.20038000	-240.01456845	16.42489005
363	305.84207500	-239.72171675	16.40795529
364	306.48377000	-239.42741868	16.40251651
365	307.12546500	-239.13167423	16.40857371
366	307.76716000	-238.86338734	16.45249870
367	308.40885500	-238.58171849	16.50484957
368	309.05055000	-238.27831927	16.54903130
369	309.69224500	-237.95772080	16.58429462
370	310.33394000	-237.61445334	16.60781808
371	310.97563500	-237.27099639	16.62820407
372	311.61733000	-236.93110077	16.64536910
373	312.25902500	-236.58489229	16.65757895
374	312.90072000	-236.23237093	16.66483361
375	313.54241500	-235.87353670	16.66713309
376	314.18411000	-235.50838959	16.66447739
377	314.82580500	-235.13692961	16.65686651
378	315.46750000	-234.75915676	16.64430044
379	304.73000000	-241.54984635	16.87902002
380	305.43796000	-241.15333737	16.87255595
381	306.14592000	-240.76133580	16.86758619
382	306.85388000	-240.37384164	16.86411073
383	307.56184000	-239.99085487	16.86212959
384	308.26980000	-239.61237551	16.86164275
385	308.97776000	-239.23840356	16.86265023
386	309.68572000	-238.86893901	16.86515201
387	310.39368000	-238.50812366	16.87114034
388	311.10164000	-238.16219200	16.88379923
389	311.80960000	-237.82128270	16.90224360
390	312.51756000	-237.46835987	16.91385033
391	313.22552000	-237.09942286	16.91224113
392	313.93348000	-236.71984450	16.90837565
393	314.64144000	-236.33028572	16.91241242
394	315.34940000	-235.93303374	16.91695814
395	316.05736000	-235.52808854	16.92201282
396	316.76532000	-235.11545013	16.92757646
397	317.47328000	-234.69511851	16.93364906
398	318.18124000	-234.26709368	16.94023062
399	318.88920000	-233.83137564	16.94732113
400	306.35490000	-240.96614761	17.31196182
401	307.07124000	-240.67307721	17.22419786
402	307.78758000	-240.37122561	17.14431706
403	308.50392000	-240.06059279	17.07231941
404	309.22026000	-239.74117876	17.00820493
405	309.93660000	-239.41298352	16.95197361
406	310.65294000	-239.07600707	16.90362545
407	311.36928000	-238.73024941	16.86316044
408	312.08562000	-238.38368384	16.81484514
409	312.80196000	-238.03103845	16.78773317
410	313.51830000	-237.65753662	16.77487734
411	314.23464000	-237.26425158	16.76602700
412	314.95098000	-236.84494771	16.76972254
413	315.66732000	-236.40268466	16.78666285
414	316.38366000	-235.95834494	16.79725036
415	317.10000000	-235.49798258	16.81332001
416	317.81634000	-235.02159761	16.83487178
417	318.53268000	-234.52919001	16.86190568
418	319.24902000	-234.02075978	16.89442170
419	319.96536000	-233.49630693	16.93241985
420	320.68170000	-232.95583145	16.97590013
421	312.36060000	-239.12690014	17.37632032
422	312.87537000	-238.94216603	17.44839484
423	313.39014000	-238.73914355	17.51196100
424	313.90491000	-238.51783269	17.56701879
425	314.41968000	-238.27823346	17.61356820
426	314.93445000	-238.02034586	17.65160925
427	315.44922000	-237.74416989	17.68114193
428	315.96399000	-237.44970554	17.70216625
429	316.47876000	-237.15908623	17.72597729
430	316.99353000	-236.83314013	17.72843791
431	317.50830000	-236.47065474	17.71069127
432	318.02307000	-236.08051054	17.68095289
433	318.53784000	-235.67856961	17.65252589
434	319.05261000	-235.26734693	17.63649452
435	319.56738000	-234.87833575	17.61853623
436	320.08215000	-234.48605188	17.60079749
437	320.59692000	-234.09049532	17.58327827
438	321.11169000	-233.69166607	17.56597860
439	321.62646000	-233.28956413	17.54889846
440	322.14123000	-232.88418950	17.53203786
441	322.65600000	-232.47554219	17.51539679
442	317.96630000	-237.11127585	17.61464106
443	318.31804000	-236.81595200	17.61235643
444	318.66978000	-236.52389986	17.61129018
445	319.02152000	-236.23511945	17.61144230
446	319.37326000	-235.94961076	17.61281279
447	319.72500000	-235.66737379	17.61540166
448	320.07674000	-235.38840854	17.61920890
449	320.42848000	-235.11271501	17.62423452
450	320.78022000	-234.84836619	17.64954042
451	321.13196000	-234.57674891	17.67163249
452	321.48370000	-234.29907590	17.68529978
453	321.83544000	-234.02418433	17.68513432
454	322.18718000	-233.75931316	17.65893151
455	322.53892000	-233.49429521	17.63750525
456	322.89066000	-233.23733021	17.60336906
457	323.24240000	-232.98393125	17.55899514
458	323.59414000	-232.73409830	17.50438349
459	323.94588000	-232.48783138	17.43953409
460	324.29762000	-232.24513049	17.36444696
461	324.64936000	-232.00599562	17.27912209
462	325.00110000	-231.77042678	17.18355949
463	296.30040000	-242.22878739	16.04810841
464	296.95266000	-241.95317306	15.85117556
465	297.60492000	-241.67333583	15.67455419
466	298.25718000	-241.38927568	15.51824429
467	298.90944000	-241.10099261	15.38224586
468	299.56170000	-240.80848664	15.26655891
469	300.21396000	-240.51175775	15.17118343
470	300.86622000	-240.21080595	15.09611943
471	301.51848000	-239.90249826	15.02664888
472	302.17074000	-239.59090038	14.98956651
473	302.82300000	-239.27617357	14.98230432
474	303.47526000	-238.95628596	14.99541073
475	304.12752000	-238.62863774	15.02766689
476	304.77978000	-238.29640287	15.09275882
477	305.43204000	-237.96076237	15.13954944
478	306.08430000	-237.61936451	15.19731913
479	306.73656000	-237.27220929	15.26606788
480	307.38882000	-236.91929671	15.34579570
481	308.04108000	-236.56062677	15.43650259
482	308.69334000	-236.19619947	15.53818854
483	309.34560000	-235.82601482	15.65085355
484	304.90210000	-241.33381196	16.86002370
485	305.55989000	-240.94949052	16.85960019
486	306.21768000	-240.56544526	16.85441173
487	306.87547000	-240.18167620	16.84445831
488	307.53326000	-239.79818333	16.82973993
489	308.19105000	-239.41496664	16.81025660
490	308.84884000	-239.03202615	16.78600830
491	309.50663000	-238.64936185	16.75699505
492	310.16442000	-238.24486094	16.71292652
493	310.82221000	-237.84997299	16.67015261
494	311.48000000	-237.46615966	16.63100877
495	312.13779000	-237.08892782	16.59667231
496	312.79558000	-236.71681631	16.56906843
497	313.45337000	-236.34104900	16.54600764
498	314.11116000	-235.97157390	16.53762687
499	314.76895000	-235.60533616	16.53803348
500	315.42674000	-235.24233577	16.54722749
501	316.08453000	-234.88257274	16.56520889
502	316.74232000	-234.52604705	16.59197768
503	317.40011000	-234.17275871	16.62753386
504	318.05790000	-233.82270773	16.67187743
505	298.86510000	-240.80823052	14.65883964
506	299.45505000	-240.48720310	14.66703037
507	300.04500000	-240.17174688	14.67897599
508	300.63495000	-239.86186185	14.69467651
509	301.22490000	-239.55754802	14.71413192
510	301.81485000	-239.25880538	14.73734223
511	302.40480000	-238.96563394	14.76430743
512	302.99475000	-238.67803370	14.79502752
513	303.58470000	-238.40684827	14.84249486
514	304.17465000	-238.13828496	14.89078005
515	304.76460000	-237.86163934	14.92470110
516	305.35455000	-237.58115024	14.95439338
517	305.94450000	-237.30381100	14.98246953
518	306.53445000	-237.02336336	15.02556225
519	307.12440000	-236.76379169	15.06657363
520	307.71435000	-236.50994033	15.10950612
521	308.30430000	-236.26180927	15.15435973
522	308.89425000	-236.01939851	15.20113445
523	309.48420000	-235.78270807	15.24983030
524	310.07415000	-235.55173793	15.30044726
525	310.66410000	-235.32648810	15.35298533
526	300.54070000	-240.93165307	15.65063517
527	301.18636000	-240.60371417	15.56506900
528	301.83202000	-240.27689969	15.48860113
529	302.47768000	-239.95120964	15.42123155
530	303.12334000	-239.62664402	15.36296027
531	303.76900000	-239.30320282	15.31378728
532	304.41466000	-238.98088605	15.27371258
533	305.06032000	-238.65969370	15.24273618
534	305.70598000	-238.35610051	15.22561566
535	306.35164000	-238.05031771	15.22109942
536	306.99730000	-237.72477103	15.21766470
537	307.64296000	-237.39117350	15.21604897
538	308.28862000	-237.04952709	15.21609232
539	308.93428000	-236.71112223	15.23779765
540	309.57994000	-236.40868531	15.27345476
541	310.22560000	-236.11583259	15.32046271
542	310.87126000	-235.83256406	15.37882149
543	311.51692000	-235.55887971	15.44853111
544	312.16258000	-235.29477956	15.52959156
545	312.80824000	-235.04026360	15.62200284
546	313.45390000	-234.79533184	15.72576496
547	301.26250000	-241.42327595	16.00769023
548	302.03454000	-241.07083137	15.94069937
549	302.80658000	-240.71501281	15.88121711
550	303.57862000	-240.35582026	15.82924344
551	304.35066000	-239.99325372	15.78477836
552	305.12270000	-239.62731320	15.74782186
553	305.89474000	-239.25799870	15.71837396
554	306.66678000	-238.88531022	15.69643465
555	307.43882000	-238.51228331	15.68759477
556	308.21086000	-238.14242944	15.68739011
557	308.98290000	-237.76532917	15.68885901
558	309.75494000	-237.36488418	15.68508695
559	310.52698000	-236.96210080	15.69545844
560	311.29902000	-236.55779679	15.72742754
561	312.07106000	-236.17866138	15.78559027
562	312.84310000	-235.80481409	15.86061958
563	313.61514000	-235.43625492	15.95251546
564	314.38718000	-235.07298386	16.06127792
565	315.15922000	-234.71500093	16.18690696
566	315.93126000	-234.36230611	16.32940258
567	316.70330000	-234.01489941	16.48876478
568	304.95770000	-240.55025452	16.45498939
569	305.68444500	-240.22897409	16.40709092
570	306.41119000	-239.90272135	16.36043808
571	307.13793500	-239.57149631	16.31503087
572	307.86468000	-239.23529895	16.27086928
573	308.59142500	-238.89412927	16.22795332
574	309.31817000	-238.54798729	16.18628299
575	310.04491500	-238.19687300	16.14585828
576	310.77166000	-237.87511158	16.09247094
577	311.49840500	-237.52871667	16.03333627
578	312.22515000	-237.15470514	15.98944450
579	312.95189500	-236.76677988	15.96409780
580	313.67864000	-236.37504749	15.96170057
581	314.40538500	-235.95365706	15.98500582
582	315.13213000	-235.55191760	16.01971143
583	315.85887500	-235.14416265	16.07125423
584	316.58562000	-234.73039219	16.13963422
585	317.31236500	-234.31060622	16.22485141
586	318.03911000	-233.88480475	16.32690578
587	318.76585500	-233.45298778	16.44579735
588	319.49260000	-233.01515531	16.58152612
589	309.43170000	-239.44390314	17.03521201
590	310.02581000	-239.14983172	16.92727619
591	310.61992000	-238.85113885	16.83053948
592	311.21403000	-238.54782453	16.74500188
593	311.80814000	-238.23988875	16.67066337
594	312.40225000	-237.92733152	16.60752397
595	312.99636000	-237.61015283	16.55558368
596	313.59047000	-237.28835268	16.51484248
597	314.18458000	-236.97581734	16.48845396
598	314.77869000	-236.66434222	16.47281493
599	315.37280000	-236.33842089	16.46671727
600	315.96691000	-235.98805924	16.46413518
601	316.56102000	-235.61537454	16.47534885
602	317.15513000	-235.20457432	16.49386587
603	317.74924000	-234.81923411	16.51419041
604	318.34335000	-234.42351393	16.54084675
605	318.93746000	-234.01741379	16.57383491
606	319.53157000	-233.60093369	16.61315487
607	320.12568000	-233.17407362	16.65880663
608	320.71979000	-232.73683359	16.71079021
609	321.31390000	-232.28921360	16.76910559
610	310.51800000	-239.77604343	17.64733720
611	311.15425000	-239.44940059	17.49930916
612	311.79050000	-239.11532620	17.36386695
613	312.42675000	-238.77382028	17.24101058
614	313.06300000	-238.42488281	17.13074005
615	313.69925000	-238.06851381	17.03305535
616	314.33550000	-237.70471326	16.94795650
617	314.97175000	-237.33348117	16.87544348
618	315.60800000	-236.97156219	16.81000079
619	316.24425000	-236.60305822	16.75819199
620	316.88050000	-236.21148007	16.71688390
621	317.51675000	-235.79599414	16.69221269
622	318.15300000	-235.35803792	16.68151884
623	318.78925000	-234.89110352	16.69000745
624	319.42550000	-234.42498444	16.70627432
625	320.06175000	-233.94369803	16.73543588
626	320.69800000	-233.44724429	16.77749215
627	321.33425000	-232.93562323	16.83244313
628	321.97050000	-232.40883483	16.90028880
629	322.60675000	-231.86687911	16.98102917
630	323.24300000	-231.30975605	17.07466425
631	314.76640000	-238.40227821	17.73360008
632	315.31027500	-238.03683559	17.65392434
633	315.85415000	-237.67185106	17.57895332
634	316.39802500	-237.30732462	17.50868701
635	316.94190000	-236.94325628	17.44312542
636	317.48577500	-236.57964603	17.38226853
637	318.02965000	-236.21649387	17.32611636
638	318.57352500	-235.85379981	17.27466891
639	319.11740000	-235.49152395	17.21904299
640	319.66127500	-235.13290549	17.17293528
641	320.20515000	-234.78052370	17.13856462
642	320.74902500	-234.43007139	17.11211930
643	321.29290000	-234.07810248	17.09544220
644	321.83677500	-233.71024776	17.08782516
645	322.38065000	-233.32131660	17.07760469
646	322.92452500	-232.92181821	17.07196548
647	323.46840000	-232.51175257	17.07090753
648	324.01227500	-232.09111970	17.07443084
649	324.55615000	-231.65991959	17.08253541
650	325.10002500	-231.21815223	17.09522125
651	325.64390000	-230.76581764	17.11248834
652	319.19570000	-236.63523762	17.74848960
653	319.63564500	-236.31569288	17.67868842
654	320.07559000	-235.99539576	17.61539730
655	320.51553500	-235.67434624	17.55861625
656	320.95548000	-235.35254432	17.50834526
657	321.39542500	-235.02999002	17.46458433
658	321.83537000	-234.70668331	17.42733347
659	322.27531500	-234.38262422	17.39659267
660	322.71526000	-234.08013923	17.38535775
661	323.15520500	-233.76683571	17.38071852
662	323.59515000	-233.44446789	17.37705098
663	324.03509500	-233.11048477	17.36858726
664	324.47504000	-232.76746339	17.35445097
665	324.91498500	-232.42075104	17.33677353
666	325.35493000	-232.08314247	17.30017007
667	325.79487500	-231.74472872	17.25504642
668	326.23482000	-231.40550978	17.20140258
669	326.67476500	-231.06548567	17.13923855
670	327.11471000	-230.72465637	17.06855433
671	327.55465500	-230.38302188	16.98934993
672	327.99460000	-230.04058222	16.90162533
673	303.53130000	-239.03916608	13.47070044
674	304.07990000	-238.68076386	13.46350812
675	304.62850000	-238.33304709	13.46739420
676	305.17710000	-237.99601577	13.48235869
677	305.72570000	-237.66966991	13.50840159
678	306.27430000	-237.35400950	13.54552290
679	306.82290000	-237.04903453	13.59372260
680	307.37150000	-236.75474502	13.65300072
681	307.92010000	-236.48137615	13.72598514
682	308.46870000	-236.22960914	13.81007200
683	309.01730000	-235.98143619	13.90436070
684	309.56590000	-235.72085082	14.00563019
685	310.11450000	-235.44748541	14.11459841
686	310.66310000	-235.17220434	14.23829669
687	311.21170000	-234.89528415	14.36913185
688	311.76030000	-234.61526242	14.50998173
689	312.30890000	-234.33213914	14.66084633
690	312.85750000	-234.04591431	14.82172564
691	313.40610000	-233.75658794	14.99261967
692	313.95470000	-233.46416002	15.17352842
693	314.50330000	-233.16863056	15.36445188
694	303.75080000	-239.75825105	14.84552808
695	304.27912500	-239.43047820	14.77234046
696	304.80745000	-239.11128903	14.71405510
697	305.33577500	-238.80068353	14.67067200
698	305.86410000	-238.49866171	14.64219116
699	306.39242500	-238.20522356	14.62861257
700	306.92075000	-237.92036909	14.62993624
701	307.44907500	-237.64409829	14.64616218
702	307.97740000	-237.37833157	14.67982240
703	308.50572500	-237.13310266	14.73593969
704	309.03405000	-236.89802698	14.80688439
705	309.56237500	-236.66153322	14.88769801
706	310.09070000	-236.41228264	14.97185345
707	310.61902500	-236.14082004	15.04661732
708	311.14735000	-235.88213184	15.15249561
709	311.67567500	-235.61890954	15.26801525
710	312.20400000	-235.35115315	15.39317625
711	312.73232500	-235.07886265	15.52797861
712	313.26065000	-234.80203807	15.67242233
713	313.78897500	-234.52067938	15.82650740
714	314.31730000	-234.23478660	15.99023384
715	302.54160000	-240.35281672	15.29874272
716	303.13798000	-240.04978372	15.27605779
717	303.73436000	-239.75234919	15.26024916
718	304.33074000	-239.46051312	15.25131683
719	304.92712000	-239.17427552	15.24926081
720	305.52350000	-238.89363638	15.25408109
721	306.11988000	-238.61859570	15.26577767
722	306.71626000	-238.34915350	15.28435056
723	307.31264000	-238.11682643	15.32029328
724	307.90902000	-237.87759826	15.35562910
725	308.50540000	-237.63095170	15.39403185
726	309.10178000	-237.36581326	15.43226503
727	309.69816000	-237.07958939	15.47438930
728	310.29454000	-236.78190418	15.53253161
729	310.89092000	-236.49487174	15.60753968
730	311.48730000	-236.20183374	15.69417231
731	312.08368000	-235.90279018	15.79242951
732	312.68006000	-235.59774107	15.90231128
733	313.27644000	-235.28668640	16.02381762
734	313.87282000	-234.96962617	16.15694853
735	314.46920000	-234.64656038	16.30170401
736	301.85090000	-241.25746921	15.95527658
737	302.51469000	-240.96616718	15.91942573
738	303.17848000	-240.67160244	15.88970016
739	303.84227000	-240.37377497	15.86609987
740	304.50606000	-240.07268478	15.84862484
741	305.16985000	-239.76833186	15.83727510
742	305.83364000	-239.46071623	15.83205063
743	306.49743000	-239.14983787	15.83295144
744	307.16122000	-238.85241695	15.83099690
745	307.82501000	-238.54663342	15.84489294
746	308.48880000	-238.23683945	15.87488443
747	309.15259000	-237.91919079	15.91323027
748	309.81638000	-237.58637837	15.95003897
749	310.48017000	-237.23662283	15.98472705
750	311.14396000	-236.89341743	16.02421406
751	311.80775000	-236.54380094	16.06676674
752	312.47154000	-236.18777336	16.11238508
753	313.13533000	-235.82533468	16.16106909
754	313.79912000	-235.45648492	16.21281877
755	314.46291000	-235.08122407	16.26763411
756	315.12670000	-234.69955212	16.32551513
757	304.44820000	-240.95582982	16.24044684
758	305.14743500	-240.63912789	16.23175106
759	305.84667000	-240.31749742	16.22411170
760	306.54590500	-239.99093840	16.21752876
761	307.24514000	-239.65945084	16.21200224
762	307.94437500	-239.32303472	16.20753213
763	308.64361000	-238.98169006	16.20411845
764	309.34284500	-238.63541686	16.20176118
765	310.04208000	-238.29561475	16.20433950
766	310.74131500	-237.94147471	16.19569729
767	311.44055000	-237.58905583	16.18791611
768	312.13978500	-237.22328296	16.18054278
769	312.83902000	-236.83304607	16.18393250
770	313.53825500	-236.42636001	16.21685051
771	314.23749000	-236.01023914	16.26403694
772	314.93672500	-235.58016866	16.32517196
773	315.63596000	-235.13614859	16.40025557
774	316.33519500	-234.67817892	16.48928778
775	317.03443000	-234.20625964	16.59226857
776	317.73366500	-233.72039077	16.70919796
777	318.43290000	-233.22057230	16.84007594
778	308.78590000	-239.23424729	16.12669986
779	309.35524000	-238.99706238	16.11823380
780	309.92458000	-238.74637655	16.11327893
781	310.49392000	-238.48218980	16.11183525
782	311.06326000	-238.20450213	16.11390275
783	311.63260000	-237.91331354	16.11948145
784	312.20194000	-237.60862403	16.12857134
785	312.77128000	-237.29043360	16.14117242
786	313.34062000	-236.95758928	16.15469533
787	313.90996000	-236.60947571	16.17008967
788	314.47930000	-236.24920468	16.19117700
789	315.04864000	-235.87942046	16.22039844
790	315.61798000	-235.50354966	16.25969922
791	316.18732000	-235.12716844	16.31128834
792	316.75666000	-234.77055222	16.37015424
793	317.32600000	-234.41588343	16.43782665
794	317.89534000	-234.06316208	16.51430559
795	318.46468000	-233.71238818	16.59959105
796	319.03402000	-233.36356171	16.69368303
797	319.60336000	-233.01668268	16.79658153
798	320.17270000	-232.67175109	16.90828655
799	314.50400000	-237.59215743	16.09955020
800	314.93728000	-237.32941349	16.13880536
801	315.37056000	-237.06519324	16.18050906
802	315.80384000	-236.79949669	16.22466127
803	316.23712000	-236.53232383	16.27126202
804	316.67040000	-236.26367468	16.32031129
805	317.10368000	-235.99354922	16.37180908
806	317.53696000	-235.72194746	16.42575541
807	317.97024000	-235.46608169	16.51290545
808	318.40352000	-235.20292432	16.58759925
809	318.83680000	-234.92983067	16.64420298
810	319.27008000	-234.64636917	16.68408045
811	319.70336000	-234.35131625	16.71644690
812	320.13664000	-234.03977757	16.75855788
813	320.56992000	-233.72385136	16.81878653
814	321.00320000	-233.39836525	16.88239053
815	321.43648000	-233.06331924	16.94936990
816	321.86976000	-232.71871333	17.01972462
817	322.30304000	-232.36454752	17.09345471
818	322.73632000	-232.00082181	17.17056016
819	323.16960000	-231.62753619	17.25104098
820	315.19970000	-238.16437334	16.35593099
821	315.81608500	-237.80471276	16.41740371
822	316.43247000	-237.43936143	16.47515742
823	317.04885500	-237.06831938	16.52919210
824	317.66524000	-236.69158659	16.57950776
825	318.28162500	-236.30916307	16.62610440
826	318.89801000	-235.92104882	16.66898202
827	319.51439500	-235.52724383	16.70814061
828	320.13078000	-235.12001199	16.75585637
829	320.74716500	-234.71494405	16.79415295
830	321.36355000	-234.30929447	16.81782654
831	321.97993500	-233.89409067	16.82278386
832	322.59632000	-233.46434950	16.83100328
833	323.21270500	-233.02270666	16.85176767
834	323.82909000	-232.57484122	16.88137531
835	324.44547500	-232.11744411	16.91415061
836	325.06186000	-231.65051533	16.95009358
837	325.67824500	-231.17405487	16.98920421
838	326.29463000	-230.68806273	17.03148251
839	326.91101500	-230.19253892	17.07692847
840	327.52740000	-229.68748343	17.12554210
841	318.60850000	-237.28099421	17.10942487
842	319.11679000	-236.92667557	17.11155365
843	319.62508000	-236.57055166	17.11236802
844	320.13337000	-236.21262248	17.11186798
845	320.64166000	-235.85288802	17.11005354
846	321.14995000	-235.49134829	17.10692469
847	321.65824000	-235.12800328	17.10248143
848	322.16653000	-234.76285301	17.09672377
849	322.67482000	-234.40423336	17.08223885
850	323.18311000	-234.04604187	17.07145379
851	323.69140000	-233.68571079	17.06445342
852	324.19969000	-233.31715989	17.05761896
853	324.70798000	-232.92917831	17.04642938
854	325.21627000	-232.51127566	17.03742432
855	325.72456000	-232.06501954	17.02141587
856	326.23285000	-231.59659060	17.00375720
857	326.74114000	-231.10598886	16.98444831
858	327.24943000	-230.59321430	16.96348918
859	327.75772000	-230.05826693	16.94087983
860	328.26601000	-229.50114675	16.91662025
861	328.77430000	-228.92185376	16.89071045
862	315.99990000	-238.67338763	17.43723898
863	316.55304000	-238.38245096	17.38723419
864	317.10618000	-238.07572364	17.33952037
865	317.65932000	-237.75320565	17.29409754
866	318.21246000	-237.41489701	17.25096569
867	318.76560000	-237.06079771	17.21012482
868	319.31874000	-236.69090774	17.17157494
869	319.87188000	-236.30522712	17.13531603
870	320.42502000	-235.88058409	17.08424232
871	320.97816000	-235.45395361	17.04458325
872	321.53130000	-235.03058983	17.01761046
873	322.08444000	-234.60293489	17.00015213
874	322.63758000	-234.15244602	16.98296927
875	323.19072000	-233.68260160	16.97193466
876	323.74386000	-233.22829116	16.96861966
877	324.29700000	-232.76962315	16.97155301
878	324.85014000	-232.30659755	16.98073471
879	325.40328000	-231.83921437	16.99616475
880	325.95642000	-231.36747361	17.01784315
881	326.50956000	-230.89137526	17.04576989
882	327.06270000	-230.41091934	17.07994499
883	317.82080000	-238.04635617	17.54623903
884	318.32732000	-237.74910784	17.50506548
885	318.83384000	-237.44910663	17.46133734
886	319.34036000	-237.14635255	17.41505461
887	319.84688000	-236.84084560	17.36621729
888	320.35340000	-236.53258577	17.31482539
889	320.85992000	-236.22157307	17.26087890
890	321.36644000	-235.90780750	17.20437782
891	321.87296000	-235.59267269	17.14564359
892	322.37948000	-235.27598175	17.07980238
893	322.88600000	-234.95828715	17.01053298
894	323.39252000	-234.63637399	16.94100873
895	323.89904000	-234.30489215	16.87390429
896	324.40556000	-233.95930776	16.81276512
897	324.91208000	-233.58331150	16.76197656
898	325.41860000	-233.19102272	16.71522555
899	325.92512000	-232.78244143	16.67251207
900	326.43164000	-232.35756762	16.63383614
901	326.93816000	-231.91640130	16.59919774
902	327.44468000	-231.45894247	16.56859689
903	327.95120000	-230.98519113	16.54203357
904	302.64850000	-241.23514923	15.90151437
905	303.32817000	-240.93793558	15.87097678
906	304.00784000	-240.64253988	15.85388875
907	304.68751000	-240.34896212	15.85025027
908	305.36718000	-240.05720230	15.86006135
909	306.04685000	-239.76726043	15.88332199
910	306.72652000	-239.47913650	15.92003218
911	307.40619000	-239.19283051	15.97019193
912	308.08586000	-238.94896455	16.07375800
913	308.76553000	-238.69486412	16.18272374
914	309.44520000	-238.41084190	16.29133644
915	310.12487000	-238.10139540	16.39663265
916	310.80454000	-237.77373923	16.49168809
917	311.48421000	-237.44132415	16.57362004
918	312.16388000	-237.09805620	16.62969507
919	312.84355000	-236.74100573	16.66979232
920	313.52322000	-236.37017276	16.69391177
921	314.20289000	-235.98555727	16.70205343
922	314.88256000	-235.58715928	16.69421730
923	315.56223000	-235.17497877	16.67040338
924	316.24190000	-234.74901575	16.63061167
925	301.22680000	-241.46016385	15.81508041
926	301.70183000	-241.22722465	15.79323819
927	302.17686000	-240.99539671	15.77430052
928	302.65189000	-240.76468003	15.75826741
929	303.12692000	-240.53507462	15.74513885
930	303.60195000	-240.30658048	15.73491486
931	304.07698000	-240.07919760	15.72759542
932	304.55201000	-239.85292598	15.72318053
933	305.02704000	-239.62959028	15.71161396
934	305.50207000	-239.41099792	15.71548932
935	305.97710000	-239.19178812	15.72532427
936	306.45213000	-238.97004434	15.74134791
937	306.92716000	-238.74619483	15.76937475
938	307.40219000	-238.52090367	15.81441445
939	307.87722000	-238.28095041	15.84917230
940	308.35225000	-238.03600017	15.88882527
941	308.82728000	-237.78605295	15.93337337
942	309.30231000	-237.53110875	15.98281659
943	309.77734000	-237.27116757	16.03715493
944	310.25237000	-237.00622941	16.09638840
945	310.72740000	-236.73629428	16.16051699
946	302.31100000	-240.68644534	15.59221359
947	303.01763500	-240.31285062	15.42332406
948	303.72427000	-239.93710613	15.27478732
949	304.43090500	-239.55921188	15.14660338
950	305.13754000	-239.17916786	15.03877225
951	305.84417500	-238.79697407	14.95129391
952	306.55081000	-238.41263051	14.88416837
953	307.25744500	-238.02613718	14.83739563
954	307.96408000	-237.65701427	14.80055455
955	308.67071500	-237.27842459	14.78929017
956	309.37735000	-236.89070196	14.80570879
957	310.08398500	-236.49814668	14.85879170
958	310.79062000	-236.08376653	14.93370272
959	311.49725500	-235.64916270	15.02726218
960	312.20389000	-235.21136149	15.11021519
961	312.91052500	-234.76257043	15.20614341
962	313.61716000	-234.30278954	15.31504683
963	314.32379500	-233.83201882	15.43692547
964	315.03043000	-233.35025826	15.57177931
965	315.73706500	-232.85750786	15.71960836
966	316.44370000	-232.35376762	15.88041262
967	303.74170000	-240.84726798	15.81664808
968	304.40798500	-240.44044092	15.70686775
969	305.07427000	-240.03856081	15.60915396
970	305.74055500	-239.64162764	15.52350671
971	306.40684000	-239.24964143	15.44992600
972	307.07312500	-238.86260216	15.38841183
973	307.73941000	-238.48050984	15.33896420
974	308.40569500	-238.10336447	15.30158311
975	309.07198000	-237.72901877	15.25689507
976	309.73826500	-237.36245541	15.23373396
977	310.40455000	-236.99720989	15.22726512
978	311.07083500	-236.64550121	15.24552744
979	311.73712000	-236.29456601	15.27950494
980	312.40340500	-235.94690039	15.34345418
981	313.06969000	-235.59079595	15.41375944
982	313.73597500	-235.23486497	15.50083146
983	314.40226000	-234.87910746	15.60467025
984	315.06854500	-234.52352340	15.72527581
985	315.73483000	-234.16811280	15.86264815
986	316.40111500	-233.81287567	16.01678725
987	317.06740000	-233.45781200	16.18769312
988	305.30390000	-240.44543733	16.04849898
989	305.95845500	-240.12164903	15.98875713
990	306.61301000	-239.79621300	15.93471210
991	307.26756500	-239.46912924	15.88636388
992	307.92212000	-239.14039776	15.84371248
993	308.57667500	-238.81001855	15.80675789
994	309.23123000	-238.47799161	15.77550012
995	309.88578500	-238.14431695	15.74993916
996	310.54034000	-237.82018539	15.73180903
997	311.19489500	-237.49093592	15.71675723
998	311.84945000	-237.15172237	15.70299120
999	312.50400500	-236.80496984	15.69505554
1000	313.15856000	-236.44527174	15.70192227
1001	313.81311500	-236.07774367	15.72047114
1002	314.46767000	-235.73031069	15.76074155
1003	315.12222500	-235.38323490	15.81489978
1004	315.77678000	-235.03651630	15.88294583
1005	316.43133500	-234.69015488	15.96487970
1006	317.08589000	-234.34415066	16.06070139
1007	317.74044500	-233.99850363	16.17041090
1008	318.39500000	-233.65321378	16.29400822
1009	305.09080000	-239.02665324	13.78887847
1010	305.69556000	-238.73906410	13.80168327
1011	306.30032000	-238.44093241	13.82289475
1012	306.90508000	-238.13225817	13.85251288
1013	307.50984000	-237.81304138	13.89053769
1014	308.11460000	-237.48328203	13.93696915
1015	308.71936000	-237.14298013	13.99180729
1016	309.32412000	-236.79213568	14.05505209
1017	309.92888000	-236.41732468	14.12547744
1018	310.53364000	-236.03881466	14.19991642
1019	311.13840000	-235.65009728	14.28303393
1020	311.74316000	-235.26046517	14.38340447
1021	312.34792000	-234.87020354	14.49649607
1022	312.95268000	-234.48903192	14.61623984
1023	313.55744000	-234.09781819	14.74605521
1024	314.16220000	-233.70261263	14.88451523
1025	314.76696000	-233.30341527	15.03161990
1026	315.37172000	-232.90022610	15.18736922
1027	315.97648000	-232.49304511	15.35176319
1028	316.58124000	-232.08187231	15.52480181
1029	317.18600000	-231.66670769	15.70648508
1030	305.69420000	-238.04921498	13.18161058
1031	306.27524500	-237.74808748	13.28221461
1032	306.85629000	-237.44036423	13.38100079
1033	307.43733500	-237.12604522	13.47796913
1034	308.01838000	-236.80513045	13.57311961
1035	308.59942500	-236.47761992	13.66645224
1036	309.18047000	-236.14351364	13.75796702
1037	309.76151500	-235.80281160	13.84766395
1038	310.34256000	-235.44484515	13.93463268
1039	310.92360500	-235.08018520	14.02546541
1040	311.50465000	-234.71828940	14.11106661
1041	312.08569500	-234.36723860	14.18090507
1042	312.66674000	-234.02630206	14.24900114
1043	313.24778500	-233.68742799	14.34983513
1044	313.82883000	-233.32627983	14.49239906
1045	314.40987500	-232.96264206	14.65576460
1046	314.99092000	-232.59651467	14.83993176
1047	315.57196500	-232.22789768	15.04490053
1048	316.15301000	-231.85679107	15.27067091
1049	316.73405500	-231.48319485	15.51724291
1050	317.31510000	-231.10710902	15.78461652
1051	303.42050000	-240.03268040	14.56592191
1052	304.03430500	-239.75766557	14.55906765
1053	304.64811000	-239.47955311	14.55782473
1054	305.26191500	-239.19834303	14.56219317
1055	305.87572000	-238.91403532	14.57217295
1056	306.48952500	-238.62662998	14.58776408
1057	307.10333000	-238.33612702	14.60896656
1058	307.71713500	-238.04252643	14.63578038
1059	308.33094000	-237.74220673	14.66425712
1060	308.94474500	-237.44138883	14.70008084
1061	309.55855000	-237.13571289	14.74401532
1062	310.17235500	-236.82542575	14.79576217
1063	310.78616000	-236.51101014	14.85091048
1064	311.39996500	-236.19276836	14.91130250
1065	312.01377000	-235.86970829	14.99136218
1066	312.62757500	-235.54204476	15.08121257
1067	313.24138000	-235.20977776	15.18085366
1068	313.85518500	-234.87290730	15.29028546
1069	314.46899000	-234.53143338	15.40950796
1070	315.08279500	-234.18535600	15.53852117
1071	315.69660000	-233.83467516	15.67732509
1072	302.16390000	-240.87251687	15.34904543
1073	302.81590500	-240.60387206	15.37256758
1074	303.46791000	-240.33181434	15.39745811
1075	304.11991500	-240.05634369	15.42371701
1076	304.77192000	-239.77746011	15.45134430
1077	305.42392500	-239.49516362	15.48033996
1078	306.07593000	-239.20945421	15.51070400
1079	306.72793500	-238.92033187	15.54243643
1080	307.37994000	-238.64253749	15.58727349
1081	308.03194500	-238.35953722	15.61920079
1082	308.68395000	-238.06655547	15.65202900
1083	309.33595500	-237.75704658	15.69809707
1084	309.98796000	-237.43393445	15.74165932
1085	310.63996500	-237.11717190	15.80162894
1086	311.29197000	-236.77340708	15.85972911
1087	311.94397500	-236.41668224	15.92271152
1088	312.59598000	-236.04699738	15.99057617
1089	313.24798500	-235.66435252	16.06332306
1090	313.89999000	-235.26874764	16.14095219
1091	314.55199500	-234.86018275	16.22346355
1092	315.20400000	-234.43865785	16.31085716
1093	304.19860000	-240.95340206	16.19428884
1094	304.76915500	-240.65993831	16.14775000
1095	305.33971000	-240.37029723	16.10616176
1096	305.91026500	-240.08447880	16.06952412
1097	306.48082000	-239.80248303	16.03783708
1098	307.05137500	-239.52430992	16.01110064
1099	307.62193000	-239.24995947	15.98931479
1100	308.19248500	-238.97943168	15.97247955
1101	308.76304000	-238.72563963	15.95485168
1102	309.33359500	-238.47713008	15.94771411
1103	309.90415000	-238.22639671	15.94922755
1104	310.47470500	-237.96149532	15.95499030
1105	311.04526000	-237.68056814	15.96204651
1106	311.61581500	-237.39460540	15.97023291
1107	312.18637000	-237.10289507	15.97757632
1108	312.75692500	-236.80349967	15.98631957
1109	313.32748000	-236.49641921	15.99646266
1110	313.89803500	-236.18165368	16.00800560
1111	314.46859000	-235.85920309	16.02094838
1112	315.03914500	-235.52906743	16.03529100
1113	315.60970000	-235.19124670	16.05103347
1114	303.16760000	-241.76458231	16.79556300
1115	303.88754000	-241.45805884	16.74972534
1116	304.60748000	-241.14343706	16.70258752
1117	305.32742000	-240.82071697	16.65414953
1118	306.04736000	-240.48989857	16.60441137
1119	306.76730000	-240.15098186	16.55337303
1120	307.48724000	-239.80396683	16.50103453
1121	308.20718000	-239.44885351	16.44739586
1122	308.92712000	-239.08567579	16.39740708
1123	309.64706000	-238.71019210	16.33278222
1124	310.36700000	-238.31994605	16.25281718
1125	311.08694000	-237.92464321	16.17911111
1126	311.80688000	-237.53493346	16.12562318
1127	312.52682000	-237.11340706	16.07903020
1128	313.24676000	-236.70633658	16.09125314
1129	313.96670000	-236.29317945	16.12639324
1130	314.68664000	-235.87393565	16.18445051
1131	315.40658000	-235.44860519	16.26542494
1132	316.12652000	-235.01718807	16.36931654
1133	316.84646000	-234.57968428	16.49612531
1134	317.56640000	-234.13609383	16.64585124
1135	307.10390000	-240.41240614	16.55023512
1136	307.73660000	-240.06303333	16.46117867
1137	308.36930000	-239.71219066	16.38039047
1138	309.00200000	-239.35987813	16.30787054
1139	309.63470000	-239.00609575	16.24361886
1140	310.26740000	-238.65084350	16.18763543
1141	310.90010000	-238.29412140	16.13992027
1142	311.53280000	-237.93592944	16.10047336
1143	312.16550000	-237.59643506	16.07053961
1144	312.79820000	-237.24564459	16.04092513
1145	313.43090000	-236.88514146	16.02319786
1146	314.06360000	-236.51433207	16.01562031
1147	314.69630000	-236.13255810	16.02341004
1148	315.32900000	-235.73224648	16.05810534
1149	315.96170000	-235.34983793	16.10188897
1150	316.59440000	-234.96388225	16.16068944
1151	317.22710000	-234.57437942	16.23450673
1152	317.85980000	-234.18132944	16.32334084
1153	318.49250000	-233.78473231	16.42719178
1154	319.12520000	-233.38458804	16.54605955
1155	319.75790000	-232.98089662	16.67994414
1156	309.07140000	-239.62346727	16.51421270
1157	309.72065000	-239.35163604	16.52320048
1158	310.36990000	-239.06878561	16.52932637
1159	311.01915000	-238.77491598	16.53259040
1160	311.66840000	-238.47002716	16.53299254
1161	312.31765000	-238.15411914	16.53053280
1162	312.96690000	-237.82719192	16.52521119
1163	313.61615000	-237.48924550	16.51702770
1164	314.26540000	-237.16600272	16.50373869
1165	314.91465000	-236.81824258	16.47909394
1166	315.56390000	-236.45008203	16.44847893
1167	316.21315000	-236.05601520	16.42725880
1168	316.86240000	-235.63403782	16.41318900
1169	317.51165000	-235.19051680	16.41514155
1170	318.16090000	-234.76995002	16.45236168
1171	318.81015000	-234.34228875	16.50650847
1172	319.45940000	-233.90753299	16.57758192
1173	320.10865000	-233.46568275	16.66558203
1174	320.75790000	-233.01673803	16.77050879
1175	321.40715000	-232.56069883	16.89236222
1176	322.05640000	-232.09756514	17.03114230
1177	310.91570000	-238.84882695	16.40237117
1178	311.58433000	-238.49365366	16.42245013
1179	312.25296000	-238.13590766	16.44143879
1180	312.92159000	-237.77558895	16.45933716
1181	313.59022000	-237.41269753	16.47614525
1182	314.25885000	-237.04723341	16.49186304
1183	314.92748000	-236.67919657	16.50649054
1184	315.59611000	-236.30858704	16.52002775
1185	316.26474000	-235.94823559	16.53632731
1186	316.93337000	-235.57812038	16.54428090
1187	317.60200000	-235.20546363	16.54525874
1188	318.27063000	-234.82921626	16.55133187
1189	318.93926000	-234.44209116	16.56548883
1190	319.60789000	-234.04201118	16.59016812
1191	320.27652000	-233.63191799	16.65358640
1192	320.94515000	-233.21314759	16.73356462
1193	321.61378000	-232.78569997	16.83010280
1194	322.28241000	-232.34957515	16.94320093
1195	322.95104000	-231.90477311	17.07285901
1196	323.61967000	-231.45129386	17.21907704
1197	324.28830000	-230.98913741	17.38185502
1198	314.48180000	-237.28453105	15.82022070
1199	314.99824000	-237.01771647	15.81622052
1200	315.51468000	-236.74490856	15.81666370
1201	316.03112000	-236.46610734	15.82155022
1202	316.54756000	-236.18131279	15.83088011
1203	317.06400000	-235.89052492	15.84465335
1204	317.58044000	-235.59374372	15.86286995
1205	318.09688000	-235.29096920	15.88552990
1206	318.61332000	-235.02150755	15.91863379
1207	319.12976000	-234.72252856	15.94511640
1208	319.64620000	-234.39751555	15.96604878
1209	320.16264000	-234.05446776	15.99036416
1210	320.67908000	-233.69815919	16.03328309
1211	321.19552000	-233.31356028	16.10939741
1212	321.71196000	-232.93293624	16.23506669
1213	322.22840000	-232.54004165	16.38832324
1214	322.74484000	-232.13487653	16.56916706
1215	323.26128000	-231.71744085	16.77759815
1216	323.77772000	-231.28773464	17.01361650
1217	324.29416000	-230.84575788	17.27722213
1218	324.81060000	-230.39151057	17.56841503
1219	318.89060000	-235.92691224	16.41274062
1220	319.35837500	-235.62972993	16.38362780
1221	319.82615000	-235.32315242	16.36081556
1222	320.29392500	-235.00717973	16.34430389
1223	320.76170000	-234.68181183	16.33409280
1224	321.22947500	-234.34704875	16.33018229
1225	321.69725000	-234.00289047	16.33257236
1226	322.16502500	-233.64933699	16.34126300
1227	322.63280000	-233.28753970	16.34536624
1228	323.10057500	-232.91330567	16.36271668
1229	323.56835000	-232.52632441	16.39224571
1230	324.03612500	-232.13101197	16.43404739
1231	324.50390000	-231.73512789	16.48300729
1232	324.97167500	-231.33955025	16.54591289
1233	325.43945000	-230.97627894	16.60210561
1234	325.90722500	-230.62137712	16.66421369
1235	326.37500000	-230.27484477	16.73223714
1236	326.84277500	-229.93668190	16.80617596
1237	327.31055000	-229.60688851	16.88603015
1238	327.77832500	-229.28546460	16.97179970
1239	328.24610000	-228.97241016	17.06348462
1240	316.31460000	-237.90427099	16.40464318
1241	317.01892000	-237.47860851	16.35197644
1242	317.72324000	-237.04850134	16.30690398
1243	318.42756000	-236.61394949	16.26942581
1244	319.13188000	-236.17495295	16.23954192
1245	319.83620000	-235.73151171	16.21725231
1246	320.54052000	-235.28362579	16.20255699
1247	321.24484000	-234.83129518	16.19545595
1248	321.94916000	-234.38425502	16.21686328
1249	322.65348000	-233.92283219	16.23541671
1250	323.35780000	-233.44359967	16.24149019
1251	324.06212000	-232.96698569	16.25563714
1252	324.76644000	-232.49906995	16.27155423
1253	325.47076000	-232.04320851	16.29304561
1254	326.17508000	-231.54840019	16.31441435
1255	326.87940000	-231.04434367	16.33751130
1256	327.58372000	-230.53103895	16.36233646
1257	328.28804000	-230.00848603	16.38888983
1258	328.99236000	-229.47668491	16.41717141
1259	329.69668000	-228.93563559	16.44718121
1260	330.40100000	-228.38533807	16.47891922
1261	313.88050000	-238.54492721	16.38874800
1262	314.49823500	-238.26326999	16.30139302
1263	315.11597000	-237.95933029	16.22361089
1264	315.73370500	-237.63310810	16.15540163
1265	316.35144000	-237.28460342	16.09676523
1266	316.96917500	-236.91381625	16.04770169
1267	317.58691000	-236.52074660	16.00821102
1268	318.20464500	-236.10539446	15.97829320
1269	318.82238000	-235.65299710	15.92215480
1270	319.44011500	-235.17223307	15.89513639
1271	320.05785000	-234.67157687	15.88512224
1272	320.67558500	-234.16188193	15.90855504
1273	321.29332000	-233.65182457	15.96809414
1274	321.91105500	-233.14759774	16.07066796
1275	322.52879000	-232.65364790	16.16311187
1276	323.14652500	-232.16009483	16.27596673
1277	323.76426000	-231.66693853	16.40923256
1278	324.38199500	-231.17417900	16.56290935
1279	324.99973000	-230.68181624	16.73699709
1280	325.61746500	-230.18985025	16.93149580
1281	326.23520000	-229.69828102	17.14640546
1282	307.56230000	-240.39925669	16.55840602
1283	308.23851500	-240.11950841	16.43823374
1284	308.91473000	-239.83291453	16.33625464
1285	309.59094500	-239.53947507	16.25246872
1286	310.26716000	-239.23919001	16.18687599
1287	310.94337500	-238.93205936	16.13947643
1288	311.61959000	-238.61808312	16.11027005
1289	312.29580500	-238.29726128	16.09925686
1290	312.97202000	-237.98458724	16.10397157
1291	313.64823500	-237.67216358	16.13254380
1292	314.32445000	-237.33697395	16.17331338
1293	315.00066500	-236.98104498	16.22965230
1294	315.67688000	-236.60577232	16.30318638
1295	316.35309500	-236.21364360	16.39243525
1296	317.02931000	-235.76222344	16.46496606
1297	317.70552500	-235.28027338	16.54210574
1298	318.38174000	-234.76779341	16.62385431
1299	319.05795500	-234.22478355	16.71021176
1300	319.73417000	-233.65124378	16.80117808
1301	320.41038500	-233.04717411	16.89675329
1302	321.08660000	-232.41257454	16.99693738
1303	306.70360000	-239.75136872	15.61902830
1304	307.34069500	-239.54500832	15.63628045
1305	307.97779000	-239.32666445	15.65755499
1306	308.61488500	-239.09633712	15.68285193
1307	309.25198000	-238.85402634	15.71217127
1308	309.88907500	-238.59973209	15.74551300
1309	310.52617000	-238.33345438	15.78287713
1310	311.16326500	-238.05519321	15.82426365
1311	311.80036000	-237.79347568	15.86926768
1312	312.43745500	-237.51886448	15.93520672
1313	313.07455000	-237.20960344	15.99616183
1314	313.71164500	-236.86359319	16.04662164
1315	314.34874000	-236.49180928	16.08794059
1316	314.98583500	-236.10649844	16.11931091
1317	315.62293000	-235.70374722	16.16736776
1318	316.26002500	-235.28087406	16.21509037
1319	316.89712000	-234.83787893	16.26247873
1320	317.53421500	-234.37476186	16.30953285
1321	318.17131000	-233.89152283	16.35625273
1322	318.80840500	-233.38816186	16.40263837
1323	319.44550000	-232.86467893	16.44868976
1324	303.92270000	-240.36032548	14.84827835
1325	304.57058500	-240.01907377	14.72571625
1326	305.21847000	-239.67354930	14.62199558
1327	305.86635500	-239.32375209	14.53711633
1328	306.51424000	-238.96968212	14.47107851
1329	307.16212500	-238.61133939	14.42388212
1330	307.81001000	-238.24872392	14.39552715
1331	308.45789500	-237.88183569	14.38601361
1332	309.10578000	-237.51808397	14.38946994
1333	309.75366500	-237.14883670	14.41125421
1334	310.40155000	-236.78255438	14.47080388
1335	311.04943500	-236.39983209	14.54860422
1336	311.69732000	-236.00207040	14.65167047
1337	312.34520500	-235.58353029	14.77241976
1338	312.99309000	-235.18134814	14.89348053
1339	313.64097500	-234.77303079	15.02951042
1340	314.28886000	-234.35857826	15.18050943
1341	314.93674500	-233.93799052	15.34647756
1342	315.58463000	-233.51126760	15.52741480
1343	316.23251500	-233.07840948	15.72332117
1344	316.88040000	-232.63941617	15.93419665
1345	301.52740000	-240.94735454	15.01251774
1346	302.19613500	-240.63450739	15.01285115
1347	302.86487000	-240.30970971	15.01608567
1348	303.53360500	-239.97296151	15.02222131
1349	304.20234000	-239.62426277	15.03125806
1350	304.87107500	-239.26361351	15.04319593
1351	305.53981000	-238.89101372	15.05803491
1352	306.20854500	-238.50646341	15.07577500
1353	306.87728000	-238.09022143	15.08587959
1354	307.54601500	-237.66711306	15.10646783
1355	308.21475000	-237.23812001	15.13113597
1356	308.88348500	-236.81273351	15.16432096
1357	309.55222000	-236.39487304	15.20740044
1358	310.22095500	-235.98998432	15.26260691
1359	310.88969000	-235.59206860	15.32544069
1360	311.55842500	-235.20137365	15.39767139
1361	312.22716000	-234.81789947	15.47929902
1362	312.89589500	-234.44164606	15.57032358
1363	313.56463000	-234.07261342	15.67074507
1364	314.23336500	-233.71080155	15.78056349
1365	314.90210000	-233.35621045	15.89977884
1366	303.87550000	-239.21655215	13.85947444
1367	304.34124500	-239.01404584	13.89133595
1368	304.80699000	-238.80365083	13.92906912
1369	305.27273500	-238.58536713	13.97267394
1370	305.73848000	-238.35919472	14.02215042
1371	306.20422500	-238.12513362	14.07749856
1372	306.66997000	-237.88318381	14.13871835
1373	307.13571500	-237.63334531	14.20580979
1374	307.60146000	-237.37729385	14.29097763
1375	308.06720500	-237.11314710	14.37946253
1376	308.53295000	-236.83814698	14.46578750
1377	308.99869500	-236.55408556	14.54831374
1378	309.46444000	-236.26762705	14.62969571
1379	309.93018500	-235.98426373	14.71197056
1380	310.39593000	-235.69823534	14.79359654
1381	310.86167500	-235.41041024	14.87521968
1382	311.32742000	-235.12078843	14.95683998
1383	311.79316500	-234.82936992	15.03845745
1384	312.25891000	-234.53615470	15.12007208
1385	312.72465500	-234.24114277	15.20168388
1386	313.19040000	-233.94433414	15.28329284
1387	303.35960000	-239.18763564	12.39624731
1388	303.93636500	-238.87121148	12.49699915
1389	304.51313000	-238.55194603	12.59663904
1390	305.08989500	-238.22983927	12.69516699
1391	305.66666000	-237.90489122	12.79258299
1392	306.24342500	-237.57710187	12.88888704
1393	306.82019000	-237.24647122	12.98407914
1394	307.39695500	-236.91299928	13.07815930
1395	307.97372000	-236.57411524	13.15770426
1396	308.55048500	-236.23205869	13.23791830
1397	309.12725000	-235.89131495	13.32587550
1398	309.70401500	-235.54925008	13.42047718
1399	310.28078000	-235.20011473	13.51982661
1400	310.85754500	-234.83800310	13.62430167
1401	311.43431000	-234.48733591	13.78374936
1402	312.01107500	-234.13563154	13.96323054
1403	312.58784000	-233.78289002	14.16274522
1404	313.16460500	-233.42911132	14.38229338
1405	313.74137000	-233.07429545	14.62187504
1406	314.31813500	-232.71844242	14.88149019
1407	314.89490000	-232.36155222	15.16113883
1408	318.78710000	-236.97122640	15.90500415
1409	319.33517500	-236.68755153	15.91122047
1410	319.88325000	-236.39738510	15.91356639
1411	320.43132500	-236.10072710	15.91204190
1412	320.97940000	-235.79757755	15.90664702
1413	321.52747500	-235.48793643	15.89738173
1414	322.07555000	-235.17180375	15.88424605
1415	322.62362500	-234.84917950	15.86723996
1416	323.17170000	-234.52451852	15.82691165
1417	323.71977500	-234.20058525	15.78636096
1418	324.26785000	-233.86445957	15.74695551
1419	324.81592500	-233.50987248	15.71410570
1420	325.36400000	-233.14051643	15.69795199
1421	325.91207500	-232.75763686	15.70616610
1422	326.46015000	-232.32915338	15.73267585
1423	327.00822500	-231.87747627	15.77564065
1424	327.55630000	-231.40260556	15.83506048
1425	328.10437500	-230.90454123	15.91093535
1426	328.65245000	-230.38328329	16.00326527
1427	329.20052500	-229.83883173	16.11205022
1428	329.74860000	-229.27118656	16.23729022
1429	313.90050000	-238.09079675	15.90574137
1430	314.45555500	-237.83158180	15.87859404
1431	315.01061000	-237.55961607	15.85813882
1432	315.56566500	-237.27489956	15.84437570
1433	316.12072000	-236.97743227	15.83730467
1434	316.67577500	-236.66721420	15.83692575
1435	317.23083000	-236.34424534	15.84323894
1436	317.78588500	-236.00852570	15.85624422
1437	318.34094000	-235.65438030	15.87004296
1438	318.89599500	-235.28371530	15.88922378
1439	319.45105000	-234.90342696	15.91753845
1440	320.00610500	-234.51880149	15.95752392
1441	320.56116000	-234.13087432	16.00901728
1442	321.11621500	-233.73844249	16.07011240
1443	321.67127000	-233.35764897	16.14527476
1444	322.22632500	-232.97602970	16.23120062
1445	322.78138000	-232.59358469	16.32789000
1446	323.33643500	-232.21031394	16.43534289
1447	323.89149000	-231.82621745	16.55355929
1448	324.44654500	-231.44129521	16.68253920
1449	325.00160000	-231.05554723	16.82228262
1450	306.35160000	-240.65760412	15.69511868
1451	307.05036500	-240.34039783	15.62673169
1452	307.74913000	-240.01248435	15.57593085
1453	308.44789500	-239.67386369	15.54271615
1454	309.14666000	-239.32453584	15.52708759
1455	309.84542500	-238.96450081	15.52904517
1456	310.54419000	-238.59375860	15.54858889
1457	311.24295500	-238.21230920	15.58571876
1458	311.94172000	-237.81605568	15.62534170
1459	312.64048500	-237.41112735	15.69025782
1460	313.33925000	-236.99872778	15.77549654
1461	314.03801500	-236.57673545	15.89794122
1462	314.73678000	-236.14101126	16.04376693
1463	315.43554500	-235.69318874	16.20712076
1464	316.13431000	-235.24151382	16.33567843
1465	316.83307500	-234.78154722	16.46946316
1466	317.53184000	-234.31328894	16.60847496
1467	318.23060500	-233.83673897	16.75271382
1468	318.92937000	-233.35189732	16.90217974
1469	319.62813500	-232.85876398	17.05687272
1470	320.32690000	-232.35733897	17.21679277
1471	306.78680000	-237.26470821	13.51107766
1472	307.28198500	-236.88596659	13.51467644
1473	307.77717000	-236.51592970	13.53199016
1474	308.27235500	-236.15459754	13.56301882
1475	308.76754000	-235.80197012	13.60776241
1476	309.26272500	-235.45804743	13.66622095
1477	309.75791000	-235.12282947	13.73839442
1478	310.25309500	-234.79631625	13.82428282
1479	310.74828000	-234.46946795	13.92636049
1480	311.24346500	-234.15593294	14.04141892
1481	311.73865000	-233.85015094	14.16807910
1482	312.23383500	-233.56039587	14.30538139
1483	312.72902000	-233.28098263	14.45827105
1484	313.22420500	-233.00529916	14.61548837
1485	313.71939000	-232.72949476	14.76982179
1486	314.21457500	-232.45858164	14.92864257
1487	314.70976000	-232.19255979	15.09195072
1488	315.20494500	-231.93142923	15.25974623
1489	315.70013000	-231.67518995	15.43202910
1490	316.19531500	-231.42384196	15.60879934
1491	316.69050000	-231.17738524	15.79005693
1492	304.18300000	-239.21055469	14.27624942
1493	304.83055000	-238.84318356	14.16878791
1494	305.47810000	-238.47351497	14.08051276
1495	306.12565000	-238.10154891	14.01142399
1496	306.77320000	-237.72728540	13.96152158
1497	307.42075000	-237.35072442	13.93080555
1498	308.06830000	-236.97186598	13.91927588
1499	308.71585000	-236.59071009	13.92693258
1500	309.36340000	-236.19292937	13.95003547
1501	310.01095000	-235.79657936	13.99049023
1502	310.65850000	-235.40593271	14.05116396
1503	311.30605000	-235.01435264	14.13446593
1504	311.95360000	-234.62158855	14.24457644
1505	312.60115000	-234.27050951	14.40388356
1506	313.24870000	-233.91196377	14.55120696
1507	313.89625000	-233.56133087	14.71826225
1508	314.54380000	-233.21861079	14.90504944
1509	315.19135000	-232.88380355	15.11156853
1510	315.83890000	-232.55690915	15.33781951
1511	316.48645000	-232.23792757	15.58380238
1512	317.13400000	-231.92685883	15.84951715
1513	305.20280000	-239.65099620	14.97251680
1514	305.89370500	-239.25038149	14.79370057
1515	306.58461000	-238.85120178	14.64856438
1516	307.27551500	-238.45345706	14.53710824
1517	307.96642000	-238.05714734	14.45933215
1518	308.65732500	-237.66227261	14.41523611
1519	309.34823000	-237.26883288	14.40482011
1520	310.03913500	-236.87682814	14.42808415
1521	310.73004000	-236.48247099	14.46967448
1522	311.42094500	-236.09909709	14.56732914
1523	312.11185000	-235.71330948	14.70120022
1524	312.80275500	-235.32870098	14.87207213
1525	313.49366000	-234.92815296	15.05805232
1526	314.18456500	-234.52883825	15.27220732
1527	314.87547000	-234.12554202	15.45003282
1528	315.56637500	-233.71837410	15.63642971
1529	316.25728000	-233.30733447	15.83139801
1530	316.94818500	-232.89242314	16.03493770
1531	317.63909000	-232.47364010	16.24704879
1532	318.32999500	-232.05098536	16.46773127
1533	319.02090000	-231.62445892	16.69698516
1534	309.55600000	-238.76828206	15.28952724
1535	310.20860500	-238.39161938	15.21090927
1536	310.86121000	-238.00948513	15.15528647
1537	311.51381500	-237.62187930	15.12265883
1538	312.16642000	-237.22880189	15.11302637
1539	312.81902500	-236.83025290	15.12638908
1540	313.47163000	-236.42623233	15.16274695
1541	314.12423500	-236.01674018	15.22210000
1542	314.77684000	-235.59200104	15.32352388
1543	315.42944500	-235.16241430	15.44169334
1544	316.08205000	-234.73691060	15.56627046
1545	316.73465500	-234.31968485	15.71072105
1546	317.38726000	-233.90582746	15.87826512
1547	318.03986500	-233.48531185	16.04215221
1548	318.69247000	-233.08117991	16.18078216
1549	319.34507500	-232.68301852	16.31890712
1550	319.99768000	-232.29082768	16.45652709
1551	320.65028500	-231.90460741	16.59364208
1552	321.30289000	-231.52435769	16.73025208
1553	321.95549500	-231.15007852	16.86635709
1554	322.60810000	-230.78176991	17.00195711
1555	308.29900000	-238.93136917	15.19940597
1556	308.89190000	-238.59357791	15.14011421
1557	309.48480000	-238.25102830	15.09273599
1558	310.07770000	-237.90372034	15.05727131
1559	310.67060000	-237.55165404	15.03372016
1560	311.26350000	-237.19482938	15.02208254
1561	311.85640000	-236.83324637	15.02235846
1562	312.44930000	-236.46690502	15.03454792
1563	313.04220000	-236.09130139	15.02710754
1564	313.63510000	-235.71617784	15.05203432
1565	314.22800000	-235.34241804	15.10362152
1566	314.82090000	-234.94877213	15.18659495
1567	315.41380000	-234.55015607	15.29597335
1568	316.00670000	-234.16078982	15.43006588
1569	316.59960000	-233.79173417	15.56256341
1570	317.19250000	-233.42737776	15.71258934
1571	317.78540000	-233.06772060	15.88014366
1572	318.37830000	-232.71276268	16.06522637
1573	318.97120000	-232.36250400	16.26783749
1574	319.56410000	-232.01694456	16.48797699
1575	320.15700000	-231.67608437	16.72564489
1576	312.67630000	-237.79677886	15.30627859
1577	313.28346500	-237.47678111	15.29696659
1578	313.89063000	-237.15324062	15.30155553
1579	314.49779500	-236.82615737	15.32004540
1580	315.10496000	-236.49553137	15.35243621
1581	315.71212500	-236.16136262	15.39872796
1582	316.31929000	-235.82365112	15.45892065
1583	316.92645500	-235.48239686	15.53301427
1584	317.53362000	-235.14349250	15.61566378
1585	318.14078500	-234.82541040	15.72194211
1586	318.74795000	-234.48081872	15.85141085
1587	319.35511500	-234.10086379	15.99562660
1588	319.96228000	-233.69415563	16.14423864
1589	320.56944500	-233.26431177	16.29608878
1590	321.17661000	-232.84681961	16.43361087
1591	321.78377500	-232.41765121	16.57439887
1592	322.39094000	-231.97680658	16.71845278
1593	322.99810500	-231.52428571	16.86577259
1594	323.60527000	-231.06008860	17.01635831
1595	324.21243500	-230.58421526	17.17020993
1596	324.81960000	-230.09666568	17.32732746
1597	317.38370000	-236.67836656	16.01202018
1598	317.86383000	-236.33168967	15.94403854
1599	318.34396000	-235.97898574	15.89552515
1600	318.82409000	-235.62025475	15.86648001
1601	319.30422000	-235.25549672	15.85690311
1602	319.78435000	-234.88471165	15.86679447
1603	320.26448000	-234.50789952	15.89615407
1604	320.74461000	-234.12506035	15.94498192
1605	321.22474000	-233.70241980	16.00980642
1606	321.70487000	-233.28800768	16.10294406
1607	322.18500000	-232.89869515	16.21841459
1608	322.66513000	-232.52896698	16.35078438
1609	323.14526000	-232.16211054	16.49430327
1610	323.62539000	-231.78973598	16.64117904
1611	324.10552000	-231.41597143	16.74809685
1612	324.58565000	-231.04514284	16.84902092
1613	325.06578000	-230.67725022	16.94395126
1614	325.54591000	-230.31229355	17.03288786
1615	326.02604000	-229.95027284	17.11583073
1616	326.50617000	-229.59118809	17.19277987
1617	326.98630000	-229.23503930	17.26373528
1618	324.00250000	-233.24347839	15.58028843
1619	324.32823500	-233.00313706	15.61052057
1620	324.65397000	-232.76012797	15.64637096
1621	324.97970500	-232.51445113	15.68783959
1622	325.30544000	-232.26610652	15.73492646
1623	325.63117500	-232.01509416	15.78763158
1624	325.95691000	-231.76141404	15.84595494
1625	326.28264500	-231.50506616	15.90989654
1626	326.60838000	-231.23963578	15.97411774
1627	326.93411500	-230.97693463	16.05240035
1628	327.25985000	-230.71313582	16.13873968
1629	327.58558500	-230.43932595	16.22472884
1630	327.91132000	-230.14655202	16.30745454
1631	328.23705500	-229.85375923	16.38580500
1632	328.56279000	-229.58533902	16.44614774
1633	328.88852500	-229.31846580	16.49936997
1634	329.21426000	-229.05313956	16.54547168
1635	329.53999500	-228.78936030	16.58445286
1636	329.86573000	-228.52712803	16.61631353
1637	330.19146500	-228.26644274	16.64105368
1638	330.51720000	-228.00730444	16.65867332
1639	323.77720000	-233.88626291	16.07396932
1640	324.18223500	-233.61377051	16.12062527
1641	324.58727000	-233.33556321	16.16380524
1642	324.99230500	-233.05164101	16.20350923
1643	325.39734000	-232.76200391	16.23973724
1644	325.80237500	-232.46665190	16.27248927
1645	326.20741000	-232.16558499	16.30176532
1646	326.61244500	-231.85880318	16.32756539
1647	327.01748000	-231.54214613	16.32587239
1648	327.42251500	-231.22174668	16.32879933
1649	327.82755000	-230.88070517	16.33505509
1650	328.23258500	-230.52342939	16.34859403
1651	328.63762000	-230.17126523	16.37569908
1652	329.04265500	-229.81348311	16.41383014
1653	329.44769000	-229.47485114	16.43866065
1654	329.85272500	-229.13609757	16.46446480
1655	330.25776000	-228.79722240	16.49124262
1656	330.66279500	-228.45822563	16.51899409
1657	331.06783000	-228.11910727	16.54771921
1658	331.47286500	-227.77986731	16.57741799
1659	331.87790000	-227.44050575	16.60809042
1660	326.18200000	-233.08362860	16.72171528
1661	326.52768000	-232.88766140	16.74643298
1662	326.87336000	-232.67995266	16.77063465
1663	327.21904000	-232.46050238	16.79432030
1664	327.56472000	-232.22931057	16.81748991
1665	327.91040000	-231.98637721	16.84014349
1666	328.25608000	-231.73170232	16.86228104
1667	328.60176000	-231.46528588	16.88390256
1668	328.94744000	-231.20092728	16.91539811
1669	329.29312000	-230.92196672	16.94351728
1670	329.63880000	-230.61694862	16.96326571
1671	329.98448000	-230.28942335	16.97904428
1672	330.33016000	-229.96186569	17.00458523
1673	330.67584000	-229.62271434	17.03170003
1674	331.02152000	-229.30254470	17.03389432
1675	331.36720000	-228.98277099	17.03068987
1676	331.71288000	-228.66339320	17.02208669
1677	332.05856000	-228.34441133	17.00808476
1678	332.40424000	-228.02582539	16.98868411
1679	332.74992000	-227.70763538	16.96388471
1680	333.09560000	-227.38984128	16.93368659
1681	306.89760000	-237.45280831	13.76822719
1682	307.55605500	-237.12332263	13.69469878
1683	308.21451000	-236.78357808	13.64094042
1684	308.87296500	-236.43357465	13.60695213
1685	309.53142000	-236.07331235	13.59273390
1686	310.18987500	-235.70279117	13.59828572
1687	310.84833000	-235.32201111	13.62360761
1688	311.50678500	-234.93097217	13.66869956
1689	312.16524000	-234.53827777	13.71089252
1690	312.82369500	-234.14026314	13.79310593
1691	313.48215000	-233.71862467	13.89820152
1692	314.14060500	-233.28317483	14.04183114
1693	314.79906000	-232.81232749	14.21817143
1694	315.45751500	-232.31860966	14.42696434
1695	316.11597000	-231.84912409	14.61328529
1696	316.77442500	-231.37064688	14.81481606
1697	317.43288000	-230.88317804	15.03155664
1698	318.09133500	-230.38671755	15.26350704
1699	318.74979000	-229.88126542	15.51066724
1700	319.40824500	-229.36682166	15.77303726
1701	320.06670000	-228.84338625	16.05061709
1702	309.38920000	-236.82219718	13.25184056
1703	309.97803500	-236.49642420	13.27307953
1704	310.56687000	-236.16209728	13.30797265
1705	311.15570500	-235.81921640	13.35651991
1706	311.74454000	-235.46778158	13.41872133
1707	312.33337500	-235.10779281	13.49457689
1708	312.92221000	-234.73925010	13.58408660
1709	313.51104500	-234.36215343	13.68725046
1710	314.09988000	-233.97158817	13.80685009
1711	314.68871500	-233.56693987	13.93876032
1712	315.27755000	-233.14993798	14.08383781
1713	315.86638500	-232.72485693	14.24293735
1714	316.45522000	-232.29747155	14.40391362
1715	317.04405500	-231.88763205	14.58503114
1716	317.63289000	-231.50548946	14.76637945
1717	318.22172500	-231.13282613	14.95612288
1718	318.81056000	-230.76964206	15.15426141
1719	319.39939500	-230.41593724	15.36079506
1720	319.98823000	-230.07171169	15.57572382
1721	320.57706500	-229.73696539	15.79904769
1722	321.16590000	-229.41169836	16.03076667
1723	307.21680000	-238.66387083	14.41280273
1724	308.01693000	-238.26747849	14.30925725
1725	308.81706000	-237.85768824	14.23198580
1726	309.61719000	-237.43450010	14.18098836
1727	310.41732000	-236.99791407	14.15626495
1728	311.21745000	-236.54793013	14.15781556
1729	312.01758000	-236.08454830	14.18564018
1730	312.81771000	-235.60776857	14.23973883
1731	313.61784000	-235.09486153	14.31519282
1732	314.41797000	-234.58460648	14.42829628
1733	315.21810000	-234.06946628	14.57520502
1734	316.01823000	-233.54650225	14.74623987
1735	316.81836000	-233.01612228	14.93126996
1736	317.61849000	-232.49902624	15.12660413
1737	318.41862000	-232.00401303	15.28905602
1738	319.21875000	-231.51968996	15.45517088
1739	320.01888000	-231.04605703	15.62494871
1740	320.81901000	-230.58311423	15.79838952
1741	321.61914000	-230.13086156	15.97549330
1742	322.41927000	-229.68929903	16.15626005
1743	323.21940000	-229.25842664	16.34068978
1744	307.02610000	-238.82128933	14.61603246
1745	307.84237000	-238.40993355	14.56886221
1746	308.65864000	-237.99033025	14.54222561
1747	309.47491000	-237.56247943	14.53612267
1748	310.29118000	-237.12638109	14.55055337
1749	311.10745000	-236.68203524	14.58551772
1750	311.92372000	-236.22944188	14.64101572
1751	312.73999000	-235.76860099	14.71704737
1752	313.55626000	-235.29189047	14.82170002
1753	314.37253000	-234.81769943	14.95619703
1754	315.18880000	-234.33805813	15.10704132
1755	316.00507000	-233.85395002	15.27530175
1756	316.82134000	-233.35680155	15.44557649
1757	317.63761000	-232.85642461	15.61632604
1758	318.45388000	-232.33998494	15.72735198
1759	319.27015000	-231.81377070	15.82457236
1760	320.08642000	-231.27778190	15.90798718
1761	320.90269000	-230.73201855	15.97759643
1762	321.71896000	-230.17648064	16.03340011
1763	322.53523000	-229.61116816	16.07539823
1764	323.35150000	-229.03608113	16.10359078
1765	308.47460000	-238.90180314	15.08501772
1766	309.20482500	-238.56433642	15.01361754
1767	309.93505000	-238.20937354	14.95866563
1768	310.66527500	-237.83691450	14.92016198
1769	311.39550000	-237.44695930	14.89810659
1770	312.12572500	-237.03950795	14.89249947
1771	312.85595000	-236.61456045	14.90334061
1772	313.58617500	-236.17211679	14.93063002
1773	314.31640000	-235.71840815	14.95507540
1774	315.04662500	-235.24184026	15.00762681
1775	315.77685000	-234.73548962	15.10141201
1776	316.50707500	-234.20967079	15.23317477
1777	317.23730000	-233.66740027	15.38024967
1778	317.96752500	-233.12588463	15.55861221
1779	318.69775000	-232.58627282	15.68373160
1780	319.42797500	-232.03761826	15.81252999
1781	320.15820000	-231.47992094	15.94500738
1782	320.88842500	-230.91318088	16.08116377
1783	321.61865000	-230.33739806	16.22099916
1784	322.34887500	-229.75257250	16.36451356
1785	323.07910000	-229.15870418	16.51170695
1786	311.64390000	-237.52842337	14.83092537
1787	312.27800000	-237.18664883	14.73871329
1788	312.91210000	-236.83638729	14.66974948
1789	313.54620000	-236.47763874	14.62403395
1790	314.18030000	-236.11040319	14.60156670
1791	314.81440000	-235.73468064	14.60234773
1792	315.44850000	-235.35047108	14.62637703
1793	316.08260000	-234.95777451	14.67365462
1794	316.71670000	-234.56648339	14.74521676
1795	317.35080000	-234.15760296	14.84690056
1796	317.98490000	-233.74006011	14.98093641
1797	318.61900000	-233.31860001	15.12745522
1798	319.25310000	-232.89722068	15.28351536
1799	319.88720000	-232.44640284	15.46192049
1800	320.52130000	-231.98685679	15.60452620
1801	321.15540000	-231.51495883	15.74835777
1802	321.78950000	-231.03070895	15.89341521
1803	322.42360000	-230.53410716	16.03969852
1804	323.05770000	-230.02515345	16.18720770
1805	323.69180000	-229.50384783	16.33594275
1806	324.32590000	-228.97019029	16.48590366
1807	313.45640000	-237.44654981	14.99333525
1808	314.07543500	-237.10157625	14.97107850
1809	314.69447000	-236.75292489	14.95989725
1810	315.31350500	-236.40059571	14.95979149
1811	315.93254000	-236.04458873	14.97076121
1812	316.55157500	-235.68490393	14.99280643
1813	317.17061000	-235.32154133	15.02592713
1814	317.78964500	-234.95450093	15.07012333
1815	318.40868000	-234.58968921	15.11976096
1816	319.02771500	-234.22152521	15.17663030
1817	319.64675000	-233.85271338	15.25457980
1818	320.26578500	-233.47791646	15.35474821
1819	320.88482000	-233.08748855	15.47034550
1820	321.50385500	-232.67887934	15.59123910
1821	322.12289000	-232.23160406	15.72289279
1822	322.74192500	-231.76290072	15.86629001
1823	323.36096000	-231.27276934	16.02143078
1824	323.97999500	-230.76120991	16.18831510
1825	324.59903000	-230.22822244	16.36694295
1826	325.21806500	-229.67380691	16.55731435
1827	325.83710000	-229.09796334	16.75942929
1828	316.86780000	-236.86648932	15.65846010
1829	317.44078000	-236.55495937	15.64349852
1830	318.01376000	-236.23482012	15.63514264
1831	318.58674000	-235.90607156	15.63339248
1832	319.15972000	-235.56871369	15.63824802
1833	319.73270000	-235.22274651	15.64970928
1834	320.30568000	-234.86817003	15.66777624
1835	320.87866000	-234.50498424	15.69244890
1836	321.45164000	-234.15849901	15.72070952
1837	322.02462000	-233.78602241	15.75989709
1838	322.59760000	-233.40019155	15.80361579
1839	323.17058000	-233.00219709	15.85636125
1840	323.74356000	-232.57528810	15.93254778
1841	324.31654000	-232.13244927	16.02800668
1842	324.88952000	-231.68069284	16.10675538
1843	325.46250000	-231.21252335	16.19172264
1844	326.03548000	-230.72794080	16.28290846
1845	326.60846000	-230.22694520	16.38031285
1846	327.18144000	-229.70953653	16.48393579
1847	327.75442000	-229.17571480	16.59377730
1848	328.32740000	-228.62548001	16.70983736
1849	316.56490000	-236.48291543	15.41351539
1850	317.11686000	-236.15279651	15.41901444
1851	317.66882000	-235.81512339	15.43553772
1852	318.22078000	-235.46989607	15.46308522
1853	318.77274000	-235.11711454	15.50165694
1854	319.32470000	-234.75677881	15.55125289
1855	319.87666000	-234.38888887	15.61187307
1856	320.42862000	-234.01344474	15.68351747
1857	320.98058000	-233.62966013	15.76916678
1858	321.53254000	-233.23447781	15.86659849
1859	322.08450000	-232.83431164	15.97178978
1860	322.63646000	-232.43130360	16.08814021
1861	323.18842000	-232.02112541	16.21214869
1862	323.74038000	-231.59774996	16.34926021
1863	324.29234000	-231.19237298	16.45744195
1864	324.84430000	-230.78634837	16.56422581
1865	325.39626000	-230.37967612	16.66961179
1866	325.94822000	-229.97235623	16.77359991
1867	326.50018000	-229.56438871	16.87619015
1868	327.05214000	-229.15577356	16.97738253
1869	327.60410000	-228.74651076	17.07717703
1870	307.06530000	-238.76676969	14.68652531
1871	307.84454000	-238.51529180	14.65699523
1872	308.62378000	-238.23708164	14.64457008
1873	309.40302000	-237.93213922	14.64924984
1874	310.18226000	-237.60046453	14.67103453
1875	310.96150000	-237.24205759	14.70992412
1876	311.74074000	-236.85691838	14.76591864
1877	312.51998000	-236.44504690	14.83901807
1878	313.29922000	-236.01855687	14.95870537
1879	314.07846000	-235.55696610	15.08840542
1880	314.85770000	-235.06518612	15.22150067
1881	315.63694000	-234.54568182	15.35392111
1882	316.41618000	-233.99137988	15.48609820
1883	317.19542000	-233.41563668	15.62008984
1884	317.97466000	-232.89184889	15.71994608
1885	318.75390000	-232.36740532	15.81076767
1886	319.53314000	-231.84230596	15.89255462
1887	320.31238000	-231.31655081	15.96530693
1888	321.09162000	-230.79013989	16.02902459
1889	321.87086000	-230.26307317	16.08370760
1890	322.65010000	-229.73535068	16.12935598
1891	320.22980000	-236.24162077	15.73511957
1892	321.04268500	-235.82231891	15.56855088
1893	321.85557000	-235.39784411	15.42455252
1894	322.66845500	-234.96819638	15.30312450
1895	323.48134000	-234.53337571	15.20426682
1896	324.29422500	-234.09338211	15.12797947
1897	325.10711000	-233.64821558	15.07426245
1898	325.91999500	-233.19787610	15.04311577
1899	326.73288000	-232.73848490	15.04399235
1900	327.54576500	-232.26910753	15.07048800
1901	328.35865000	-231.81413591	15.11277140
1902	329.17153500	-231.36735151	15.17425864
1903	329.98442000	-230.91103199	15.25025296
1904	330.79730500	-230.41405630	15.32147550
1905	331.61019000	-229.90980813	15.34877239
1906	332.42307500	-229.39216612	15.36925618
1907	333.23596000	-228.86113029	15.38292689
1908	334.04884500	-228.31670063	15.38978450
1909	334.86173000	-227.75887714	15.38982903
1910	335.67461500	-227.18765982	15.38306047
1911	336.48750000	-226.60304868	15.36947882
1912	319.57570000	-235.98374258	15.33509929
1913	320.15124000	-235.67703869	15.34587555
1914	320.72678000	-235.35563446	15.35788887
1915	321.30232000	-235.01952990	15.37113926
1916	321.87786000	-234.66872500	15.38562671
1917	322.45340000	-234.30321976	15.40135123
1918	323.02894000	-233.92301419	15.41831281
1919	323.60448000	-233.52810828	15.43651146
1920	324.18002000	-233.09872337	15.45815172
1921	324.75556000	-232.65225267	15.47486831
1922	325.33110000	-232.19772911	15.49997315
1923	325.90664000	-231.74474143	15.53376737
1924	326.48218000	-231.30473472	15.57761429
1925	327.05772000	-230.87417360	15.62542617
1926	327.63326000	-230.44107791	15.68479020
1927	328.20880000	-230.01024528	15.75270560
1928	328.78434000	-229.58167570	15.82917237
1929	329.35988000	-229.15536916	15.91419052
1930	329.93542000	-228.73132568	16.00776004
1931	330.51096000	-228.30954526	16.10988093
1932	331.08650000	-227.89002788	16.22055319
1933	324.36190000	-233.86181116	15.02465131
1934	324.90042000	-233.50337976	15.05097992
1935	325.43894000	-233.14698853	15.07994001
1936	325.97746000	-232.79263748	15.11153160
1937	326.51598000	-232.44032660	15.14575468
1938	327.05450000	-232.09005590	15.18260925
1939	327.59302000	-231.74182537	15.22209531
1940	328.13154000	-231.39563502	15.26421287
1941	328.67006000	-231.05771825	15.32162362
1942	329.20858000	-230.72052794	15.37147568
1943	329.74710000	-230.38903686	15.42115690
1944	330.28562000	-230.05491787	15.47193795
1945	330.82414000	-229.69412646	15.51778860
1946	331.36266000	-229.34715694	15.58817602
1947	331.90118000	-228.99508402	15.61122797
1948	332.43970000	-228.63916458	15.62559502
1949	332.97822000	-228.27939861	15.63127717
1950	333.51674000	-227.91578611	15.62827443
1951	334.05526000	-227.54832708	15.61658680
1952	334.59378000	-227.17702153	15.59621427
1953	335.13230000	-226.80186945	15.56715685
1954	308.87190000	-238.94993233	14.45210052
1955	309.56840000	-238.54485470	14.43894252
1956	310.26490000	-238.13545448	14.43796717
1957	310.96140000	-237.72173167	14.44917445
1958	311.65790000	-237.30368627	14.47256437
1959	312.35440000	-236.88131827	14.50813693
1960	313.05090000	-236.45462769	14.55589213
1961	313.74740000	-236.02361451	14.61582997
1962	314.44390000	-235.56309888	14.69587424
1963	315.14040000	-235.11083843	14.79345457
1964	315.83690000	-234.66179657	14.88775425
1965	316.53340000	-234.22701130	14.98054502
1966	317.22990000	-233.79866301	15.08813503
1967	317.92640000	-233.37100283	15.23060463
1968	318.62290000	-232.93488064	15.37639341
1969	319.31940000	-232.49865746	15.53683405
1970	320.01590000	-232.06233329	15.71192657
1971	320.71240000	-231.62590813	15.90167095
1972	321.40890000	-231.18938199	16.10606721
1973	322.10540000	-230.75275486	16.32511534
1974	322.80190000	-230.31602675	16.55881534
1975	310.44470000	-237.00813275	13.08631845
1976	310.98228500	-236.88783510	13.12840375
1977	311.51987000	-236.73774380	13.18160622
1978	312.05745500	-236.55785885	13.24592586
1979	312.59504000	-236.34818025	13.32136266
1980	313.13262500	-236.10870801	13.40791663
1981	313.67021000	-235.83944212	13.50558777
1982	314.20779500	-235.54038258	13.61437608
1983	314.74538000	-235.21447305	13.73388109
1984	315.28296500	-234.84705542	13.86322766
1985	315.82055000	-234.44707195	14.00569785
1986	316.35813500	-234.02263128	14.16017042
1987	316.89572000	-233.58086112	14.32768821
1988	317.43330500	-233.12686139	14.51303904
1989	317.97089000	-232.69325547	14.68245117
1990	318.50847500	-232.25381553	14.85784358
1991	319.04606000	-231.80854160	15.03921627
1992	319.58364500	-231.35743367	15.22656923
1993	320.12123000	-230.90049173	15.41990248
1994	320.65881500	-230.43771579	15.61921600
1995	321.19640000	-229.96910584	15.82450980
1996	309.78840000	-237.39306034	12.18715724
1997	310.30866000	-237.09520483	12.28123662
1998	310.82892000	-236.78386681	12.37692971
[truncated: 7,353 more rows]
