# Supplementary material for: Three-Dimensional Muscle Architecture and Comprehensive Dynamic Properties of Rabbit Gastrocnemius, Plantaris and Soleus: Input for Simulation Studies
Source: PLoS One. 2015 Jun 26;10(6):e0130985. doi: 10.1371/journal.pone.0130985 (PMC4482742; doi:10.1371/journal.pone.0130985)
Supplement: S5 Dataset — (TXT) [file pone.0130985.s005.txt]

R2_origin 			x		y		z
GAS_medialis		275.2742565	-239.8020430	18.5808126
GAS_lateralis		274.6157472	-233.0729251	3.6895818
PLA			277.3974223	-235.2936255	12.4621996
SOL			291.5760714	-242.6287554	14.7633117
calcaneus		385.9875118	-216.1133799	15.7437387
