# Supplementary material for: Three-Dimensional Muscle Architecture and Comprehensive Dynamic Properties of Rabbit Gastrocnemius, Plantaris and Soleus: Input for Simulation Studies
Source: PLoS One. 2015 Jun 26;10(6):e0130985. doi: 10.1371/journal.pone.0130985 (PMC4482742; doi:10.1371/journal.pone.0130985)
Supplement: S6 Dataset — (TXT) [file pone.0130985.s006.txt]

MESH "kom1" dimension 3 Elemtype linear Nnode 2
Coordinates rabbit M. gastrocnemius R2
1	280.432300	-231.427395	8.446020
2	280.967730	-231.382039	8.511678
3	281.503160	-231.332283	8.571768
4	282.038590	-231.278128	8.626291
5	282.574020	-231.219574	8.675248
6	283.109450	-231.156622	8.718637
7	283.644880	-231.089270	8.756460
8	284.180310	-231.017519	8.788716
9	284.715740	-230.951746	8.818146
10	285.251170	-230.871706	8.848810
11	285.786600	-230.772443	8.875784
12	286.322030	-230.668843	8.886825
13	286.857460	-230.558905	8.895726
14	287.392890	-230.440452	8.872338
15	287.928320	-230.358354	8.864474
16	288.463750	-230.281294	8.849827
17	288.999180	-230.209274	8.828398
18	289.534610	-230.142292	8.800187
19	290.070040	-230.080348	8.765195
20	290.605470	-230.023443	8.723420
21	291.140900	-229.971576	8.674863
22	282.874700	-229.478702	9.139364
23	283.458465	-229.418592	9.173553
24	284.042230	-229.364212	9.204462
25	284.625995	-229.315561	9.232088
26	285.209760	-229.272639	9.256433
27	285.793525	-229.235447	9.277497
28	286.377290	-229.203984	9.295279
29	286.961055	-229.178251	9.309779
30	287.544820	-229.136986	9.305830
31	288.128585	-229.127494	9.303258
32	288.712350	-229.143297	9.307963
33	289.296115	-229.163410	9.318930
34	289.879880	-229.172317	9.336310
35	290.463645	-229.163897	9.360240
36	291.047410	-229.159717	9.364863
37	291.631175	-229.151436	9.367905
38	292.214940	-229.139052	9.369367
39	292.798705	-229.122566	9.369248
40	293.382470	-229.101979	9.367549
41	293.966235	-229.077289	9.364269
42	294.550000	-229.048498	9.359408
43	285.746900	-227.983221	10.617169
44	286.344530	-227.920971	10.643852
45	286.942160	-227.862258	10.667280
46	287.539790	-227.807082	10.687452
47	288.137420	-227.755444	10.704370
48	288.735050	-227.707344	10.718033
49	289.332680	-227.662780	10.728440
50	289.930310	-227.621755	10.735593
51	290.527940	-227.572625	10.732418
52	291.125570	-227.528914	10.725733
53	291.723200	-227.499904	10.715730
54	292.320830	-227.482618	10.710430
55	292.918460	-227.476040	10.717950
56	293.516090	-227.490230	10.720406
57	294.113720	-227.496611	10.749940
58	294.711350	-227.511297	10.788995
59	295.308980	-227.534286	10.837571
60	295.906610	-227.565580	10.895669
61	296.504240	-227.605178	10.963288
62	297.101870	-227.653079	11.040429
63	297.699500	-227.709285	11.127091
64	289.269000	-226.033971	11.716941
65	289.798440	-225.945814	11.766310
66	290.327880	-225.869093	11.808126
67	290.857320	-225.803807	11.842387
68	291.386760	-225.749955	11.869094
69	291.916200	-225.707539	11.888247
70	292.445640	-225.676557	11.899846
71	292.975080	-225.657011	11.903891
72	293.504520	-225.662217	11.887692
73	294.033960	-225.673295	11.866213
74	294.563400	-225.685056	11.846078
75	295.092840	-225.701511	11.826684
76	295.622280	-225.731317	11.805876
77	296.151720	-225.768491	11.798479
78	296.681160	-225.826210	11.786448
79	297.210600	-225.896305	11.776464
80	297.740040	-225.978775	11.768529
81	298.269480	-226.073621	11.762640
82	298.798920	-226.180842	11.758800
83	299.328360	-226.300438	11.757006
84	299.857800	-226.432410	11.757261
85	293.536400	-224.096113	12.735835
86	293.895960	-224.102029	12.763225
87	294.255520	-224.108331	12.785020
88	294.615080	-224.115021	12.801221
89	294.974640	-224.122097	12.811827
90	295.334200	-224.129561	12.816839
91	295.693760	-224.137411	12.816256
92	296.053320	-224.145649	12.810078
93	296.412880	-224.131717	12.798678
94	296.772440	-224.124921	12.779197
95	297.132000	-224.129878	12.754308
96	297.491560	-224.148934	12.726715
97	297.851120	-224.182661	12.698856
98	298.210680	-224.230270	12.672594
99	298.570240	-224.284642	12.645976
100	298.929800	-224.350374	12.619019
101	299.289360	-224.427466	12.591724
102	299.648920	-224.515919	12.564090
103	300.008480	-224.615731	12.536118
104	300.368040	-224.726904	12.507808
105	300.727600	-224.849436	12.479159
106	294.765900	-222.338711	13.375624
107	295.223490	-222.329447	13.377945
108	295.681080	-222.324755	13.378099
109	296.138670	-222.324633	13.376084
110	296.596260	-222.329083	13.371902
111	297.053850	-222.338104	13.365552
112	297.511440	-222.351697	13.357034
113	297.969030	-222.369860	13.346349
114	298.426620	-222.374628	13.337111
115	298.884210	-222.390914	13.321837
116	299.341800	-222.423930	13.301510
117	299.799390	-222.471795	13.282057
118	300.256980	-222.528512	13.269968
119	300.714570	-222.597894	13.249338
120	301.172160	-222.676852	13.229212
121	301.629750	-222.767278	13.208210
122	302.087340	-222.869173	13.186332
123	302.544930	-222.982537	13.163578
124	303.002520	-223.107370	13.139948
125	303.460110	-223.243672	13.115441
126	303.917700	-223.391442	13.090059
127	296.714200	-221.853600	13.874214
128	297.182220	-221.785357	13.842964
129	297.650240	-221.727802	13.814781
130	298.118260	-221.680937	13.789667
131	298.586280	-221.644760	13.767620
132	299.054300	-221.619272	13.748641
133	299.522320	-221.604473	13.732731
134	299.990340	-221.600363	13.719888
135	300.458360	-221.594026	13.693693
136	300.926380	-221.604535	13.682580
137	301.394400	-221.630293	13.682534
138	301.862420	-221.670941	13.689514
139	302.330440	-221.727962	13.701263
140	302.798460	-221.803176	13.715734
141	303.266480	-221.884092	13.694088
142	303.734500	-221.977357	13.664832
143	304.202520	-222.082973	13.627968
144	304.670540	-222.200940	13.583494
145	305.138560	-222.331256	13.531410
146	305.606580	-222.473923	13.471718
147	306.074600	-222.628939	13.404416
148	302.047400	-220.601950	14.386934
149	302.415360	-220.565955	14.444174
150	302.783320	-220.544124	14.491153
151	303.151280	-220.536457	14.527869
152	303.519240	-220.542954	14.554324
153	303.887200	-220.563615	14.570518
154	304.255160	-220.598441	14.576449
155	304.623120	-220.647430	14.572119
156	304.991080	-220.698353	14.575585
157	305.359040	-220.776140	14.559177
158	305.727000	-220.874023	14.524078
159	306.094960	-220.983697	14.473195
160	306.462920	-221.100855	14.403530
161	306.830880	-221.225213	14.308189
162	307.198840	-221.335612	14.230101
163	307.566800	-221.447153	14.143377
164	307.934760	-221.559836	14.048016
165	308.302720	-221.673662	13.944019
166	308.670680	-221.788631	13.831385
167	309.038640	-221.904742	13.710114
168	309.406600	-222.021995	13.580207
169	278.367900	-233.189134	6.929616
170	278.767440	-233.179552	6.897485
171	279.166980	-233.165592	6.871553
172	279.566520	-233.147256	6.851822
173	279.966060	-233.124543	6.838291
174	280.365600	-233.097452	6.830961
175	280.765140	-233.065985	6.829831
176	281.164680	-233.030141	6.834901
177	281.564220	-232.981188	6.848278
178	281.963760	-232.929941	6.871311
179	282.363300	-232.876544	6.895934
180	282.762840	-232.823374	6.917200
181	283.162380	-232.775759	6.938981
182	283.561920	-232.739475	6.969052
183	283.961460	-232.700452	6.985675
184	284.361000	-232.663266	7.000581
185	284.760540	-232.627919	7.013773
186	285.160080	-232.594411	7.025249
187	285.559620	-232.562741	7.035009
188	285.959160	-232.532909	7.043055
189	286.358700	-232.504915	7.049384
190	278.218400	-234.582904	5.949810
191	278.572650	-234.573745	5.974772
192	278.926900	-234.563047	5.999856
193	279.281150	-234.550811	6.025060
194	279.635400	-234.537036	6.050385
195	279.989650	-234.521723	6.075831
196	280.343900	-234.504871	6.101398
197	280.698150	-234.486481	6.127085
198	281.052400	-234.468805	6.154681
199	281.406650	-234.448243	6.183399
200	281.760900	-234.423464	6.209773
201	282.115150	-234.395634	6.232303
202	282.469400	-234.367355	6.250931
203	282.823650	-234.341438	6.266312
204	283.177900	-234.312688	6.275969
205	283.532150	-234.282465	6.281144
206	283.886400	-234.250768	6.281837
207	284.240650	-234.217598	6.278048
208	284.594900	-234.182955	6.269778
209	284.949150	-234.146839	6.257025
210	285.303400	-234.109250	6.239791
211	280.392200	-235.361304	6.644696
212	280.748475	-235.368381	6.635463
213	281.104750	-235.370130	6.623235
214	281.461025	-235.366552	6.608014
215	281.817300	-235.357647	6.589798
216	282.173575	-235.343415	6.568589
217	282.529850	-235.323855	6.544386
218	282.886125	-235.298968	6.517188
219	283.242400	-235.265783	6.477283
220	283.598675	-235.227648	6.437137
221	283.954950	-235.184680	6.400020
222	284.311225	-235.137154	6.368500
223	284.667500	-235.085645	6.343953
224	285.023775	-235.031142	6.326159
225	285.380050	-234.986263	6.290580
226	285.736325	-234.941538	6.253455
227	286.092600	-234.896967	6.214783
228	286.448875	-234.852551	6.174564
229	286.805150	-234.808288	6.132798
230	287.161425	-234.764180	6.089485
231	287.517700	-234.720226	6.044625
232	280.299200	-231.448383	7.433039
233	280.749855	-231.367346	7.473877
234	281.200510	-231.292629	7.509864
235	281.651165	-231.224231	7.541000
236	282.101820	-231.162153	7.567285
237	282.552475	-231.106395	7.588719
238	283.003130	-231.056956	7.605302
239	283.453785	-231.013836	7.617034
240	283.904440	-230.984880	7.622062
241	284.355095	-230.961313	7.620828
242	284.805750	-230.941684	7.614853
243	285.256405	-230.920195	7.613942
244	285.707060	-230.897985	7.611722
245	286.157715	-230.891180	7.568526
246	286.608370	-230.871441	7.556866
247	287.059025	-230.852062	7.544124
248	287.509680	-230.833044	7.530302
249	287.960335	-230.814387	7.515400
250	288.410990	-230.796090	7.499417
251	288.861645	-230.778154	7.482353
252	289.312300	-230.760578	7.464209
253	283.476400	-229.829811	8.399986
254	284.044635	-229.727869	8.407887
255	284.612870	-229.633329	8.424037
256	285.181105	-229.546192	8.448435
257	285.749340	-229.466459	8.481082
258	286.317575	-229.394128	8.521977
259	286.885810	-229.329200	8.571121
260	287.454045	-229.271675	8.628514
261	288.022280	-229.220609	8.726588
262	288.590515	-229.174201	8.836668
263	289.158750	-229.127808	8.854697
264	289.726985	-229.089607	8.808692
265	290.295220	-229.081571	8.931246
266	290.863455	-229.091496	9.197761
267	291.431690	-229.088858	9.322339
268	291.999925	-229.093014	9.455667
269	292.568160	-229.103963	9.597743
270	293.136395	-229.121706	9.748569
271	293.704630	-229.146242	9.908145
272	294.272865	-229.177572	10.076469
273	294.841100	-229.215694	10.253543
274	285.250200	-228.147624	8.864347
275	285.808045	-227.975156	9.015092
276	286.365890	-227.820456	9.155682
277	286.923735	-227.683526	9.286117
278	287.481580	-227.564364	9.406397
279	288.039425	-227.462972	9.516521
280	288.597270	-227.379348	9.616491
281	289.155115	-227.313494	9.706305
282	289.712960	-227.286267	9.771837
283	290.270805	-227.266718	9.834685
284	290.828650	-227.249980	9.900109
285	291.386495	-227.241944	9.960250
286	291.944340	-227.250023	10.011629
287	292.502185	-227.261750	10.068755
288	293.060030	-227.283464	10.114379
289	293.617875	-227.314637	10.155622
290	294.175720	-227.355269	10.192484
291	294.733565	-227.405360	10.224964
292	295.291410	-227.464910	10.253063
293	295.849255	-227.533918	10.276781
294	296.407100	-227.612386	10.296117
295	286.294200	-227.601895	8.984714
296	286.961980	-227.361253	9.102415
297	287.629760	-227.138694	9.225677
298	288.297540	-226.934220	9.354500
299	288.965320	-226.747829	9.488885
300	289.633100	-226.579523	9.628832
301	290.300880	-226.429301	9.774341
302	290.968660	-226.297162	9.925411
303	291.636440	-226.172484	10.068683
304	292.304220	-226.070591	10.233571
305	292.972000	-225.992662	10.411573
306	293.639780	-225.939314	10.587007
307	294.307560	-225.906759	10.764731
308	294.975340	-225.888648	10.961780
309	295.643120	-225.880969	11.112037
310	296.310900	-225.889439	11.254206
311	296.978680	-225.914058	11.388286
312	297.646460	-225.954826	11.514276
313	298.314240	-226.011742	11.632177
314	298.982020	-226.084807	11.741990
315	299.649800	-226.174021	11.843713
316	286.873100	-226.858726	8.770567
317	287.576580	-226.596059	9.090960
318	288.280060	-226.354349	9.389489
319	288.983540	-226.133594	9.666154
320	289.687020	-225.933797	9.920955
321	290.390500	-225.754955	10.153893
322	291.093980	-225.597070	10.364967
323	291.797460	-225.460141	10.554178
324	292.500940	-225.340335	10.707656
325	293.204420	-225.253273	10.832092
326	293.907900	-225.192251	10.936640
327	294.611380	-225.147549	11.041022
328	295.314860	-225.113226	11.152352
329	296.018340	-225.088299	11.263914
330	296.721820	-225.051437	11.407204
331	297.425300	-225.018654	11.559976
332	298.128780	-224.989950	11.722229
333	298.832260	-224.965326	11.893965
334	299.535740	-224.944781	12.075183
335	300.239220	-224.928315	12.265883
336	300.942700	-224.915929	12.466066
337	288.994300	-225.804679	9.986259
338	289.627830	-225.494347	10.253290
339	290.261360	-225.215540	10.504105
340	290.894890	-224.968257	10.738705
341	291.528420	-224.752499	10.957090
342	292.161950	-224.568265	11.159260
343	292.795480	-224.415557	11.345214
344	293.429010	-224.294373	11.514953
345	294.062540	-224.168528	11.683624
346	294.696070	-224.103519	11.822877
347	295.329600	-224.089777	11.933969
348	295.963130	-224.115839	12.025064
349	296.596660	-224.171823	12.108886
350	297.230190	-224.249165	12.198560
351	297.863720	-224.279028	12.286536
352	298.497250	-224.313156	12.367663
353	299.130780	-224.351551	12.441943
354	299.764310	-224.394212	12.509375
355	300.397840	-224.441139	12.569958
356	301.031370	-224.492332	12.623694
357	301.664900	-224.547791	12.670582
358	294.244600	-223.543790	11.472692
359	294.755770	-223.399721	11.585663
360	295.266940	-223.267675	11.697345
361	295.778110	-223.147653	11.807737
362	296.289280	-223.039655	11.916840
363	296.800450	-222.943681	12.024653
364	297.311620	-222.859730	12.131177
365	297.822790	-222.787802	12.236411
366	298.333960	-222.708396	12.329623
367	298.845130	-222.642854	12.421470
368	299.356300	-222.599512	12.516628
369	299.867470	-222.587613	12.619963
370	300.378640	-222.610169	12.731435
371	300.889810	-222.656185	12.840236
372	301.400980	-222.707399	12.934635
373	301.912150	-222.778802	13.026416
374	302.423320	-222.870392	13.115579
375	302.934490	-222.982169	13.202123
376	303.445660	-223.114135	13.286049
377	303.956830	-223.266288	13.367357
378	304.468000	-223.438629	13.446046
379	294.056600	-222.388865	11.035592
380	294.697685	-222.215432	11.308621
381	295.338770	-222.060434	11.563424
382	295.979855	-221.923869	11.800003
383	296.620940	-221.805739	12.018356
384	297.262025	-221.706043	12.218485
385	297.903110	-221.624781	12.400389
386	298.544195	-221.561953	12.564069
387	299.185280	-221.543465	12.689837
388	299.826365	-221.529183	12.805296
389	300.467450	-221.518895	12.906340
390	301.108535	-221.515831	12.983452
391	301.749620	-221.526010	13.063779
392	302.390705	-221.555115	13.196293
393	303.031790	-221.569618	13.313992
394	303.672875	-221.590575	13.434362
395	304.313960	-221.617984	13.557403
396	304.955045	-221.651848	13.683114
397	305.596130	-221.692164	13.811495
398	306.237215	-221.738934	13.942547
399	306.878300	-221.792157	14.076269
400	297.655100	-221.156974	12.453534
401	298.172245	-221.128794	12.628387
402	298.689390	-221.099125	12.794908
403	299.206535	-221.067966	12.953097
404	299.723680	-221.035318	13.102955
405	300.240825	-221.001180	13.244480
406	300.757970	-220.965552	13.377675
407	301.275115	-220.928434	13.502537
408	301.792260	-220.875437	13.626591
409	302.309405	-220.816572	13.738962
410	302.826550	-220.752501	13.850670
411	303.343695	-220.708971	13.932026
412	303.860840	-220.696448	13.984016
413	304.377985	-220.674412	14.100077
414	304.895130	-220.686745	14.168293
415	305.412275	-220.714896	14.227085
416	305.929420	-220.758866	14.276454
417	306.446565	-220.818655	14.316398
418	306.963710	-220.894262	14.346919
419	307.480855	-220.985688	14.368015
420	307.998000	-221.092933	14.379688
421	281.991300	-230.687285	7.909184
422	282.624120	-230.580629	7.944725
423	283.256940	-230.477523	7.989392
424	283.889760	-230.377965	8.043184
425	284.522580	-230.281957	8.106102
426	285.155400	-230.189497	8.178145
427	285.788220	-230.100587	8.259313
428	286.421040	-230.015226	8.349607
429	287.053860	-229.904541	8.451848
430	287.686680	-229.807198	8.569371
431	288.319500	-229.729177	8.698738
432	288.952320	-229.673927	8.835245
433	289.585140	-229.636671	8.980488
434	290.217960	-229.619129	9.094431
435	290.850780	-229.608372	9.153064
436	291.483600	-229.612239	9.190250
437	292.116420	-229.630729	9.205988
438	292.749240	-229.663842	9.200279
439	293.382060	-229.711579	9.173123
440	294.014880	-229.773940	9.124520
441	294.647700	-229.850923	9.054469
442	277.057100	-233.948320	6.167661
443	277.539860	-233.943286	6.149256
444	278.022620	-233.937670	6.133809
445	278.505380	-233.931472	6.121319
446	278.988140	-233.924693	6.111786
447	279.470900	-233.917332	6.105211
448	279.953660	-233.909389	6.101593
449	280.436420	-233.900865	6.100932
450	280.919180	-233.903009	6.100224
451	281.401940	-233.899165	6.105113
452	281.884700	-233.890521	6.114512
453	282.367460	-233.877782	6.128649
454	282.850220	-233.861307	6.148245
455	283.332980	-233.841342	6.173792
456	283.815740	-233.820735	6.189538
457	284.298500	-233.797961	6.204965
458	284.781260	-233.773021	6.220073
459	285.264020	-233.745913	6.234861
460	285.746780	-233.716639	6.249331
461	286.229540	-233.685198	6.263482
462	286.712300	-233.651590	6.277313
463	280.546600	-231.223067	6.576517
464	280.998805	-231.121113	6.668034
465	281.451010	-231.027571	6.751701
466	281.903215	-230.942441	6.827519
467	282.355420	-230.865722	6.895486
468	282.807625	-230.797416	6.955604
469	283.259830	-230.737522	7.007871
470	283.712035	-230.686039	7.052289
471	284.164240	-230.659421	7.085197
472	284.616445	-230.636989	7.106860
473	285.068650	-230.608956	7.126677
474	285.520855	-230.573350	7.147364
475	285.973060	-230.534338	7.166685
476	286.425265	-230.499373	7.180479
477	286.877470	-230.486480	7.205072
478	287.329675	-230.480120	7.230642
479	287.781880	-230.480292	7.257189
480	288.234085	-230.486997	7.284712
481	288.686290	-230.500234	7.313212
482	289.138495	-230.520004	7.342689
483	289.590700	-230.546306	7.373143
484	281.282100	-229.656657	7.448568
485	281.899215	-229.569509	7.564998
486	282.516330	-229.492226	7.675545
487	283.133445	-229.424808	7.780208
488	283.750560	-229.367256	7.878988
489	284.367675	-229.319570	7.971885
490	284.984790	-229.281748	8.058898
491	285.601905	-229.253792	8.140028
492	286.219020	-229.268652	8.208706
493	286.836135	-229.276556	8.269826
494	287.453250	-229.278233	8.323644
495	288.070365	-229.274993	8.371854
496	288.687480	-229.269680	8.426188
497	289.304595	-229.265752	8.488786
498	289.921710	-229.261707	8.548126
499	290.538825	-229.256464	8.608824
500	291.155940	-229.250025	8.670878
501	291.773055	-229.242389	8.734288
502	292.390170	-229.233556	8.799055
503	293.007285	-229.223526	8.865179
504	293.624400	-229.212298	8.932659
505	284.046800	-228.501471	7.493685
506	284.718340	-228.454453	7.748975
507	285.389880	-228.402910	7.988492
508	286.061420	-228.346840	8.212236
509	286.732960	-228.286244	8.420207
510	287.404500	-228.221123	8.612404
511	288.076040	-228.151475	8.788828
512	288.747580	-228.077302	8.949478
513	289.419120	-227.995883	9.071868
514	290.090660	-227.894969	9.158348
515	290.762200	-227.781458	9.251506
516	291.433740	-227.671675	9.373414
517	292.105280	-227.582216	9.511543
518	292.776820	-227.512093	9.644233
519	293.448360	-227.455425	9.753586
520	294.119900	-227.408901	9.857512
521	294.791440	-227.372522	9.956012
522	295.462980	-227.346289	10.049085
523	296.134520	-227.330200	10.136733
524	296.806060	-227.324257	10.218954
525	297.477600	-227.328458	10.295749
526	285.171100	-227.336463	7.889814
527	285.888260	-227.226909	8.101020
528	286.605420	-227.120944	8.306109
529	287.322580	-227.018568	8.505083
530	288.039740	-226.919782	8.697941
531	288.756900	-226.824585	8.884683
532	289.474060	-226.732978	9.065310
533	290.191220	-226.644960	9.239820
534	290.908380	-226.592387	9.419473
535	291.625540	-226.519268	9.594741
536	292.342700	-226.434778	9.733079
537	293.059860	-226.337819	9.853045
538	293.777020	-226.242788	9.985055
539	294.494180	-226.154741	10.134916
540	295.211340	-226.095075	10.294274
541	295.928500	-226.044943	10.459870
542	296.645660	-226.004345	10.631704
543	297.362820	-225.973280	10.809777
544	298.079980	-225.951749	10.994088
545	298.797140	-225.939751	11.184637
546	299.514300	-225.937288	11.381425
547	288.051400	-226.083710	7.979376
548	288.811230	-225.864843	8.333242
549	289.571060	-225.659027	8.666290
550	290.330890	-225.466261	8.978521
551	291.090720	-225.286546	9.269935
552	291.850550	-225.119881	9.540531
553	292.610380	-224.966267	9.790311
554	293.370210	-224.825704	10.019273
555	294.130040	-224.677529	10.266787
556	294.889870	-224.542850	10.467940
557	295.649700	-224.442488	10.611992
558	296.409530	-224.371640	10.713117
559	297.169360	-224.315028	10.810138
560	297.929190	-224.286208	10.910679
561	298.689020	-224.259662	11.032968
562	299.448850	-224.251946	11.151047
563	300.208680	-224.263061	11.264917
564	300.968510	-224.293006	11.374577
565	301.728340	-224.341780	11.480027
566	302.488170	-224.409385	11.581269
567	303.248000	-224.495820	11.678300
568	292.525000	-223.753711	9.341395
569	293.172560	-223.684922	9.511814
570	293.820120	-223.619001	9.683807
571	294.467680	-223.555949	9.857374
572	295.115240	-223.495764	10.032516
573	295.762800	-223.438448	10.209232
574	296.410360	-223.384000	10.387523
575	297.057920	-223.332420	10.567388
576	297.705480	-223.263250	10.765994
577	298.353040	-223.204005	10.946359
578	299.000600	-223.162440	11.119022
579	299.648160	-223.142803	11.284419
580	300.295720	-223.137883	11.458324
581	300.943280	-223.140149	11.638664
582	301.590840	-223.149509	11.786770
583	302.238400	-223.170393	11.925235
584	302.885960	-223.202799	12.054059
585	303.533520	-223.246729	12.173242
586	304.181080	-223.302181	12.282784
587	304.828640	-223.369156	12.382684
588	305.476200	-223.447654	12.472944
589	293.616100	-223.040132	9.572432
590	294.313685	-222.875989	9.837425
591	295.011270	-222.724240	10.088244
592	295.708855	-222.584884	10.324888
593	296.406440	-222.457921	10.547359
594	297.104025	-222.343352	10.755655
595	297.801610	-222.241176	10.949776
596	298.499195	-222.151393	11.129724
597	299.196780	-222.091286	11.264363
598	299.894365	-222.015692	11.395717
599	300.591950	-221.946752	11.525696
600	301.289535	-221.905839	11.661459
601	301.987120	-221.890129	11.812951
602	302.684705	-221.882874	11.986335
603	303.382290	-221.891496	12.151168
604	304.079875	-221.914801	12.321580
605	304.777460	-221.952790	12.497571
606	305.475045	-222.005462	12.679140
607	306.172630	-222.072818	12.866288
608	306.870215	-222.154858	13.059015
609	307.567800	-222.251582	13.257320
610	296.029200	-221.814934	10.683821
611	296.667190	-221.702677	10.963714
612	297.305180	-221.601018	11.224644
613	297.943170	-221.509956	11.466610
614	298.581160	-221.429492	11.689614
615	299.219150	-221.359626	11.893655
616	299.857140	-221.300358	12.078733
617	300.495130	-221.251687	12.244848
618	301.133120	-221.203651	12.369819
619	301.771110	-221.174293	12.491318
620	302.409100	-221.163407	12.602856
621	303.047090	-221.166549	12.693097
622	303.685080	-221.177944	12.783962
623	304.323070	-221.196858	12.888807
624	304.961060	-221.224090	12.976254
625	305.599050	-221.261350	13.059758
626	306.237040	-221.308637	13.139320
627	306.875030	-221.365951	13.214939
628	307.513020	-221.433292	13.286616
629	308.151010	-221.510661	13.354351
630	308.789000	-221.598056	13.418143
631	296.867200	-221.395082	11.893898
632	297.489800	-221.259683	12.118539
633	298.112400	-221.135361	12.325111
634	298.735000	-221.022117	12.513617
635	299.357600	-220.919949	12.684054
636	299.980200	-220.828859	12.836424
637	300.602800	-220.748846	12.970726
638	301.225400	-220.679911	13.086961
639	301.848000	-220.598216	13.138394
640	302.470600	-220.527770	13.180626
641	303.093200	-220.478251	13.229958
642	303.715800	-220.456927	13.295353
643	304.338400	-220.474213	13.377798
644	304.961000	-220.521396	13.476422
645	305.583600	-220.567604	13.543171
646	306.206200	-220.630646	13.605091
647	306.828800	-220.710522	13.662181
648	307.451400	-220.807234	13.714443
649	308.074000	-220.920780	13.761874
650	308.696600	-221.051161	13.804476
651	309.319200	-221.198377	13.842249
652	301.448200	-220.390034	12.839177
653	301.937540	-220.287199	13.050887
654	302.426880	-220.196153	13.246930
655	302.916220	-220.116897	13.427306
656	303.405560	-220.049431	13.592013
657	303.894900	-219.993755	13.741053
658	304.384240	-219.949869	13.874426
659	304.873580	-219.917773	13.992131
660	305.362920	-219.885988	14.106068
661	305.852260	-219.875573	14.194122
662	306.341600	-219.883563	14.257802
663	306.830940	-219.906309	14.309858
664	307.320280	-219.938248	14.350681
665	307.809620	-219.983259	14.380301
666	308.298960	-220.027084	14.392174
667	308.788300	-220.079696	14.389503
668	309.277640	-220.141096	14.372287
669	309.766980	-220.211283	14.340526
670	310.256320	-220.290258	14.294219
671	310.745660	-220.378021	14.233368
672	311.235000	-220.474572	14.157971
673	302.461200	-219.721598	13.623952
674	302.936520	-219.676829	13.717553
675	303.411840	-219.639929	13.811472
676	303.887160	-219.610897	13.905710
677	304.362480	-219.589733	14.000266
678	304.837800	-219.576438	14.095141
679	305.313120	-219.571012	14.190334
680	305.788440	-219.573453	14.285847
681	306.263760	-219.579359	14.415446
682	306.739080	-219.593788	14.532476
683	307.214400	-219.621735	14.636766
684	307.689720	-219.669116	14.731859
685	308.165040	-219.721021	14.804360
686	308.640360	-219.763593	14.867791
687	309.115680	-219.808427	14.919831
688	309.591000	-219.856252	14.960613
689	310.066320	-219.907068	14.990137
690	310.541640	-219.960877	15.008403
691	311.016960	-220.017677	15.015411
692	311.492280	-220.077469	15.011161
693	311.967600	-220.140253	14.995653
694	277.476700	-233.828085	5.182810
695	278.128715	-233.816235	5.213599
696	278.780730	-233.797027	5.252671
697	279.432745	-233.770463	5.300025
698	280.084760	-233.736542	5.355663
699	280.736775	-233.695265	5.419584
700	281.388790	-233.646630	5.491788
701	282.040805	-233.590638	5.572275
702	282.692820	-233.531596	5.708118
703	283.344835	-233.459609	5.818704
704	283.996850	-233.371319	5.920094
705	284.648865	-233.270667	6.023665
706	285.300880	-233.168820	6.125479
707	285.952895	-233.079024	6.212189
708	286.604910	-233.000746	6.252939
709	287.256925	-232.926683	6.272433
710	287.908940	-232.856835	6.270672
711	288.560955	-232.791201	6.247655
712	289.212970	-232.729782	6.203383
713	289.864985	-232.672578	6.137854
714	290.517000	-232.619589	6.051071
715	277.409300	-235.108408	5.607843
716	277.952720	-234.985828	5.716011
717	278.496140	-234.875849	5.810244
718	279.039560	-234.778471	5.890543
719	279.582980	-234.693695	5.956907
720	280.126400	-234.621519	6.009336
721	280.669820	-234.561945	6.047830
722	281.213240	-234.514972	6.072389
723	281.756660	-234.511023	6.081414
724	282.300080	-234.516825	6.069712
725	282.843500	-234.516808	6.051126
726	283.386920	-234.501123	6.033884
727	283.930340	-234.467248	6.014387
728	284.473760	-234.419766	5.978592
729	285.017180	-234.353080	5.943895
730	285.560600	-234.271663	5.903897
731	286.104020	-234.175517	5.858598
732	286.647440	-234.064641	5.807997
733	287.190860	-233.939035	5.752096
734	287.734280	-233.798700	5.690893
735	288.277700	-233.643634	5.624389
736	279.216100	-233.793629	6.558341
737	279.718575	-233.679701	6.516373
738	280.221050	-233.576703	6.479794
739	280.723525	-233.484635	6.448603
740	281.226000	-233.403497	6.422801
741	281.728475	-233.333289	6.402388
742	282.230950	-233.274010	6.387363
743	282.733425	-233.225662	6.377727
744	283.235900	-233.187850	6.385139
745	283.738375	-233.163653	6.395972
746	284.240850	-233.153596	6.405525
747	284.743325	-233.155901	6.411776
748	285.245800	-233.167049	6.414381
749	285.748275	-233.182341	6.413800
750	286.250750	-233.173642	6.403531
751	286.753225	-233.163792	6.387615
752	287.255700	-233.152792	6.366051
753	287.758175	-233.140642	6.338841
754	288.260650	-233.127342	6.305983
755	288.763125	-233.112892	6.267478
756	289.265600	-233.097291	6.223326
757	282.605700	-230.022798	6.863472
758	283.186955	-229.968326	6.942082
759	283.768210	-229.922065	7.018634
760	284.349465	-229.884017	7.093127
761	284.930720	-229.854181	7.165562
762	285.511975	-229.832557	7.235938
763	286.093230	-229.819144	7.304255
764	286.674485	-229.813944	7.370515
765	287.255740	-229.824211	7.433807
766	287.836995	-229.845426	7.500257
767	288.418250	-229.873122	7.565926
768	288.999505	-229.901339	7.625519
769	289.580760	-229.923656	7.673826
770	290.162015	-229.934187	7.707296
771	290.743270	-229.923028	7.748252
772	291.324525	-229.901862	7.783577
773	291.905780	-229.870688	7.813269
774	292.487035	-229.829507	7.837330
775	293.068290	-229.778318	7.855758
776	293.649545	-229.717122	7.868554
777	294.230800	-229.645919	7.875718
778	283.652000	-228.585427	7.402975
779	284.381135	-228.418448	7.719861
780	285.110270	-228.263580	8.010211
781	285.839405	-228.120822	8.274025
782	286.568540	-227.990175	8.511303
783	287.297675	-227.871638	8.722045
784	288.026810	-227.765211	8.906251
785	288.755945	-227.670895	9.063922
786	289.485080	-227.625502	9.141682
787	290.214215	-227.592737	9.206030
788	290.943350	-227.551505	9.278885
789	291.672485	-227.471101	9.366943
790	292.401620	-227.344631	9.471468
791	293.130755	-227.234184	9.607356
792	293.859890	-227.207855	9.758287
793	294.589025	-227.200518	9.929527
794	295.318160	-227.212174	10.121075
795	296.047295	-227.242821	10.332932
796	296.776430	-227.292461	10.565096
797	297.505565	-227.361092	10.817569
798	298.234700	-227.448716	11.090350
799	288.794400	-226.998707	8.006866
800	289.438910	-226.857040	8.264542
801	290.083420	-226.727366	8.511286
802	290.727930	-226.609685	8.747097
803	291.372440	-226.503997	8.971977
804	292.016950	-226.410303	9.185924
805	292.661460	-226.328602	9.388939
806	293.305970	-226.258895	9.581021
807	293.950480	-226.187410	9.707658
808	294.594990	-226.158060	9.850142
809	295.239500	-226.149265	10.005110
810	295.884010	-226.146989	10.164756
811	296.528520	-226.147081	10.322118
812	297.173030	-226.123277	10.482282
813	297.817540	-226.124185	10.638484
814	298.462050	-226.130854	10.795158
815	299.106560	-226.143283	10.952304
816	299.751070	-226.161472	11.109920
817	300.395580	-226.185422	11.268008
818	301.040090	-226.215133	11.426568
819	301.684600	-226.250603	11.585599
820	289.789400	-225.675229	8.170146
821	290.471865	-225.502854	8.442158
822	291.154330	-225.346614	8.703275
823	291.836795	-225.206509	8.953498
824	292.519260	-225.082537	9.192825
825	293.201725	-224.974699	9.421258
826	293.884190	-224.882996	9.638796
827	294.566655	-224.807427	9.845439
828	295.249120	-224.746956	10.066489
829	295.931585	-224.696335	10.254354
830	296.614050	-224.665426	10.413092
831	297.296515	-224.661381	10.555080
832	297.978980	-224.672491	10.701274
833	298.661445	-224.702253	10.841265
834	299.343910	-224.739783	11.013400
835	300.026375	-224.790687	11.192572
836	300.708840	-224.854965	11.378781
837	301.391305	-224.932619	11.572027
838	302.073770	-225.023646	11.772309
839	302.756235	-225.128049	11.979628
840	303.438700	-225.245826	12.193984
841	290.947000	-224.557746	8.981911
842	291.656675	-224.434547	9.328378
843	292.366350	-224.325325	9.643095
844	293.076025	-224.230079	9.926062
845	293.785700	-224.148811	10.177279
846	294.495375	-224.081519	10.396746
847	295.205050	-224.028204	10.584463
848	295.914725	-223.988866	10.740430
849	296.624400	-223.954575	10.793708
850	297.334075	-223.936150	10.811642
851	298.043750	-223.934500	10.837441
852	298.753425	-223.951119	10.897130
853	299.463100	-223.984138	10.999665
854	300.172775	-224.029939	11.144724
855	300.882450	-224.067502	11.267432
856	301.592125	-224.112735	11.399187
857	302.301800	-224.165638	11.539990
858	303.011475	-224.226210	11.689839
859	303.721150	-224.294452	11.848736
860	304.430825	-224.370363	12.016680
861	305.140500	-224.453943	12.193672
862	290.615000	-224.891986	8.839283
863	291.282770	-224.746242	9.015743
864	291.950540	-224.616593	9.191516
865	292.618310	-224.503039	9.366602
866	293.286080	-224.405578	9.541002
867	293.953850	-224.324213	9.714715
868	294.621620	-224.258941	9.887741
869	295.289390	-224.209765	10.060080
870	295.957160	-224.213622	10.219459
871	296.624930	-224.210619	10.380024
872	297.292700	-224.199813	10.544979
873	297.960470	-224.180135	10.723871
874	298.628240	-224.171760	10.901709
875	299.296010	-224.190890	11.106177
876	299.963780	-224.223433	11.298321
877	300.631550	-224.267383	11.494940
878	301.299320	-224.322741	11.696035
879	301.967090	-224.389505	11.901606
880	302.634860	-224.467676	12.111652
881	303.302630	-224.557254	12.326174
882	303.970400	-224.658239	12.545171
883	295.246400	-223.819079	9.951538
884	295.824740	-223.709490	10.147414
885	296.403080	-223.613272	10.334556
886	296.981420	-223.530425	10.512963
887	297.559760	-223.460949	10.682636
888	298.138100	-223.404844	10.843575
889	298.716440	-223.362111	10.995780
890	299.294780	-223.332749	11.139250
891	299.873120	-223.308297	11.254673
892	300.451460	-223.305678	11.365142
893	301.029800	-223.323960	11.474979
894	301.608140	-223.359108	11.587980
895	302.186480	-223.404638	11.707024
896	302.764820	-223.453782	11.833607
897	303.343160	-223.491318	11.968472
898	303.921500	-223.532522	12.108543
899	304.499840	-223.577393	12.253819
900	305.078180	-223.625932	12.404299
901	305.656520	-223.678139	12.559986
902	306.234860	-223.734014	12.720877
903	306.813200	-223.793557	12.886974
904	297.839300	-222.492285	10.712620
905	298.362830	-222.419016	10.917791
906	298.886360	-222.359746	11.115009
907	299.409890	-222.314476	11.304274
908	299.933420	-222.283205	11.485584
909	300.456950	-222.265933	11.658941
910	300.980480	-222.262660	11.824345
911	301.504010	-222.273387	11.981794
912	302.027540	-222.264172	12.134304
913	302.551070	-222.283021	12.275033
914	303.074600	-222.336365	12.404210
915	303.598130	-222.426008	12.524262
916	304.121660	-222.546100	12.641535
917	304.645190	-222.678919	12.766026
918	305.168720	-222.793036	12.872969
919	305.692250	-222.917166	12.973356
920	306.215780	-223.051308	13.067189
921	306.739310	-223.195463	13.154467
922	307.262840	-223.349630	13.235191
923	307.786370	-223.513810	13.309360
924	308.309900	-223.688002	13.376974
925	300.272900	-221.721271	10.773516
926	300.767390	-221.761650	11.246086
927	301.261880	-221.801426	11.678683
928	301.756370	-221.840599	12.071307
929	302.250860	-221.879167	12.423958
930	302.745350	-221.917132	12.736636
931	303.239840	-221.954493	13.009341
932	303.734330	-221.991250	13.242073
933	304.228820	-222.020611	13.474696
934	304.723310	-222.052752	13.640106
935	305.217800	-222.085859	13.739662
936	305.712290	-222.118048	13.781931
937	306.206780	-222.152449	13.782234
938	306.701270	-222.196285	13.759942
939	307.195760	-222.239253	13.780334
940	307.690250	-222.284014	13.787860
941	308.184740	-222.330566	13.782520
942	308.679230	-222.378911	13.764315
943	309.173720	-222.429047	13.733243
944	309.668210	-222.480976	13.689306
945	310.162700	-222.534696	13.632503
946	300.260200	-221.329446	11.388615
947	300.847625	-221.302581	11.570706
948	301.435050	-221.281128	11.751494
949	302.022475	-221.265088	11.930977
950	302.609900	-221.254460	12.109156
951	303.197325	-221.249243	12.286031
952	303.784750	-221.249440	12.461602
953	304.372175	-221.255048	12.635868
954	304.959600	-221.266021	12.798401
955	305.547025	-221.281504	12.969522
956	306.134450	-221.304672	13.141611
957	306.721875	-221.337539	13.313337
958	307.309300	-221.381023	13.489703
959	307.896725	-221.434894	13.676696
960	308.484150	-221.484249	13.814838
961	309.071575	-221.539974	13.941013
962	309.659000	-221.602070	14.055219
963	310.246425	-221.670537	14.157458
964	310.833850	-221.745375	14.247729
965	311.421275	-221.826584	14.326033
966	312.008700	-221.914164	14.392369
967	303.597600	-220.189883	13.316070
968	304.097075	-220.263449	13.386311
969	304.596550	-220.334300	13.456304
970	305.096025	-220.402436	13.526049
971	305.595500	-220.467858	13.595546
972	306.094975	-220.530566	13.664795
973	306.594450	-220.590558	13.733796
974	307.093925	-220.647837	13.802549
975	307.593400	-220.707827	13.858609
976	308.092875	-220.758076	13.929817
977	308.592350	-220.800708	14.013765
978	309.091825	-220.840394	14.102929
979	309.591300	-220.882876	14.186935
980	310.090775	-220.933500	14.255189
981	310.590250	-220.992984	14.284875
982	311.089725	-221.057244	14.297617
983	311.589200	-221.126280	14.293414
984	312.088675	-221.200092	14.272268
985	312.588150	-221.278680	14.234177
986	313.087625	-221.362044	14.179141
987	313.587100	-221.450184	14.107162
988	303.505700	-220.121813	13.850121
989	304.091230	-220.036959	14.138075
990	304.676760	-219.969802	14.396578
991	305.262290	-219.920343	14.625629
992	305.847820	-219.888581	14.825229
993	306.433350	-219.874516	14.995378
994	307.018880	-219.878149	15.136076
995	307.604410	-219.899479	15.247323
996	308.189940	-219.944227	15.297218
997	308.775470	-220.010482	15.313597
998	309.361000	-220.093302	15.317605
999	309.946530	-220.187346	15.324067
1000	310.532060	-220.288424	15.333274
1001	311.117590	-220.394285	15.337017
1002	311.703120	-220.496018	15.339409
1003	312.288650	-220.602764	15.337604
1004	312.874180	-220.714521	15.331604
1005	313.459710	-220.831291	15.321408
1006	314.045240	-220.953072	15.307016
1007	314.630770	-221.079866	15.288429
1008	315.216300	-221.211672	15.265646
1009	303.644700	-219.834015	14.562790
1010	304.572485	-219.756710	14.904776
1011	305.500270	-219.698665	15.208427
1012	306.428055	-219.659879	15.473745
1013	307.355840	-219.640354	15.700730
1014	308.283625	-219.640088	15.889381
1015	309.211410	-219.659082	16.039699
1016	310.139195	-219.697336	16.151684
1017	311.066980	-219.736670	16.183655
1018	311.994765	-219.800470	16.225269
1019	312.922550	-219.891897	16.238695
1020	313.850335	-220.021317	16.198278
1021	314.778120	-220.184874	16.125973
1022	315.705905	-220.376370	16.037989
1023	316.633690	-220.581307	16.030031
1024	317.561475	-220.808496	16.035705
1025	318.489260	-221.057938	16.055012
1026	319.417045	-221.329633	16.087950
1027	320.344830	-221.623580	16.134520
1028	321.272615	-221.939780	16.194722
1029	322.200400	-222.278232	16.268556
1030	276.746500	-235.018986	3.612056
1031	277.467525	-234.941109	3.698183
1032	278.188550	-234.868020	3.787423
1033	278.909575	-234.799718	3.879775
1034	279.630600	-234.736204	3.975238
1035	280.351625	-234.677477	4.073813
1036	281.072650	-234.623537	4.175501
1037	281.793675	-234.574385	4.280300
1038	282.514700	-234.541105	4.403276
1039	283.235725	-234.508421	4.523852
1040	283.956750	-234.465533	4.644828
1041	284.677775	-234.413548	4.763160
1042	285.398800	-234.361783	4.871680
1043	286.119825	-234.321342	4.961879
1044	286.840850	-234.267158	5.042249
1045	287.561875	-234.208659	5.113989
1046	288.282900	-234.145846	5.177100
1047	289.003925	-234.078719	5.231582
1048	289.724950	-234.007278	5.277435
1049	290.445975	-233.931523	5.314658
1050	291.167000	-233.851453	5.343253
1051	277.811000	-235.724571	4.693325
1052	278.455410	-235.669659	4.791852
1053	279.099820	-235.617274	4.886861
1054	279.744230	-235.567418	4.978351
1055	280.388640	-235.520090	5.066322
1056	281.033050	-235.475290	5.150775
1057	281.677460	-235.433018	5.231709
1058	282.321870	-235.393274	5.309125
1059	282.966280	-235.387873	5.413523
1060	283.610690	-235.375743	5.500032
1061	284.255100	-235.351120	5.566018
1062	284.899510	-235.309447	5.610779
1063	285.543920	-235.248330	5.635599
1064	286.188330	-235.168331	5.643376
1065	286.832740	-235.098924	5.673438
1066	287.477150	-235.022383	5.698802
1067	288.121560	-234.938707	5.719467
1068	288.765970	-234.847897	5.735434
1069	289.410380	-234.749952	5.746704
1070	290.054790	-234.644873	5.753275
1071	290.699200	-234.532659	5.755148
1072	280.903300	-236.803357	6.182894
1073	281.431245	-236.772654	6.224943
1074	281.959190	-236.744197	6.261304
1075	282.487135	-236.717986	6.291978
1076	283.015080	-236.694019	6.316965
1077	283.543025	-236.672299	6.336265
1078	284.070970	-236.652823	6.349877
1079	284.598915	-236.635594	6.357802
1080	285.126860	-236.608743	6.366286
1081	285.654805	-236.590693	6.363725
1082	286.182750	-236.583220	6.353534
1083	286.710695	-236.585531	6.339471
1084	287.238640	-236.594985	6.325138
1085	287.766585	-236.607740	6.313393
1086	288.294530	-236.602438	6.297486
1087	288.822475	-236.596166	6.280694
1088	289.350420	-236.588926	6.263018
1089	289.878365	-236.580716	6.244456
1090	290.406310	-236.571537	6.225010
1091	290.934255	-236.561389	6.204679
1092	291.462200	-236.550272	6.183463
1093	276.878800	-233.021372	2.878378
1094	277.676445	-232.938557	3.140565
1095	278.474090	-232.858926	3.386257
1096	279.271735	-232.782479	3.615454
1097	280.069380	-232.709216	3.828157
1098	280.867025	-232.639137	4.024365
1099	281.664670	-232.572243	4.204078
1100	282.462315	-232.508532	4.367297
1101	283.259960	-232.469014	4.517003
1102	284.057605	-232.436583	4.613635
1103	284.855250	-232.388415	4.710946
1104	285.652895	-232.324585	4.813693
1105	286.450540	-232.255375	4.908801
1106	287.248185	-232.184682	4.986717
1107	288.045830	-232.102671	5.130598
1108	288.843475	-232.014795	5.288270
1109	289.641120	-231.921056	5.459734
1110	290.438765	-231.821453	5.644990
1111	291.236410	-231.715987	5.844037
1112	292.034055	-231.604656	6.056876
1113	292.831700	-231.487462	6.283507
1114	280.211100	-230.493080	5.289387
1115	280.950535	-230.522905	5.392778
1116	281.689970	-230.548987	5.498705
1117	282.429405	-230.571327	5.607168
1118	283.168840	-230.589925	5.718167
1119	283.908275	-230.604781	5.831703
1120	284.647710	-230.615895	5.947774
1121	285.387145	-230.623266	6.066382
1122	286.126580	-230.642961	6.192770
1123	286.866015	-230.642292	6.318855
1124	287.605450	-230.623440	6.447133
1125	288.344885	-230.592030	6.582144
1126	289.084320	-230.562666	6.714291
1127	289.823755	-230.554671	6.821453
1128	290.563190	-230.543404	6.942403
1129	291.302625	-230.534328	7.060923
1130	292.042060	-230.527444	7.177014
1131	292.781495	-230.522752	7.290674
1132	293.520930	-230.520252	7.401905
1133	294.260365	-230.519943	7.510706
1134	294.999800	-230.521826	7.617078
1135	284.310800	-229.525356	7.344828
1136	284.983675	-229.392238	7.345724
1137	285.656550	-229.268155	7.356152
1138	286.329425	-229.153106	7.376112
1139	287.002300	-229.047093	7.405604
1140	287.675175	-228.950115	7.444628
1141	288.348050	-228.862171	7.493184
1142	289.020925	-228.783263	7.551273
1143	289.693800	-228.669344	7.612888
1144	290.366675	-228.587129	7.690167
1145	291.039550	-228.534454	7.787266
1146	291.712425	-228.506168	7.905307
1147	292.385300	-228.501226	8.033009
1148	293.058175	-228.521473	8.151586
1149	293.731050	-228.522435	8.268598
1150	294.403925	-228.531755	8.389171
1151	295.076800	-228.549433	8.513306
1152	295.749675	-228.575470	8.641003
1153	296.422550	-228.609865	8.772262
1154	297.095425	-228.652618	8.907084
1155	297.768300	-228.703729	9.045467
1156	285.769300	-228.830318	7.434307
1157	286.409975	-228.568267	7.611578
1158	287.050650	-228.333378	7.782416
1159	287.691325	-228.125652	7.946822
1160	288.332000	-227.945088	8.104796
1161	288.972675	-227.791687	8.256338
1162	289.613350	-227.665448	8.401447
1163	290.254025	-227.566372	8.540124
1164	290.894700	-227.459566	8.701295
1165	291.535375	-227.406504	8.838893
1166	292.176050	-227.402184	8.962744
1167	292.816725	-227.433744	9.081297
1168	293.457400	-227.484291	9.179304
1169	294.098075	-227.536717	9.230087
1170	294.738750	-227.569488	9.310771
1171	295.379425	-227.609351	9.381377
1172	296.020100	-227.656307	9.441904
1173	296.660775	-227.710356	9.492352
1174	297.301450	-227.771499	9.532722
1175	297.942125	-227.839734	9.563013
1176	298.582800	-227.915062	9.583226
1177	287.118400	-227.286549	6.630158
1178	287.821885	-227.277705	6.913334
1179	288.525370	-227.262942	7.183388
1180	289.228855	-227.242260	7.440317
1181	289.932340	-227.215661	7.684123
1182	290.635825	-227.183143	7.914804
1183	291.339310	-227.144706	8.132362
1184	292.042795	-227.100351	8.336797
1185	292.746280	-227.048542	8.493662
1186	293.449765	-226.986007	8.657133
1187	294.153250	-226.910280	8.836954
1188	294.856735	-226.825137	9.029140
1189	295.560220	-226.745209	9.208256
1190	296.263705	-226.689310	9.343820
1191	296.967190	-226.669594	9.508121
1192	297.670675	-226.665160	9.671680
1193	298.374160	-226.676010	9.834497
1194	299.077645	-226.702143	9.996573
1195	299.781130	-226.743559	10.157907
1196	300.484615	-226.800257	10.318499
1197	301.188100	-226.872239	10.478350
1198	292.324900	-225.626218	7.254039
1199	292.947085	-225.537591	7.423095
1200	293.569270	-225.461945	7.600969
1201	294.191455	-225.399281	7.787663
1202	294.813640	-225.349598	7.983175
1203	295.435825	-225.312897	8.187507
1204	296.058010	-225.289177	8.400659
1205	296.680195	-225.278439	8.622629
1206	297.302380	-225.283288	8.861713
1207	297.924565	-225.302424	9.111710
1208	298.546750	-225.329670	9.366392
1209	299.168935	-225.362226	9.619260
1210	299.791120	-225.402881	9.864858
1211	300.413305	-225.456677	10.098878
1212	301.035490	-225.508220	10.309982
1213	301.657675	-225.565199	10.510361
1214	302.279860	-225.627615	10.700017
1215	302.902045	-225.695468	10.878948
1216	303.524230	-225.768758	11.047155
1217	304.146415	-225.847484	11.204638
1218	304.768600	-225.931648	11.351397
1219	294.426300	-223.921753	8.162766
1220	295.070485	-223.925446	8.373042
1221	295.714670	-223.929835	8.580094
1222	296.358855	-223.934919	8.783922
1223	297.003040	-223.940699	8.984525
1224	297.647225	-223.947174	9.181904
1225	298.291410	-223.954345	9.376059
1226	298.935595	-223.962212	9.566990
1227	299.579780	-223.963675	9.749847
1228	300.223965	-223.968076	9.932297
1229	300.868150	-223.977209	10.113987
1230	301.512335	-223.991903	10.293611
1231	302.156520	-224.012410	10.469637
1232	302.800705	-224.038680	10.640917
1233	303.444890	-224.071049	10.815931
1234	304.089075	-224.109582	10.990000
1235	304.733260	-224.154280	11.163125
1236	305.377445	-224.205141	11.335306
1237	306.021630	-224.262167	11.506542
1238	306.665815	-224.325357	11.676835
1239	307.310000	-224.394711	11.846183
1240	292.616900	-224.050690	7.470096
1241	293.351650	-223.949235	7.787937
1242	294.086400	-223.851453	8.096956
1243	294.821150	-223.757342	8.397152
1244	295.555900	-223.666903	8.688527
1245	296.290650	-223.580135	8.971079
1246	297.025400	-223.497039	9.244809
1247	297.760150	-223.417614	9.509717
1248	298.494900	-223.329058	9.767838
1249	299.229650	-223.240516	10.023084
1250	299.964400	-223.157295	10.273931
1251	300.699150	-223.089054	10.512556
1252	301.433900	-223.046990	10.729101
1253	302.168650	-223.040998	10.916162
1254	302.903400	-223.067709	11.122072
1255	303.638150	-223.121045	11.319778
1256	304.372900	-223.201006	11.509281
1257	305.107650	-223.307591	11.690580
1258	305.842400	-223.440801	11.863677
1259	306.577150	-223.600635	12.028570
1260	307.311900	-223.787094	12.185260
1261	295.705600	-223.129452	9.206450
1262	296.408240	-222.973686	9.424956
1263	297.110880	-222.834755	9.642694
1264	297.813520	-222.712659	9.859663
1265	298.516160	-222.607397	10.075864
1266	299.218800	-222.518970	10.291297
1267	299.921440	-222.447378	10.505962
1268	300.624080	-222.392621	10.719859
1269	301.326720	-222.336967	10.946147
1270	302.029360	-222.313137	11.161694
1271	302.732000	-222.318386	11.366698
1272	303.434640	-222.347453	11.564893
1273	304.137280	-222.393929	11.760952
1274	304.839920	-222.452134	11.957705
1275	305.542560	-222.503988	12.130142
1276	306.245200	-222.564905	12.293625
1277	306.947840	-222.634884	12.448154
1278	307.650480	-222.713925	12.593730
1279	308.353120	-222.802028	12.730352
1280	309.055760	-222.899193	12.858020
1281	309.758400	-223.005420	12.976735
1282	300.927800	-221.420037	11.050253
1283	301.491180	-221.367443	11.300278
1284	302.054560	-221.332037	11.537995
1285	302.617940	-221.313818	11.763405
1286	303.181320	-221.312788	11.976508
1287	303.744700	-221.328946	12.177304
1288	304.308080	-221.362292	12.365791
1289	304.871460	-221.412826	12.541972
1290	305.434840	-221.499047	12.682131
1291	305.998220	-221.598894	12.830304
1292	306.561600	-221.706192	12.973672
1293	307.124980	-221.816374	13.101227
1294	307.688360	-221.926118	13.204771
1295	308.251740	-222.032532	13.279439
1296	308.815120	-222.114073	13.338429
1297	309.378500	-222.188866	13.374509
1298	309.941880	-222.256911	13.387679
1299	310.505260	-222.318207	13.377938
1300	311.068640	-222.372755	13.345287
1301	311.632020	-222.420554	13.289726
1302	312.195400	-222.461605	13.211254
1303	302.009200	-220.806047	10.849290
1304	302.664920	-220.725184	11.216779
1305	303.320640	-220.658438	11.558663
1306	303.976360	-220.605808	11.874940
1307	304.632080	-220.567295	12.165611
1308	305.287800	-220.542898	12.430677
1309	305.943520	-220.532617	12.670136
1310	306.599240	-220.536452	12.883990
1311	307.254960	-220.544568	13.071876
1312	307.910680	-220.572596	13.229120
1313	308.566400	-220.621469	13.356483
1314	309.222120	-220.689026	13.460751
1315	309.877840	-220.770926	13.551985
1316	310.533560	-220.861698	13.640357
1317	311.189280	-220.947337	13.722583
1318	311.845000	-221.040881	13.792992
1319	312.500720	-221.142330	13.851586
1320	313.156440	-221.251686	13.898363
1321	313.812160	-221.368946	13.933324
1322	314.467880	-221.494112	13.956468
1323	315.123600	-221.627184	13.967797
1324	304.494200	-220.082419	12.163895
1325	305.142250	-220.070420	12.402013
1326	305.790300	-220.064215	12.627142
1327	306.438350	-220.063805	12.839283
1328	307.086400	-220.069188	13.038436
1329	307.734450	-220.080366	13.224601
1330	308.382500	-220.097338	13.397777
1331	309.030550	-220.120105	13.557965
1332	309.678600	-220.138869	13.707663
1333	310.326650	-220.167666	13.836106
1334	310.974700	-220.208909	13.947825
1335	311.622750	-220.262940	14.050242
1336	312.270800	-220.330280	14.150575
1337	312.918850	-220.412220	14.253864
1338	313.566900	-220.509941	14.350965
1339	314.214950	-220.620906	14.444618
1340	314.863000	-220.745116	14.534822
1341	315.511050	-220.882569	14.621576
1342	316.159100	-221.033267	14.704882
1343	316.807150	-221.197209	14.784739
1344	317.455200	-221.374395	14.861147
1345	308.483500	-219.729155	13.671264
1346	309.022425	-219.720356	13.877712
1347	309.561350	-219.721368	14.069406
1348	310.100275	-219.732190	14.246347
1349	310.639200	-219.752822	14.408533
1350	311.178125	-219.783265	14.555966
1351	311.717050	-219.823518	14.688645
1352	312.255975	-219.873582	14.806570
1353	312.794900	-219.923015	14.924080
1354	313.333825	-219.990979	15.007551
1355	313.872750	-220.077212	15.061128
1356	314.411675	-220.174474	15.098524
1357	314.950600	-220.272322	15.137615
1358	315.489525	-220.361532	15.193818
1359	316.028450	-220.481312	15.241582
1360	316.567375	-220.611806	15.286859
1361	317.106300	-220.753016	15.329646
1362	317.645225	-220.904941	15.369946
1363	318.184150	-221.067581	15.407757
1364	318.723075	-221.240936	15.443080
1365	319.262000	-221.425006	15.475915
1366	313.064400	-219.662123	16.119232
1367	313.575655	-219.725370	16.069460
1368	314.086910	-219.799483	16.021750
1369	314.598165	-219.884461	15.976101
1370	315.109420	-219.980305	15.932515
1371	315.620675	-220.087015	15.890990
1372	316.131930	-220.204590	15.851527
1373	316.643185	-220.333030	15.814126
1374	317.154440	-220.455322	15.749712
1375	317.665695	-220.593848	15.701468
1376	318.176950	-220.756719	15.670758
1377	318.688205	-220.950930	15.656624
1378	319.199460	-221.180135	15.656206
1379	319.710715	-221.443054	15.665473
1380	320.221970	-221.653255	15.667215
1381	320.733225	-221.867610	15.673468
1382	321.244480	-222.086119	15.684234
1383	321.755735	-222.308783	15.699511
1384	322.266990	-222.535600	15.719301
1385	322.778245	-222.766571	15.743603
1386	323.289500	-223.001697	15.772417
1387	280.466800	-236.060612	5.303290
1388	281.153475	-236.082802	5.389595
1389	281.840150	-236.096590	5.461442
1390	282.526825	-236.101974	5.518829
1391	283.213500	-236.098956	5.561756
1392	283.900175	-236.087535	5.590224
1393	284.586850	-236.067710	5.604233
1394	285.273525	-236.039483	5.603782
1395	285.960200	-236.006328	5.601432
1396	286.646875	-235.967221	5.571712
1397	287.333550	-235.912534	5.524627
1398	288.020225	-235.840477	5.467736
1399	288.706900	-235.759714	5.403567
1400	289.393575	-235.686155	5.328482
1401	290.080250	-235.629673	5.251786
1402	290.766925	-235.575475	5.167502
1403	291.453600	-235.523562	5.075630
1404	292.140275	-235.473933	4.976171
1405	292.826950	-235.426588	4.869123
1406	293.513625	-235.381528	4.754489
1407	294.200300	-235.338752	4.632266
1408	283.492700	-236.927515	5.534213
1409	284.196880	-236.907716	5.572383
1410	284.901060	-236.882543	5.592832
1411	285.605240	-236.851998	5.595558
1412	286.309420	-236.816081	5.580564
1413	287.013600	-236.774790	5.547847
1414	287.717780	-236.728127	5.497409
1415	288.421960	-236.676092	5.429249
1416	289.126140	-236.632574	5.312367
1417	289.830320	-236.570747	5.190369
1418	290.534500	-236.488669	5.073235
1419	291.238680	-236.396515	4.955539
1420	291.942860	-236.310930	4.823075
1421	292.647040	-236.248831	4.660182
1422	293.351220	-236.192726	4.510235
1423	294.055400	-236.143623	4.352126
1424	294.759580	-236.101520	4.185854
1425	295.463760	-236.066419	4.011420
1426	296.167940	-236.038319	3.828824
1427	296.872120	-236.017221	3.638065
1428	297.576300	-236.003123	3.439144
1429	279.982300	-234.303472	3.233562
1430	280.641145	-234.306598	3.336486
1431	281.299990	-234.306436	3.437991
1432	281.958835	-234.302986	3.538078
1433	282.617680	-234.296247	3.636746
1434	283.276525	-234.286220	3.733995
1435	283.935370	-234.272904	3.829826
1436	284.594215	-234.256300	3.924238
1437	285.253060	-234.248515	4.007349
1438	285.911905	-234.230058	4.095012
1439	286.570750	-234.200941	4.188041
1440	287.229595	-234.164286	4.284421
1441	287.888440	-234.124601	4.380643
1442	288.547285	-234.086267	4.472878
1443	289.206130	-234.043279	4.558222
1444	289.864975	-233.996600	4.641457
1445	290.523820	-233.946230	4.722581
1446	291.182665	-233.892168	4.801596
1447	291.841510	-233.834415	4.878500
1448	292.500355	-233.772970	4.953295
1449	293.159200	-233.707834	5.025979
1450	280.557200	-233.377198	3.316690
1451	281.205965	-233.299620	3.442923
1452	281.854730	-233.226751	3.564741
1453	282.503495	-233.158592	3.682144
1454	283.152260	-233.095141	3.795132
1455	283.801025	-233.036400	3.903705
1456	284.449790	-232.982367	4.007863
1457	285.098555	-232.933044	4.107606
1458	285.747320	-232.870831	4.222287
1459	286.396085	-232.822587	4.321991
1460	287.044850	-232.788599	4.399187
1461	287.693615	-232.764160	4.468840
1462	288.342380	-232.749408	4.540380
1463	288.991145	-232.756115	4.592847
1464	289.639910	-232.748762	4.653182
1465	290.288675	-232.746002	4.709512
1466	290.937440	-232.747835	4.761838
1467	291.586205	-232.754261	4.810159
1468	292.234970	-232.765279	4.854476
1469	292.883735	-232.780889	4.894789
1470	293.532500	-232.801093	4.931097
1471	280.379200	-232.558013	4.375179
1472	281.061390	-232.451020	4.498509
1473	281.743580	-232.347786	4.617243
1474	282.425770	-232.248313	4.731383
1475	283.107960	-232.152600	4.840927
1476	283.790150	-232.060647	4.945876
1477	284.472340	-231.972455	5.046229
1478	285.154530	-231.888022	5.141988
1479	285.836720	-231.791810	5.227733
1480	286.518910	-231.702783	5.307398
1481	287.201100	-231.628282	5.387887
1482	287.883290	-231.572277	5.475465
1483	288.565480	-231.534726	5.573995
1484	289.247670	-231.513287	5.683886
1485	289.929860	-231.501341	5.755185
1486	290.612050	-231.503119	5.820542
1487	291.294240	-231.518620	5.879956
1488	291.976430	-231.547844	5.933427
1489	292.658620	-231.590792	5.980956
1490	293.340810	-231.647463	6.022543
1491	294.023000	-231.717857	6.058188
1492	282.121400	-231.574429	4.493460
1493	282.784080	-231.490731	4.564103
1494	283.446760	-231.413462	4.634957
1495	284.109440	-231.342620	4.706022
1496	284.772120	-231.278207	4.777299
1497	285.434800	-231.220222	4.848788
1498	286.097480	-231.168665	4.920488
1499	286.760160	-231.123536	4.992400
1500	287.422840	-231.070186	5.054401
1501	288.085520	-231.029428	5.117991
1502	288.748200	-231.000619	5.189219
1503	289.410880	-230.984613	5.272750
1504	290.073560	-230.982870	5.371275
1505	290.736240	-230.996149	5.485354
1506	291.398920	-231.000754	5.593193
1507	292.061600	-231.011398	5.707921
1508	292.724280	-231.028081	5.829539
1509	293.386960	-231.050802	5.958047
1510	294.049640	-231.079562	6.093444
1511	294.712320	-231.114360	6.235731
1512	295.375000	-231.155198	6.384908
1513	281.075500	-230.903991	4.893247
1514	281.892300	-230.763708	4.959280
1515	282.709100	-230.638368	5.028394
1516	283.525900	-230.527971	5.100589
1517	284.342700	-230.432516	5.175866
1518	285.159500	-230.352005	5.254224
1519	285.976300	-230.286436	5.335663
1520	286.793100	-230.235810	5.420183
1521	287.609900	-230.253394	5.491955
1522	288.426700	-230.265169	5.555788
1523	289.243500	-230.256567	5.638004
1524	290.060300	-230.239902	5.744548
1525	290.877100	-230.226226	5.864583
1526	291.693900	-230.215250	6.005179
1527	292.510700	-230.195842	6.162002
1528	293.327500	-230.173887	6.334143
1529	294.144300	-230.149384	6.521603
1530	294.961100	-230.122333	6.724381
1531	295.777900	-230.092735	6.942477
1532	296.594700	-230.060589	7.175891
1533	297.411500	-230.025895	7.424623
1534	286.235000	-228.240008	6.514502
1535	287.012180	-228.197702	6.888878
1536	287.789360	-228.148795	7.230774
1537	288.566540	-228.093288	7.540189
1538	289.343720	-228.031179	7.817123
1539	290.120900	-227.962470	8.061576
1540	290.898080	-227.887160	8.273548
1541	291.675260	-227.805249	8.453040
1542	292.452440	-227.693453	8.559152
1543	293.229620	-227.585815	8.634516
1544	294.006800	-227.486622	8.694503
1545	294.783980	-227.396343	8.753494
1546	295.561160	-227.310769	8.830780
1547	296.338340	-227.224795	8.946407
1548	297.115520	-227.166032	9.094389
1549	297.892700	-227.117086	9.266018
1550	298.669880	-227.077958	9.461294
1551	299.447060	-227.048646	9.680217
1552	300.224240	-227.029152	9.922786
1553	301.001420	-227.019476	10.189003
1554	301.778600	-227.019616	10.478866
1555	283.383400	-229.240900	6.232987
1556	284.187605	-229.015434	6.425197
1557	284.991810	-228.813122	6.613772
1558	285.796015	-228.633963	6.798712
1559	286.600220	-228.477957	6.980018
1560	287.404425	-228.345105	7.157689
1561	288.208630	-228.235406	7.331725
1562	289.012835	-228.148860	7.502126
1563	289.817040	-228.092632	7.648166
1564	290.621245	-228.086124	7.803633
1565	291.425450	-228.067477	7.986940
1566	292.229655	-228.053581	8.178526
1567	293.033860	-228.051167	8.356605
1568	293.838065	-228.051079	8.543286
1569	294.642270	-228.050378	8.705504
1570	295.446475	-228.053758	8.864125
1571	296.250680	-228.061219	9.019149
1572	297.054885	-228.072762	9.170576
1573	297.859090	-228.088386	9.318406
1574	298.663295	-228.108091	9.462639
1575	299.467500	-228.131877	9.603275
1576	289.961300	-225.607479	6.075049
1577	290.763655	-225.474076	6.286840
1578	291.566010	-225.357383	6.503559
1579	292.368365	-225.257400	6.725205
1580	293.170720	-225.174127	6.951779
1581	293.973075	-225.107563	7.183279
1582	294.775430	-225.057710	7.419707
1583	295.577785	-225.024566	7.661063
1584	296.380140	-225.047394	7.867508
1585	297.182495	-225.057972	8.128941
1586	297.984850	-225.071615	8.390587
1587	298.787205	-225.093656	8.656864
1588	299.589560	-225.121900	8.945193
1589	300.391915	-225.152248	9.250371
1590	301.194270	-225.182691	9.540448
1591	301.996625	-225.216307	9.836411
1592	302.798980	-225.253097	10.138260
1593	303.601335	-225.293061	10.445994
1594	304.403690	-225.336199	10.759614
1595	305.206045	-225.382510	11.079120
1596	306.008400	-225.431996	11.404512
1597	291.818500	-224.940193	6.656394
1598	292.682060	-224.780881	6.960665
1599	293.545620	-224.636465	7.257461
1600	294.409180	-224.506945	7.546781
1601	295.272740	-224.392320	7.828627
1602	296.136300	-224.292590	8.102996
1603	296.999860	-224.207757	8.369891
1604	297.863420	-224.137819	8.629310
1605	298.726980	-224.062745	8.883079
1606	299.590540	-224.013850	9.125851
1607	300.454100	-223.987821	9.362133
1608	301.317660	-223.973969	9.591976
1609	302.181220	-223.982671	9.814420
1610	303.044780	-224.039791	10.030552
1611	303.908340	-224.072359	10.299611
1612	304.771900	-224.117584	10.581650
1613	305.635460	-224.175466	10.876670
1614	306.499020	-224.246005	11.184670
1615	307.362580	-224.329201	11.505650
1616	308.226140	-224.425054	11.839611
1617	309.089700	-224.533564	12.186552
1618	296.326100	-223.699012	7.751682
1619	296.977470	-223.658755	7.971186
1620	297.628840	-223.620297	8.193060
1621	298.280210	-223.583637	8.417307
1622	298.931580	-223.548775	8.643926
1623	299.582950	-223.515711	8.872916
1624	300.234320	-223.484446	9.104277
1625	300.885690	-223.454979	9.338011
1626	301.537060	-223.408229	9.546602
1627	302.188430	-223.367631	9.770660
1628	302.839800	-223.336936	10.014659
1629	303.491170	-223.323897	10.278943
1630	304.142540	-223.337466	10.559603
1631	304.793910	-223.369258	10.836632
1632	305.445280	-223.387233	11.081480
1633	306.096650	-223.413105	11.322666
1634	306.748020	-223.446874	11.560191
1635	307.399390	-223.488540	11.794055
1636	308.050760	-223.538104	12.024258
1637	308.702130	-223.595565	12.250800
1638	309.353500	-223.660923	12.473680
1639	297.824200	-222.876796	7.836082
1640	298.523290	-222.751304	8.065580
1641	299.222380	-222.641982	8.299974
1642	299.921470	-222.548828	8.539262
1643	300.620560	-222.471844	8.783446
1644	301.319650	-222.411030	9.032524
1645	302.018740	-222.366384	9.286497
1646	302.717830	-222.337908	9.545366
1647	303.416920	-222.319053	9.816701
1648	304.116010	-222.326365	10.091730
1649	304.815100	-222.353225	10.369054
1650	305.514190	-222.394131	10.653933
1651	306.213280	-222.442732	10.941803
1652	306.912370	-222.490951	11.210841
1653	307.611460	-222.519454	11.451135
1654	308.310550	-222.545868	11.679557
1655	309.009640	-222.570193	11.896107
1656	309.708730	-222.592431	12.100784
1657	310.407820	-222.612579	12.293590
1658	311.106910	-222.630640	12.474523
1659	311.806000	-222.646612	12.643584
1660	299.392300	-221.638540	8.474490
1661	300.102245	-221.561919	8.718516
1662	300.812190	-221.495911	8.962642
1663	301.522135	-221.440513	9.206868
1664	302.232080	-221.395727	9.451194
1665	302.942025	-221.361553	9.695619
1666	303.651970	-221.337990	9.940145
1667	304.361915	-221.325038	10.184770
1668	305.071860	-221.334153	10.450770
1669	305.781805	-221.352648	10.708317
1670	306.491750	-221.379482	10.950041
1671	307.201695	-221.411186	11.179886
1672	307.911640	-221.442976	11.398120
1673	308.621585	-221.470912	11.598273
1674	309.331530	-221.513665	11.814088
1675	310.041475	-221.562217	12.024609
1676	310.751420	-221.616570	12.229837
1677	311.461365	-221.676722	12.429769
1678	312.171310	-221.742673	12.624408
1679	312.881255	-221.814425	12.813753
1680	313.591200	-221.891976	12.997803
1681	299.708100	-221.166243	9.518905
1682	300.446060	-221.022081	9.841876
1683	301.184020	-220.892813	10.152984
1684	301.921980	-220.778440	10.452229
1685	302.659940	-220.678961	10.739611
1686	303.397900	-220.594376	11.015130
1687	304.135860	-220.524685	11.278786
1688	304.873820	-220.469889	11.530578
1689	305.611780	-220.450066	11.782672
1690	306.349740	-220.425316	12.009978
1691	307.087700	-220.404592	12.207894
1692	307.825660	-220.402245	12.382826
1693	308.563620	-220.424131	12.552351
1694	309.301580	-220.467328	12.736321
1695	310.039540	-220.519485	12.902837
1696	310.777500	-220.587851	13.060042
1697	311.515460	-220.672428	13.207935
1698	312.253420	-220.773214	13.346517
1699	312.991380	-220.890209	13.475787
1700	313.729340	-221.023414	13.595745
1701	314.467300	-221.172829	13.706392
1702	301.160400	-220.625601	10.299985
1703	301.884960	-220.468534	10.623413
1704	302.609520	-220.331196	10.933621
1705	303.334080	-220.213587	11.230609
1706	304.058640	-220.115706	11.514378
1707	304.783200	-220.037555	11.784927
1708	305.507760	-219.979132	12.042257
1709	306.232320	-219.940438	12.286368
1710	306.956880	-219.917530	12.508892
1711	307.681440	-219.922440	12.728303
1712	308.406000	-219.949795	12.934208
1713	309.130560	-219.994363	13.120627
1714	309.855120	-220.053635	13.287740
1715	310.579680	-220.131575	13.441380
1716	311.304240	-220.227566	13.561578
1717	312.028800	-220.342337	13.660639
1718	312.753360	-220.475886	13.738564
1719	313.477920	-220.628214	13.795351
1720	314.202480	-220.799322	13.831001
1721	314.927040	-220.989208	13.845515
1722	315.651600	-221.197873	13.838891
1723	303.496500	-220.340042	10.314373
1724	304.224205	-220.231747	10.611836
1725	304.951910	-220.136649	10.897930
1726	305.679615	-220.054749	11.172656
1727	306.407320	-219.986047	11.436013
1728	307.135025	-219.930542	11.688001
1729	307.862730	-219.888235	11.928620
1730	308.590435	-219.859126	12.157870
1731	309.318140	-219.827029	12.373921
1732	310.045845	-219.836145	12.566825
1733	310.773550	-219.849019	12.747309
1734	311.501255	-219.856235	12.926598
1735	312.228960	-219.885683	13.121032
1736	312.956665	-219.947003	13.334691
1737	313.684370	-220.043813	13.545476
1738	314.412075	-220.166858	13.762163
1739	315.139780	-220.316139	13.984754
1740	315.867485	-220.491655	14.213246
1741	316.595190	-220.693406	14.447641
1742	317.322895	-220.921393	14.687939
1743	318.050600	-221.175615	14.934140
1744	308.806100	-219.924773	11.403874
1745	309.436325	-219.843924	11.624765
1746	310.066550	-219.779680	11.847025
1747	310.696775	-219.732040	12.070653
1748	311.327000	-219.701005	12.295649
1749	311.957225	-219.686574	12.522014
1750	312.587450	-219.688747	12.749747
1751	313.217675	-219.707524	12.978849
1752	313.847900	-219.729652	13.222813
1753	314.478125	-219.772430	13.470401
1754	315.108350	-219.832928	13.709403
1755	315.738575	-219.918565	13.942419
1756	316.368800	-220.031063	14.158840
1757	316.999025	-220.174568	14.365233
1758	317.629250	-220.330285	14.565642
1759	318.259475	-220.508238	14.757979
1760	318.889700	-220.708426	14.942243
1761	319.519925	-220.930849	15.118434
1762	320.150150	-221.175506	15.286554
1763	320.780375	-221.442399	15.446601
1764	321.410600	-221.731527	15.598575
1765	277.808000	-235.758707	4.061971
1766	278.580625	-235.776438	4.190613
1767	279.353250	-235.790505	4.313899
1768	280.125875	-235.800909	4.431827
1769	280.898500	-235.807649	4.544398
1770	281.671125	-235.810725	4.651612
1771	282.443750	-235.810138	4.753468
1772	283.216375	-235.805887	4.849968
1773	283.989000	-235.822266	4.985030
1774	284.761625	-235.818113	5.102626
1775	285.534250	-235.799419	5.192101
1776	286.306875	-235.771858	5.249240
1777	287.079500	-235.737350	5.277734
1778	287.852125	-235.693886	5.288767
1779	288.624750	-235.647396	5.295455
1780	289.397375	-235.593044	5.286883
1781	290.170000	-235.530830	5.263050
1782	290.942625	-235.460755	5.223958
1783	291.715250	-235.382818	5.169604
1784	292.487875	-235.297019	5.099991
1785	293.260500	-235.203359	5.015117
1786	284.172400	-236.753398	5.097771
1787	284.705670	-236.715492	5.148792
1788	285.238940	-236.678650	5.190659
1789	285.772210	-236.642873	5.223372
1790	286.305480	-236.608159	5.246933
1791	286.838750	-236.574510	5.261339
1792	287.372020	-236.541925	5.266593
1793	287.905290	-236.510404	5.262693
1794	288.438560	-236.500329	5.246186
1795	288.971830	-236.482719	5.219350
1796	289.505100	-236.454768	5.184866
1797	290.038370	-236.415775	5.145387
1798	290.571640	-236.366785	5.103354
1799	291.104910	-236.310084	5.060741
1800	291.638180	-236.258216	5.018205
1801	292.171450	-236.202729	4.974014
1802	292.704720	-236.143622	4.928169
1803	293.237990	-236.080896	4.880670
1804	293.771260	-236.014551	4.831516
1805	294.304530	-235.944586	4.780709
1806	294.837800	-235.871003	4.728247
1807	279.784400	-233.188237	3.426763
1808	280.474675	-233.136372	3.509442
1809	281.164950	-233.085182	3.596335
1810	281.855225	-233.034667	3.687441
1811	282.545500	-232.984826	3.782761
1812	283.235775	-232.935661	3.882295
1813	283.926050	-232.887170	3.986042
1814	284.616325	-232.839354	4.094002
1815	285.306600	-232.795604	4.179793
1816	285.996875	-232.749597	4.285238
1817	286.687150	-232.701160	4.406060
1818	287.377425	-232.651530	4.540511
1819	288.067700	-232.602971	4.688313
1820	288.757975	-232.558055	4.848137
1821	289.448250	-232.521489	4.959502
1822	290.138525	-232.488665	5.062880
1823	290.828800	-232.459584	5.158272
1824	291.519075	-232.434246	5.245677
1825	292.209350	-232.412649	5.325096
1826	292.899625	-232.394795	5.396528
1827	293.589900	-232.380684	5.459974
1828	280.015900	-231.335809	3.940135
1829	280.789660	-231.292013	4.175958
1830	281.563420	-231.242926	4.396173
1831	282.337180	-231.188548	4.600781
1832	283.110940	-231.128879	4.789781
1833	283.884700	-231.063919	4.963173
1834	284.658460	-230.993668	5.120957
1835	285.432220	-230.918126	5.263134
1836	286.205980	-230.831039	5.345725
1837	286.979740	-230.734549	5.428089
1838	287.753500	-230.633520	5.521023
1839	288.527260	-230.536194	5.623186
1840	289.301020	-230.448992	5.735876
1841	290.074780	-230.369872	5.882574
1842	290.848540	-230.310046	6.013285
1843	291.622300	-230.260319	6.151976
1844	292.396060	-230.220691	6.298647
1845	293.169820	-230.191164	6.453297
1846	293.943580	-230.171737	6.615927
1847	294.717340	-230.162410	6.786537
1848	295.491100	-230.163182	6.965126
1849	286.597000	-229.384692	4.989556
1850	287.312560	-229.311016	5.088368
1851	288.028120	-229.243107	5.202078
1852	288.743680	-229.180968	5.330688
1853	289.459240	-229.124597	5.474196
1854	290.174800	-229.073994	5.632603
1855	290.890360	-229.029160	5.805909
1856	291.605920	-228.990095	5.994113
1857	292.321480	-228.960129	6.197642
1858	293.037040	-228.937324	6.414374
1859	293.752600	-228.919284	6.647857
1860	294.468160	-228.900915	6.903722
1861	295.183720	-228.876681	7.187175
1862	295.899280	-228.842492	7.501052
1863	296.614840	-228.825684	7.797257
1864	297.330400	-228.811750	8.104865
1865	298.045960	-228.800690	8.423877
1866	298.761520	-228.792505	8.754292
1867	299.477080	-228.787194	9.096111
1868	300.192640	-228.784757	9.449334
1869	300.908200	-228.785194	9.813960
1870	288.548000	-227.501988	5.537742
1871	289.270585	-227.498133	5.709803
1872	289.993170	-227.494526	5.885229
1873	290.715755	-227.491165	6.064019
1874	291.438340	-227.488052	6.246173
1875	292.160925	-227.485187	6.431691
1876	292.883510	-227.482568	6.620573
1877	293.606095	-227.480197	6.812819
1878	294.328680	-227.475591	6.974343
1879	295.051265	-227.469547	7.146401
1880	295.773850	-227.462818	7.333754
1881	296.496435	-227.417504	7.519549
1882	297.219020	-227.460687	7.782384
1883	297.941605	-227.514656	8.080842
1884	298.664190	-227.555679	8.357815
1885	299.386775	-227.606208	8.652758
1886	300.109360	-227.666245	8.965670
1887	300.831945	-227.735788	9.296551
1888	301.554530	-227.814838	9.645402
1889	302.277115	-227.903395	10.012222
1890	302.999700	-228.001459	10.397012
1891	292.604500	-226.339323	6.051252
1892	293.280875	-226.271619	6.208382
1893	293.957250	-226.220101	6.377515
1894	294.633625	-226.184768	6.558652
1895	295.310000	-226.165621	6.751792
1896	295.986375	-226.162660	6.956935
1897	296.662750	-226.175884	7.174081
1898	297.339125	-226.205293	7.403230
1899	298.015500	-226.260969	7.629801
1900	298.691875	-226.336505	7.878075
1901	299.368250	-226.425159	8.147646
1902	300.044625	-226.517601	8.437298
1903	300.721000	-226.602510	8.733148
1904	301.397375	-226.667868	9.011652
1905	302.073750	-226.696601	9.277208
1906	302.750125	-226.708051	9.539585
1907	303.426500	-226.702215	9.798784
1908	304.102875	-226.679095	10.054806
1909	304.779250	-226.638690	10.307649
1910	305.455625	-226.581000	10.557314
1911	306.132000	-226.506026	10.803802
1912	291.859300	-225.155686	6.019117
1913	292.632985	-225.063268	6.276468
1914	293.406670	-224.986674	6.532528
1915	294.180355	-224.925903	6.787298
1916	294.954040	-224.880955	7.040778
1917	295.727725	-224.851831	7.292968
1918	296.501410	-224.838529	7.543867
1919	297.275095	-224.841051	7.793476
1920	298.048780	-224.886927	8.069075
1921	298.822465	-224.938086	8.309729
1922	299.596150	-224.994893	8.527019
1923	300.369835	-225.059764	8.749365
1924	301.143520	-225.125194	8.979833
1925	301.917205	-225.178502	9.201318
1926	302.690890	-225.232222	9.467307
1927	303.464575	-225.286848	9.745297
1928	304.238260	-225.342380	10.035285
1929	305.011945	-225.398818	10.337273
1930	305.785630	-225.456162	10.651260
1931	306.559315	-225.514412	10.977246
1932	307.333000	-225.573568	11.315231
1933	293.497300	-223.635490	6.794608
1934	294.223635	-223.726419	7.084136
1935	294.949970	-223.813255	7.369488
1936	295.676305	-223.895997	7.650662
1937	296.402640	-223.974645	7.927658
1938	297.128975	-224.049199	8.200478
1939	297.855310	-224.119660	8.469120
1940	298.581645	-224.186027	8.733585
1941	299.307980	-224.293419	9.045977
1942	300.034315	-224.372416	9.347983
1943	300.760650	-224.423376	9.611945
1944	301.486985	-224.451677	9.824210
1945	302.213320	-224.462992	9.996849
1946	302.939655	-224.463407	10.158244
1947	303.665990	-224.482150	10.354456
1948	304.392325	-224.496141	10.543273
1949	305.118660	-224.505380	10.724694
1950	305.844995	-224.509866	10.898721
1951	306.571330	-224.509600	11.065353
1952	307.297665	-224.504582	11.224590
1953	308.024000	-224.494811	11.376432
1954	295.027800	-223.156352	7.292573
1955	295.901285	-223.097917	7.540919
1956	296.774770	-223.043283	7.793047
1957	297.648255	-222.992449	8.048957
1958	298.521740	-222.945416	8.308649
1959	299.395225	-222.902183	8.572123
1960	300.268710	-222.862750	8.839379
1961	301.142195	-222.827119	9.110417
1962	302.015680	-222.819475	9.387238
1963	302.889165	-222.783767	9.667215
1964	303.762650	-222.743600	9.959408
1965	304.636135	-222.721286	10.242976
1966	305.509620	-222.713965	10.497341
1967	306.383105	-222.696202	10.785329
1968	307.256590	-222.702493	11.085970
1969	308.130075	-222.714545	11.394677
1970	309.003560	-222.732359	11.711450
1971	309.877045	-222.755933	12.036289
1972	310.750530	-222.785269	12.369194
1973	311.624015	-222.820366	12.710166
1974	312.497500	-222.861224	13.059203
1975	298.652100	-221.725041	8.957526
1976	299.368660	-221.626325	9.104311
1977	300.085220	-221.542543	9.262516
1978	300.801780	-221.473697	9.432141
1979	301.518340	-221.419786	9.613187
1980	302.234900	-221.380811	9.805653
1981	302.951460	-221.356770	10.009539
1982	303.668020	-221.347665	10.224846
1983	304.384580	-221.354357	10.461363
1984	305.101140	-221.382161	10.721294
1985	305.817700	-221.429634	10.978811
1986	306.534260	-221.487923	11.204400
1987	307.250820	-221.550895	11.436881
1988	307.967380	-221.631000	11.660427
1989	308.683940	-221.679537	11.905452
1990	309.400500	-221.728439	12.152494
1991	310.117060	-221.777707	12.401554
1992	310.833620	-221.827341	12.652632
1993	311.550180	-221.877340	12.905728
1994	312.266740	-221.927705	13.160843
1995	312.983300	-221.978436	13.417974
1996	299.276700	-221.447256	8.788907
1997	300.028355	-221.243155	9.082639
1998	300.780010	-221.060661	9.373057
[truncated: 33,888 more rows]
