# Supplementary material for: Three-Dimensional Muscle Architecture and Comprehensive Dynamic Properties of Rabbit Gastrocnemius, Plantaris and Soleus: Input for Simulation Studies
Source: PLoS One. 2015 Jun 26;10(6):e0130985. doi: 10.1371/journal.pone.0130985 (PMC4482742; doi:10.1371/journal.pone.0130985)
Supplement: S7 Dataset — (TXT) [file pone.0130985.s007.txt]

MESH "kom1" dimension 3 Elemtype linear Nnode 2
Coordinates rabbit M. plantaris R2
1	331.941700	-229.476898	15.529259
2	332.572295	-229.320505	15.271523
3	333.202890	-229.165957	15.034421
4	333.833485	-229.013255	14.817954
5	334.464080	-228.862397	14.622122
6	335.094675	-228.713384	14.446924
7	335.725270	-228.566216	14.292361
8	336.355865	-228.420893	14.158432
9	336.986460	-228.289988	14.055590
10	337.617055	-228.154887	13.977624
11	338.247650	-228.011854	13.914881
12	338.878245	-227.860454	13.858897
13	339.508840	-227.702116	13.814628
14	340.139435	-227.534103	13.785579
15	340.770030	-227.356952	13.760931
16	341.400625	-227.171430	13.748040
17	342.031220	-226.977536	13.746906
18	342.661815	-226.775270	13.757530
19	343.292410	-226.564633	13.779912
20	343.923005	-226.345625	13.814051
21	344.553600	-226.118244	13.859947
22	330.518700	-228.936939	16.199033
23	331.019625	-228.824853	16.035977
24	331.520550	-228.711534	15.887795
25	332.021475	-228.596982	15.754487
26	332.522400	-228.481198	15.636054
27	333.023325	-228.364182	15.532496
28	333.524250	-228.245933	15.443812
29	334.025175	-228.126452	15.370003
30	334.526100	-227.989672	15.309155
31	335.027025	-227.859951	15.273340
32	335.527950	-227.742197	15.247008
33	336.028875	-227.636664	15.217030
34	336.529800	-227.531453	15.187888
35	337.030725	-227.408141	15.174870
36	337.531650	-227.275713	15.132379
37	338.032575	-227.138476	15.083750
38	338.533500	-226.996429	15.028984
39	339.034425	-226.849574	14.968082
40	339.535350	-226.697909	14.901042
41	340.036275	-226.541436	14.827865
42	340.537200	-226.380153	14.748551
43	329.756900	-228.450297	15.964631
44	330.171155	-228.381454	15.803323
45	330.585410	-228.310335	15.650401
46	330.999665	-228.236940	15.505865
47	331.413920	-228.161269	15.369715
48	331.828175	-228.083323	15.241952
49	332.242430	-228.003101	15.122574
50	332.656685	-227.920603	15.011582
51	333.070940	-227.840880	14.913896
52	333.485195	-227.749876	14.824976
53	333.899450	-227.640513	14.743591
54	334.313705	-227.525290	14.665999
55	334.727960	-227.436839	14.586238
56	335.142215	-227.410790	14.498776
57	335.556470	-227.347209	14.427062
58	335.970725	-227.289012	14.359475
59	336.384980	-227.236201	14.296014
60	336.799235	-227.188774	14.236680
61	337.213490	-227.146732	14.181473
62	337.627745	-227.110075	14.130393
63	338.042000	-227.078803	14.083440
64	327.573600	-227.760492	15.863358
65	327.987445	-227.755038	15.797111
66	328.401290	-227.738814	15.730327
67	328.815135	-227.711820	15.663004
68	329.228980	-227.674056	15.595143
69	329.642825	-227.625523	15.526745
70	330.056670	-227.566220	15.457808
71	330.470515	-227.496147	15.388334
72	330.884360	-227.427805	15.319804
73	331.298205	-227.339949	15.247221
74	331.712050	-227.230880	15.170655
75	332.125895	-227.103760	15.094330
76	332.539740	-226.968224	15.028388
77	332.953585	-226.836409	14.983865
78	333.367430	-226.716297	14.925609
79	333.781275	-226.594709	14.869930
80	334.195120	-226.471645	14.816827
81	334.608965	-226.347105	14.766301
82	335.022810	-226.221089	14.718352
83	335.436655	-226.093596	14.672980
84	335.850500	-225.964627	14.630184
85	326.428700	-227.501871	16.100447
86	326.753030	-227.427021	16.019458
87	327.077360	-227.354964	15.940153
88	327.401690	-227.285699	15.862529
89	327.726020	-227.219227	15.786589
90	328.050350	-227.155548	15.712330
91	328.374680	-227.094661	15.639754
92	328.699010	-227.036567	15.568861
93	329.023340	-226.976772	15.505720
94	329.347670	-226.920968	15.442901
95	329.672000	-226.870271	15.379402
96	329.996330	-226.825728	15.314320
97	330.320660	-226.788054	15.246810
98	330.644990	-226.757431	15.176036
99	330.969320	-226.726361	15.095765
100	331.293650	-226.699441	15.011188
101	331.617980	-226.676671	14.922305
102	331.942310	-226.658052	14.829117
103	332.266640	-226.643582	14.731622
104	332.590970	-226.633263	14.629821
105	332.915300	-226.627094	14.523715
106	324.548000	-227.289824	16.807540
107	324.847040	-227.189512	16.703412
108	325.146080	-227.095833	16.604637
109	325.445120	-227.008789	16.511213
110	325.744160	-226.928378	16.423142
111	326.043200	-226.854601	16.340422
112	326.342240	-226.787458	16.263055
113	326.641280	-226.726948	16.191040
114	326.940320	-226.689475	16.139694
115	327.239360	-226.651534	16.090734
116	327.538400	-226.613153	16.040224
117	327.837440	-226.575554	15.984425
118	328.136480	-226.540415	15.920234
119	328.435520	-226.509161	15.845526
120	328.734560	-226.470710	15.762852
121	329.033600	-226.432343	15.673108
122	329.332640	-226.394061	15.576293
123	329.631680	-226.355863	15.472409
124	329.930720	-226.317749	15.361454
125	330.229760	-226.279720	15.243428
126	330.528800	-226.241776	15.118333
127	322.324100	-227.324442	17.084011
128	322.718745	-227.231593	16.928161
129	323.113390	-227.142377	16.780356
130	323.508035	-227.056794	16.640598
131	323.902680	-226.974846	16.508885
132	324.297325	-226.896530	16.385219
133	324.691970	-226.821848	16.269600
134	325.086615	-226.750800	16.162026
135	325.481260	-226.686154	16.075102
136	325.875905	-226.623510	15.991569
137	326.270550	-226.562372	15.909999
138	326.665195	-226.503583	15.830797
139	327.059840	-226.448487	15.755019
140	327.454485	-226.398232	15.683355
141	327.849130	-226.345260	15.596275
142	328.243775	-226.293604	15.506786
143	328.638420	-226.243262	15.414888
144	329.033065	-226.194237	15.320582
145	329.427710	-226.146526	15.223867
146	329.822355	-226.100131	15.124744
147	330.217000	-226.055051	15.023212
148	320.543400	-227.299653	17.320574
149	320.966870	-227.194560	17.251665
150	321.390340	-227.093064	17.177647
151	321.813810	-226.995165	17.098521
152	322.237280	-226.900862	17.014287
153	322.660750	-226.810156	16.924945
154	323.084220	-226.723046	16.830495
155	323.507690	-226.639534	16.730937
156	323.931160	-226.550791	16.627171
157	324.354630	-226.472840	16.513875
158	324.778100	-226.403828	16.393895
159	325.201570	-226.339761	16.271496
160	325.625040	-226.275745	16.151445
161	326.048510	-226.207122	16.038145
162	326.471980	-226.132641	15.935945
163	326.895450	-226.056522	15.838530
164	327.318920	-225.978765	15.745902
165	327.742390	-225.899368	15.658061
166	328.165860	-225.818334	15.575005
167	328.589330	-225.735661	15.496736
168	329.012800	-225.651349	15.423253
169	321.105000	-226.187753	17.133945
170	321.436585	-226.219424	17.062760
171	321.768170	-226.240009	16.990970
172	322.099755	-226.249508	16.918575
173	322.431340	-226.247920	16.845575
174	322.762925	-226.235245	16.771970
175	323.094510	-226.211484	16.697759
176	323.426095	-226.176637	16.622944
177	323.757680	-226.146699	16.540242
178	324.089265	-226.095803	16.461248
179	324.420850	-226.020498	16.384569
180	324.752435	-225.920041	16.307151
181	325.084020	-225.802486	16.228889
182	325.415605	-225.700834	16.163003
183	325.747190	-225.620986	16.090038
184	326.078775	-225.542980	16.017752
185	326.410360	-225.466815	15.946144
186	326.741945	-225.392493	15.875216
187	327.073530	-225.320012	15.804966
188	327.405115	-225.249373	15.735396
189	327.736700	-225.180576	15.666504
190	320.417100	-225.772478	17.032341
191	320.729315	-225.709592	16.981181
192	321.041530	-225.651695	16.928843
193	321.353745	-225.598789	16.875327
194	321.665960	-225.550873	16.820633
195	321.978175	-225.507948	16.764762
196	322.290390	-225.470012	16.707713
197	322.602605	-225.437066	16.649486
198	322.914820	-225.435293	16.585989
199	323.227035	-225.427166	16.523589
200	323.539250	-225.411461	16.462766
201	323.851465	-225.388661	16.403129
202	324.163680	-225.360214	16.343262
203	324.475895	-225.328446	16.281216
204	324.788110	-225.309445	16.211428
205	325.100325	-225.291972	16.138805
206	325.412540	-225.276026	16.063349
207	325.724755	-225.261607	15.985058
208	326.036970	-225.248716	15.903934
209	326.349185	-225.237352	15.819975
210	326.661400	-225.227515	15.733182
211	318.695800	-226.158636	17.001752
212	319.003345	-226.109658	16.993717
213	319.310890	-226.059954	16.980408
214	319.618435	-226.009524	16.961825
215	319.925980	-225.958369	16.937968
216	320.233525	-225.906488	16.908837
217	320.541070	-225.853882	16.874432
218	320.848615	-225.800551	16.834752
219	321.156160	-225.772445	16.797683
220	321.463705	-225.729439	16.750231
221	321.771250	-225.673003	16.693007
222	322.078795	-225.606846	16.627749
223	322.386340	-225.536230	16.556973
224	322.693885	-225.467107	16.483579
225	323.001430	-225.415257	16.418049
226	323.308975	-225.367725	16.351700
227	323.616520	-225.324511	16.284534
228	323.924065	-225.285615	16.216550
229	324.231610	-225.251038	16.147748
230	324.539155	-225.220778	16.078129
231	324.846700	-225.194837	16.007692
232	315.302800	-226.539477	17.767734
233	315.702165	-226.458191	17.567021
234	316.101530	-226.375957	17.382241
235	316.500895	-226.292773	17.213394
236	316.900260	-226.208641	17.060481
237	317.299625	-226.123559	16.923500
238	317.698990	-226.037528	16.802453
239	318.098355	-225.950548	16.697339
240	318.497720	-225.862567	16.606142
241	318.897085	-225.769966	16.536104
242	319.296450	-225.675141	16.485493
243	319.695815	-225.582367	16.449348
244	320.095180	-225.496545	16.421276
245	320.494545	-225.422070	16.395011
246	320.893910	-225.357257	16.365537
247	321.293275	-225.299756	16.341425
248	321.692640	-225.249565	16.322675
249	322.092005	-225.206686	16.309287
250	322.491370	-225.171118	16.301263
251	322.890735	-225.142861	16.298600
252	323.290100	-225.121915	16.301300
253	332.383500	-230.256989	15.527810
254	332.960645	-230.009712	15.307733
255	333.537790	-229.769987	15.107002
256	334.114935	-229.537814	14.925616
257	334.692080	-229.313193	14.763577
258	335.269225	-229.096125	14.620882
259	335.846370	-228.886608	14.497534
260	336.423515	-228.684644	14.393531
261	337.000660	-228.469662	14.318926
262	337.577805	-228.279241	14.257860
263	338.154950	-228.121942	14.211668
264	338.732095	-227.985751	14.184198
265	339.309240	-227.844558	14.179835
266	339.886385	-227.669829	14.200840
267	340.463530	-227.489143	14.195975
268	341.040675	-227.303688	14.198747
269	341.617820	-227.113463	14.209155
270	342.194965	-226.918469	14.227200
271	342.772110	-226.718706	14.252882
272	343.349255	-226.514172	14.286200
273	343.926400	-226.304870	14.327155
274	334.270500	-230.424089	14.522762
275	334.955475	-230.261127	14.370881
276	335.640450	-230.089303	14.230438
277	336.325425	-229.908618	14.101431
278	337.010400	-229.719071	13.983861
279	337.695375	-229.520663	13.877728
280	338.380350	-229.313393	13.783032
281	339.065325	-229.097262	13.699772
282	339.750300	-228.866946	13.617971
283	340.435275	-228.641474	13.546879
284	341.120250	-228.413032	13.482567
285	341.805225	-228.104530	13.438287
286	342.490200	-227.828718	13.408668
287	343.175175	-227.617564	13.384331
288	343.860150	-227.396632	13.437338
289	344.545125	-227.185108	13.521019
290	345.230100	-226.982990	13.635376
291	345.915075	-226.790279	13.780407
292	346.600050	-226.606975	13.956113
293	347.285025	-226.433077	14.162494
294	347.970000	-226.268586	14.399550
295	338.545000	-230.193263	13.247194
296	339.119600	-229.998553	13.135888
297	339.694200	-229.795186	13.048937
298	340.268800	-229.583163	12.986341
299	340.843400	-229.362483	12.948100
300	341.418000	-229.133148	12.934213
301	341.992600	-228.895155	12.944681
302	342.567200	-228.648507	12.979504
303	343.141800	-228.374313	13.051678
304	343.716400	-228.094569	13.152608
305	344.291000	-227.809800	13.278547
306	344.865600	-227.523624	13.420033
307	345.440200	-227.244261	13.562258
308	346.014800	-226.981742	13.689369
309	346.589400	-226.758246	13.781106
310	347.164000	-226.550581	13.864707
311	347.738600	-226.358748	13.940172
312	348.313200	-226.182746	14.007501
313	348.887800	-226.022576	14.066694
314	349.462400	-225.878238	14.117752
315	350.037000	-225.749732	14.160673
316	338.148300	-231.174332	13.162278
317	338.895430	-230.855765	12.904715
318	339.642560	-230.542598	12.674582
319	340.389690	-230.234832	12.471880
320	341.136820	-229.932466	12.296608
321	341.883950	-229.635501	12.148766
322	342.631080	-229.343937	12.028355
323	343.378210	-229.057773	11.935374
324	344.125340	-228.769441	11.890614
325	344.872470	-228.485722	11.862623
326	345.619600	-228.210539	11.851982
327	346.366730	-227.949487	11.863934
328	347.113860	-227.700609	11.899267
329	347.860990	-227.456530	11.955266
330	348.608120	-227.210412	12.011323
331	349.355250	-226.968636	12.082744
332	350.102380	-226.731202	12.169530
333	350.849510	-226.498111	12.271681
334	351.596640	-226.269362	12.389196
335	352.343770	-226.044955	12.522076
336	353.090900	-225.824891	12.670320
337	338.918300	-231.647953	12.127263
338	339.745150	-231.277709	12.021554
339	340.572000	-230.909146	11.932182
340	341.398850	-230.542266	11.859148
341	342.225700	-230.177068	11.802452
342	343.052550	-229.813553	11.762093
343	343.879400	-229.451719	11.738072
344	344.706250	-229.091568	11.730389
345	345.533100	-228.707077	11.736028
346	346.359950	-228.330532	11.772626
347	347.186800	-227.978417	11.862162
348	348.013650	-227.629588	11.937226
349	348.840500	-227.253019	11.905108
350	349.667350	-226.983564	12.039364
351	350.494200	-226.717854	12.112996
352	351.321050	-226.476674	12.192898
353	352.147900	-226.260023	12.279069
354	352.974750	-226.067902	12.371510
355	353.801600	-225.900311	12.470219
356	354.628450	-225.757249	12.575197
357	355.455300	-225.638717	12.686445
358	342.581000	-230.990595	11.775787
359	343.202300	-230.740442	11.740012
360	343.823600	-230.486397	11.713747
361	344.444900	-230.228462	11.696990
362	345.066200	-229.966635	11.689741
363	345.687500	-229.700918	11.692002
364	346.308800	-229.431309	11.703770
365	346.930100	-229.157810	11.725048
366	347.551400	-228.860789	11.769285
367	348.172700	-228.565448	11.817407
368	348.794000	-228.278303	11.869904
369	349.415300	-228.001098	11.930050
370	350.036600	-227.732536	12.001607
371	350.657900	-227.470232	12.086546
372	351.279200	-227.226494	12.132083
373	351.900500	-226.994015	12.173057
374	352.521800	-226.772796	12.209467
375	353.143100	-226.562836	12.241314
376	353.764400	-226.364136	12.268598
377	354.385700	-226.176695	12.291318
378	355.007000	-226.000514	12.309474
379	334.046000	-230.351125	14.328138
380	334.814670	-229.982151	14.219151
381	335.583340	-229.625217	14.116163
382	336.352010	-229.280322	14.019176
383	337.120680	-228.947468	13.928189
384	337.889350	-228.626652	13.843202
385	338.658020	-228.317877	13.764215
386	339.426690	-228.021141	13.691229
387	340.195360	-227.739265	13.602397
388	340.964030	-227.464514	13.526726
389	341.732700	-227.202948	13.472190
390	342.501370	-226.959832	13.441659
391	343.270040	-226.736328	13.430099
392	344.038710	-226.530782	13.428462
393	344.807380	-226.338105	13.430290
394	345.576050	-226.160253	13.443525
395	346.344720	-225.997226	13.468165
396	347.113390	-225.849023	13.504211
397	347.882060	-225.715645	13.551662
398	348.650730	-225.597092	13.610519
399	349.419400	-225.493363	13.680782
400	332.424000	-230.279226	14.604746
401	333.101440	-229.984659	14.535781
402	333.778880	-229.689961	14.469203
403	334.456320	-229.395131	14.405012
404	335.133760	-229.100170	14.343209
405	335.811200	-228.805076	14.283793
406	336.488640	-228.509852	14.226764
407	337.166080	-228.214496	14.172123
408	337.843520	-227.899203	14.125378
409	338.520960	-227.584457	14.076957
410	339.198400	-227.279537	14.028822
411	339.875840	-226.992439	13.982988
412	340.553280	-226.728366	13.940841
413	341.230720	-226.490349	13.903351
414	341.908160	-226.287644	13.874833
415	342.585600	-226.109878	13.851672
416	343.263040	-225.957052	13.833866
417	343.940480	-225.829165	13.821416
418	344.617920	-225.726218	13.814322
419	345.295360	-225.648211	13.812584
420	345.972800	-225.595143	13.816201
421	332.584100	-230.109300	15.031699
422	333.156245	-229.809906	14.879448
423	333.728390	-229.519283	14.737860
424	334.300535	-229.237430	14.606934
425	334.872680	-228.964348	14.486670
426	335.444825	-228.700036	14.377069
427	336.016970	-228.444496	14.278129
428	336.589115	-228.197726	14.189852
429	337.161260	-227.966937	14.122147
430	337.733405	-227.748237	14.072512
431	338.305550	-227.529627	14.019900
432	338.877695	-227.296723	13.935328
433	339.449840	-227.046409	13.813761
434	340.021985	-226.833952	13.784665
435	340.594130	-226.639014	13.755233
436	341.166275	-226.453659	13.738428
437	341.738420	-226.277888	13.734251
438	342.310565	-226.111700	13.742703
439	342.882710	-225.955096	13.763782
440	343.454855	-225.808075	13.797490
441	344.027000	-225.670638	13.843825
442	329.134800	-228.744430	15.461410
443	329.627460	-228.599156	15.366470
444	330.120120	-228.451150	15.270779
445	330.612780	-228.300413	15.174337
446	331.105440	-228.146944	15.077142
447	331.598100	-227.990743	14.979196
448	332.090760	-227.831811	14.880499
449	332.583420	-227.670148	14.781049
450	333.076080	-227.491656	14.678154
451	333.568740	-227.312394	14.569479
452	334.061400	-227.136227	14.460763
453	334.554060	-226.967936	14.359196
454	335.046720	-226.812156	14.271971
455	335.539380	-226.672355	14.205015
456	336.032040	-226.539198	14.154898
457	336.524700	-226.415358	14.118771
458	337.017360	-226.300834	14.096635
459	337.510020	-226.195628	14.088490
460	338.002680	-226.099738	14.094334
461	338.495340	-226.013164	14.114169
462	338.988000	-225.935908	14.147995
463	328.171300	-228.905658	15.839822
464	328.632295	-228.782299	15.684383
465	329.093290	-228.655454	15.544790
466	329.554285	-228.525121	15.421045
467	330.015280	-228.391301	15.313147
468	330.476275	-228.253993	15.221097
469	330.937270	-228.113198	15.144893
470	331.398265	-227.968916	15.084537
471	331.859260	-227.823237	15.082251
472	332.320255	-227.667069	15.101047
473	332.781250	-227.509778	15.081888
474	333.242245	-227.362437	14.965160
475	333.703240	-227.224891	14.785358
476	334.164235	-227.071284	14.777990
477	334.625230	-226.937972	14.716726
478	335.086225	-226.810607	14.651761
479	335.547220	-226.689188	14.583096
480	336.008215	-226.573716	14.510731
481	336.469210	-226.464190	14.434665
482	336.930205	-226.360611	14.354898
483	337.391200	-226.262979	14.271432
484	327.998900	-228.202355	15.729991
485	328.405200	-228.083731	15.616438
486	328.811500	-227.964012	15.508805
487	329.217800	-227.843198	15.407091
488	329.624100	-227.721287	15.311296
489	330.030400	-227.598281	15.221420
490	330.436700	-227.474179	15.137463
491	330.843000	-227.348981	15.059426
492	331.249300	-227.214940	14.986740
493	331.655600	-227.079974	14.922705
494	332.061900	-226.945987	14.861960
495	332.468200	-226.820502	14.802974
496	332.874500	-226.706619	14.747297
497	333.280800	-226.595821	14.698330
498	333.687100	-226.482945	14.638991
499	334.093400	-226.373264	14.579226
500	334.499700	-226.266778	14.519035
501	334.906000	-226.163486	14.458418
502	335.312300	-226.063389	14.397374
503	335.718600	-225.966486	14.335905
504	336.124900	-225.872778	14.274009
505	320.555800	-226.931244	17.371714
506	321.066665	-226.835973	17.234837
507	321.577530	-226.737869	17.100576
508	322.088395	-226.636931	16.968929
509	322.599260	-226.533161	16.839896
510	323.110125	-226.426558	16.713479
511	323.620990	-226.317122	16.589676
512	324.131855	-226.204853	16.468488
513	324.642720	-226.065492	16.334692
514	325.153585	-225.925700	16.216046
515	325.664450	-225.793761	16.108981
516	326.175315	-225.680804	16.007535
517	326.686180	-225.592339	15.905419
518	327.197045	-225.528122	15.797462
519	327.707910	-225.482437	15.674058
520	328.218775	-225.455737	15.545148
521	328.729640	-225.448021	15.410732
522	329.240505	-225.459289	15.270809
523	329.751370	-225.489542	15.125379
524	330.262235	-225.538780	14.974443
525	330.773100	-225.607002	14.818001
526	323.045900	-227.848638	16.290379
527	323.589880	-227.754244	16.174888
528	324.133860	-227.658947	16.054464
529	324.677840	-227.562749	15.929107
530	325.221820	-227.465649	15.798816
531	325.765800	-227.367648	15.663591
532	326.309780	-227.268744	15.523434
533	326.853760	-227.168939	15.378343
534	327.397740	-227.058190	15.226395
535	327.941720	-226.961762	15.051569
536	328.485700	-226.877204	14.870482
537	329.029680	-226.785857	14.701621
538	329.573660	-226.673589	14.560952
539	330.117640	-226.556861	14.456964
540	330.661620	-226.470036	14.377540
541	331.205600	-226.387480	14.320896
542	331.749580	-226.309194	14.287031
543	332.293560	-226.235177	14.275946
544	332.837540	-226.165429	14.287642
545	333.381520	-226.099951	14.322116
546	333.925500	-226.038743	14.379371
547	324.631500	-228.352690	16.329921
548	325.244360	-228.180402	16.105952
549	325.857220	-228.016104	15.894995
550	326.470080	-227.859795	15.697050
551	327.082940	-227.711476	15.512117
552	327.695800	-227.571146	15.340196
553	328.308660	-227.438807	15.181288
554	328.921520	-227.314456	15.035391
555	329.534380	-227.190878	14.884437
556	330.147240	-227.081398	14.760787
557	330.760100	-226.977096	14.652492
558	331.372960	-226.885264	14.561497
559	331.985820	-226.813923	14.498033
560	332.598680	-226.742949	14.464318
561	333.211540	-226.679882	14.472278
562	333.824400	-226.624416	14.511828
563	334.437260	-226.576549	14.582967
564	335.050120	-226.536283	14.685695
565	335.662980	-226.503616	14.820013
566	336.275840	-226.478550	14.985920
567	336.888700	-226.461083	15.183416
568	326.780000	-228.157477	16.237076
569	327.435385	-228.026110	16.086024
570	328.090770	-227.898914	15.944297
571	328.746155	-227.775889	15.811895
572	329.401540	-227.657034	15.688818
573	330.056925	-227.542351	15.575066
574	330.712310	-227.431838	15.470639
575	331.367695	-227.325496	15.375537
576	332.023080	-227.216208	15.279457
577	332.678465	-227.118566	15.199155
578	333.333850	-227.030662	15.141239
579	333.989235	-226.936621	15.099763
580	334.644620	-226.848567	15.085288
581	335.300005	-226.759137	15.075855
582	335.955390	-226.663036	15.036924
583	336.610775	-226.564877	15.000001
584	337.266160	-226.464662	14.965086
585	337.921545	-226.362390	14.932179
586	338.576930	-226.258062	14.901281
587	339.232315	-226.151676	14.872391
588	339.887700	-226.043234	14.845509
589	329.013000	-228.834855	15.554538
590	329.661435	-228.613411	15.397465
591	330.309870	-228.407852	15.255542
592	330.958305	-228.218179	15.128770
593	331.606740	-228.044392	15.017148
594	332.255175	-227.886490	14.920678
595	332.903610	-227.744473	14.839358
596	333.552045	-227.618341	14.773188
597	334.200480	-227.522663	14.743586
598	334.848915	-227.440831	14.726309
599	335.497350	-227.377437	14.704452
600	336.145785	-227.320229	14.681118
601	336.794220	-227.255388	14.665487
602	337.442655	-227.182419	14.654845
603	338.091090	-227.081407	14.635082
604	338.739525	-226.969709	14.614735
605	339.387960	-226.847324	14.593805
606	340.036395	-226.714253	14.572291
607	340.684830	-226.570496	14.550195
608	341.333265	-226.416052	14.527515
609	341.981700	-226.250922	14.504252
610	328.270400	-229.957880	16.031133
611	328.945635	-229.707171	15.818788
612	329.620870	-229.462482	15.606328
613	330.296105	-229.223811	15.393754
614	330.971340	-228.991159	15.181066
615	331.646575	-228.764527	14.968264
616	332.321810	-228.543913	14.755347
617	332.997045	-228.329318	14.542315
618	333.672280	-228.121591	14.314666
619	334.347515	-227.905221	14.090815
620	335.022750	-227.690415	13.875979
621	335.697985	-227.490871	13.673970
622	336.373220	-227.318156	13.488563
623	337.048455	-227.174899	13.325194
624	337.723690	-227.023420	13.197450
625	338.398925	-226.883148	13.093741
626	339.074160	-226.754083	13.014067
627	339.749395	-226.636226	12.958428
628	340.424630	-226.529574	12.926824
629	341.099865	-226.434130	12.919255
630	341.775100	-226.349893	12.935721
631	329.335000	-230.701307	15.221623
632	330.019570	-230.373082	14.933481
633	330.704140	-230.056781	14.662103
634	331.388710	-229.752404	14.407488
635	332.073280	-229.459953	14.169636
636	332.757850	-229.179425	13.948548
637	333.442420	-228.910822	13.744223
638	334.126990	-228.654144	13.556662
639	334.811560	-228.396971	13.411280
640	335.496130	-228.156156	13.274455
641	336.180700	-227.936635	13.141790
642	336.865270	-227.739834	13.009963
643	337.549840	-227.563639	12.879807
644	338.234410	-227.402794	12.759048
645	338.918980	-227.241939	12.659735
646	339.603550	-227.094182	12.572065
647	340.288120	-226.959524	12.496036
648	340.972690	-226.837965	12.431649
649	341.657260	-226.729504	12.378904
650	342.341830	-226.634142	12.337802
651	343.026400	-226.551878	12.308341
652	329.471500	-230.957038	14.788915
653	330.161995	-230.681260	14.562194
654	330.852490	-230.409984	14.346690
655	331.542985	-230.143209	14.142403
656	332.233480	-229.880935	13.949334
657	332.923975	-229.623162	13.767482
658	333.614470	-229.369890	13.596847
659	334.304965	-229.121120	13.437429
660	334.995460	-228.860138	13.295339
661	335.685955	-228.614456	13.163191
662	336.376450	-228.380585	13.032591
663	337.066945	-228.163820	12.912843
664	337.757440	-227.965769	12.800826
665	338.447935	-227.777397	12.686990
666	339.138430	-227.606262	12.585249
667	339.828925	-227.451418	12.489757
668	340.519420	-227.312862	12.400514
669	341.209915	-227.190596	12.317520
670	341.900410	-227.084620	12.240775
671	342.590905	-226.994933	12.170279
672	343.281400	-226.921536	12.106031
673	330.370800	-232.165801	14.525000
674	331.031965	-231.888068	14.319863
675	331.693130	-231.611437	14.119810
676	332.354295	-231.335908	13.924844
677	333.015460	-231.061481	13.734962
678	333.676625	-230.788155	13.550166
679	334.337790	-230.515930	13.370456
680	334.998955	-230.244808	13.195831
681	335.660120	-229.961741	13.030613
682	336.321285	-229.680062	12.870159
683	336.982450	-229.406923	12.701672
684	337.643615	-229.143055	12.521243
685	338.304780	-228.891647	12.339143
686	338.965945	-228.665476	12.177312
687	339.627110	-228.448388	12.048446
688	340.288275	-228.244671	11.932125
689	340.949440	-228.054325	11.828350
690	341.610605	-227.877349	11.737121
691	342.271770	-227.713743	11.658436
692	342.932935	-227.563509	11.592297
693	343.594100	-227.426645	11.538704
694	330.693100	-233.046716	13.960590
695	331.371235	-232.768290	13.763373
696	332.049370	-232.490727	13.572293
697	332.727505	-232.214028	13.387351
698	333.405640	-231.938191	13.208547
699	334.083775	-231.663217	13.035881
700	334.761910	-231.389107	12.869353
701	335.440045	-231.115859	12.708962
702	336.118180	-230.853479	12.560419
703	336.796315	-230.590670	12.413737
704	337.474450	-230.316699	12.271730
705	338.152585	-230.024904	12.140627
706	338.830720	-229.750850	11.974560
707	339.508855	-229.435439	11.829966
708	340.186990	-229.147806	11.706713
709	340.865125	-228.857865	11.589934
710	341.543260	-228.565616	11.479630
711	342.221395	-228.271061	11.375799
712	342.899530	-227.974197	11.278443
713	343.577665	-227.675027	11.187561
714	344.255800	-227.373549	11.103153
715	336.329100	-231.763838	12.366685
716	336.944175	-231.603721	12.236416
717	337.559250	-231.422835	12.119067
718	338.174325	-231.221179	12.014637
719	338.789400	-230.998755	11.923125
720	339.404475	-230.755562	11.844532
721	340.019550	-230.491599	11.778859
722	340.634625	-230.206867	11.726104
723	341.249700	-229.881366	11.703701
724	341.864775	-229.547433	11.683274
725	342.479850	-229.230054	11.654057
726	343.094925	-228.913089	11.623329
727	343.710000	-228.593115	11.595074
728	344.325075	-228.288411	11.565969
729	344.940150	-228.019863	11.549264
730	345.555225	-227.767143	11.536407
731	346.170300	-227.530252	11.527395
732	346.785375	-227.309189	11.522231
733	347.400450	-227.103955	11.520914
734	348.015525	-226.914548	11.523443
735	348.630600	-226.740971	11.529819
736	339.931900	-231.069577	11.621771
737	340.552920	-230.846860	11.557771
738	341.173940	-230.621784	11.504021
739	341.794960	-230.394346	11.460522
740	342.415980	-230.164548	11.427273
741	343.037000	-229.932388	11.404273
742	343.658020	-229.697869	11.391524
743	344.279040	-229.460988	11.389025
744	344.900060	-229.219345	11.412132
745	345.521080	-228.974610	11.441792
746	346.142100	-228.733993	11.482209
747	346.763120	-228.498197	11.495937
748	347.384140	-228.261421	11.480368
749	348.005160	-228.013229	11.566110
750	348.626180	-227.770755	11.643130
751	349.247200	-227.527224	11.735244
752	349.868220	-227.282639	11.842452
753	350.489240	-227.036999	11.964754
754	351.110260	-226.790304	12.102150
755	351.731280	-226.542553	12.254641
756	352.352300	-226.293747	12.422225
757	341.187700	-231.622462	11.676615
758	341.967755	-231.292459	11.555818
759	342.747810	-230.959938	11.458531
760	343.527865	-230.624901	11.384751
761	344.307920	-230.287346	11.334480
762	345.087975	-229.947274	11.307718
763	345.868030	-229.604685	11.304464
764	346.648085	-229.259579	11.324718
765	347.428140	-228.884315	11.395824
766	348.208195	-228.512931	11.485759
767	348.988250	-228.150361	11.588316
768	349.768305	-227.800080	11.696796
769	350.548360	-227.468068	11.798122
770	351.328415	-227.161632	11.877110
771	352.108470	-226.879848	11.983236
772	352.888525	-226.619224	12.093104
773	353.668580	-226.379761	12.206712
774	354.448635	-226.161459	12.324062
775	355.228690	-225.964319	12.445152
776	356.008745	-225.788339	12.569983
777	356.788800	-225.633519	12.698555
778	318.067400	-227.126700	17.646283
779	318.755255	-226.985682	17.494580
780	319.443110	-226.853269	17.338056
781	320.130965	-226.729463	17.176709
782	320.818820	-226.614263	17.010540
783	321.506675	-226.507670	16.839549
784	322.194530	-226.409682	16.663735
785	322.882385	-226.320301	16.483099
786	323.570240	-226.210501	16.287880
787	324.258095	-226.110281	16.087829
788	324.945950	-226.051467	15.892675
789	325.633805	-226.036673	15.697039
790	326.321660	-226.041945	15.505455
791	327.009515	-226.042167	15.340298
792	327.697370	-226.029124	15.149519
793	328.385225	-226.021609	14.958944
794	329.073080	-226.019624	14.768576
795	329.760935	-226.023168	14.578412
796	330.448790	-226.032241	14.388454
797	331.136645	-226.046843	14.198702
798	331.824500	-226.066974	14.009154
799	323.299700	-228.208560	16.030710
800	323.840275	-228.084476	15.852693
801	324.380850	-227.959924	15.680086
802	324.921425	-227.834906	15.512891
803	325.462000	-227.709420	15.351107
804	326.002575	-227.583467	15.194735
805	326.543150	-227.457047	15.043774
806	327.083725	-227.330160	14.898225
807	327.624300	-227.176248	14.775854
808	328.164875	-227.043910	14.649861
809	328.705450	-226.923292	14.510932
810	329.246025	-226.812444	14.362148
811	329.786600	-226.708885	14.217317
812	330.327175	-226.606374	14.096314
813	330.867750	-226.523280	13.980947
814	331.408325	-226.449770	13.871621
815	331.948900	-226.385844	13.768337
816	332.489475	-226.331501	13.671095
817	333.030050	-226.286743	13.579894
818	333.570625	-226.251569	13.494735
819	334.111200	-226.225979	13.415618
820	326.905000	-229.674440	15.126577
821	327.441240	-229.547565	14.944657
822	327.977480	-229.415262	14.765326
823	328.513720	-229.277532	14.588583
824	329.049960	-229.134375	14.414428
825	329.586200	-228.985791	14.242862
826	330.122440	-228.831779	14.073884
827	330.658680	-228.672340	13.907495
828	331.194920	-228.517361	13.731815
829	331.731160	-228.339515	13.559454
830	332.267400	-228.144184	13.396662
831	332.803640	-227.944000	13.248344
832	333.339880	-227.750823	13.107605
833	333.876120	-227.574081	12.961568
834	334.412360	-227.436983	12.839183
835	334.948600	-227.314569	12.725790
836	335.484840	-227.206840	12.621389
837	336.021080	-227.113795	12.525980
838	336.557320	-227.035435	12.439562
839	337.093560	-226.971759	12.362137
840	337.629800	-226.922767	12.293703
841	327.159400	-230.762307	15.575517
842	327.710300	-230.463743	15.298304
843	328.261200	-230.175198	15.031254
844	328.812100	-229.896671	14.774369
845	329.363000	-229.628163	14.527647
846	329.913900	-229.369673	14.291089
847	330.464800	-229.121202	14.064695
848	331.015700	-228.882749	13.848464
849	331.566600	-228.633320	13.623530
850	332.117500	-228.406279	13.417260
851	332.668400	-228.204064	13.222345
852	333.219300	-228.023665	13.038202
853	333.770200	-227.856448	12.876093
854	334.321100	-227.704266	12.739704
855	334.872000	-227.586806	12.621805
856	335.422900	-227.491400	12.521184
857	335.973800	-227.418048	12.437842
858	336.524700	-227.366750	12.371778
859	337.075600	-227.337506	12.322994
860	337.626500	-227.330316	12.291488
861	338.177400	-227.345180	12.277261
862	327.600200	-231.539280	15.129612
863	328.161045	-231.301307	14.919899
864	328.721890	-231.066609	14.711601
865	329.282735	-230.835184	14.504717
866	329.843580	-230.607034	14.299248
867	330.404425	-230.382157	14.095193
868	330.965270	-230.160555	13.892553
869	331.526115	-229.942227	13.691327
870	332.086960	-229.725793	13.471096
871	332.647805	-229.518140	13.261824
872	333.208650	-229.317473	13.059937
873	333.769495	-229.122648	12.870618
874	334.330340	-228.931991	12.701487
875	334.891185	-228.737072	12.545128
876	335.452030	-228.565146	12.413410
877	336.012875	-228.400808	12.299891
878	336.573720	-228.244056	12.204571
879	337.134565	-228.094891	12.127449
880	337.695410	-227.953314	12.068525
881	338.256255	-227.819324	12.027801
882	338.817100	-227.692920	12.005274
883	327.142100	-232.881549	14.752648
884	327.809510	-232.618819	14.537435
885	328.476920	-232.358292	14.324420
886	329.144330	-232.099967	14.113604
887	329.811740	-231.843845	13.904988
888	330.479150	-231.589925	13.698570
889	331.146560	-231.338208	13.494351
890	331.813970	-231.088693	13.292331
891	332.481380	-230.844593	13.096915
892	333.148790	-230.600161	12.895000
893	333.816200	-230.358904	12.691787
894	334.483610	-230.118534	12.491735
895	335.151020	-229.877646	12.300532
896	335.818430	-229.649459	12.130472
897	336.485840	-229.425084	11.990246
898	337.153250	-229.205451	11.864818
899	337.820660	-228.990560	11.754188
900	338.488070	-228.780413	11.658356
901	339.155480	-228.575008	11.577321
902	339.822890	-228.374346	11.511085
903	340.490300	-228.178427	11.459647
904	327.100000	-233.292327	14.558085
905	327.765895	-233.057537	14.427271
906	328.431790	-232.820306	14.291750
907	329.097685	-232.580635	14.151521
908	329.763580	-232.338522	14.006584
909	330.429475	-232.093969	13.856940
910	331.095370	-231.846976	13.702588
911	331.761265	-231.597542	13.543529
912	332.427160	-231.357331	13.386744
913	333.093055	-231.105680	13.221021
914	333.758950	-230.844410	13.039928
915	334.424845	-230.576958	12.843399
916	335.090740	-230.306587	12.644141
917	335.756635	-230.036780	12.461008
918	336.422530	-229.800555	12.302800
919	337.088425	-229.573216	12.151134
920	337.754320	-229.354764	12.006012
921	338.420215	-229.145199	11.867433
922	339.086110	-228.944521	11.735397
923	339.752005	-228.752730	11.609905
924	340.417900	-228.569825	11.490955
925	331.529900	-233.768109	13.518766
926	332.260605	-233.490962	13.269688
927	332.991310	-233.208943	13.028894
928	333.722015	-232.922052	12.796383
929	334.452720	-232.630289	12.572157
930	335.183425	-232.333653	12.356215
931	335.914130	-232.032145	12.148556
932	336.644835	-231.725765	11.949181
933	337.375540	-231.428479	11.736228
934	338.106245	-231.113869	11.516437
935	338.836950	-230.783246	11.313608
936	339.567655	-230.451546	11.153568
937	340.298360	-230.137505	11.014190
938	341.029065	-229.793626	10.917760
939	341.759770	-229.493094	10.825393
940	342.490475	-229.201818	10.752307
941	343.221180	-228.919798	10.698500
942	343.951885	-228.647035	10.663974
943	344.682590	-228.383527	10.648726
944	345.413295	-228.129276	10.652759
945	346.144000	-227.884281	10.676072
946	315.552200	-226.922149	16.491171
947	316.077210	-226.644828	16.406041
948	316.602220	-226.387458	16.317564
949	317.127230	-226.150039	16.225741
950	317.652240	-225.932573	16.130571
951	318.177250	-225.735057	16.032054
952	318.702260	-225.557494	15.930191
953	319.227270	-225.399881	15.824981
954	319.752280	-225.282258	15.745819
955	320.277290	-225.176398	15.644752
956	320.802300	-225.080275	15.521425
957	321.327310	-224.995821	15.381810
958	321.852320	-224.921727	15.236751
959	322.377330	-224.853389	15.098366
960	322.902340	-224.805601	14.958801
961	323.427350	-224.770479	14.816485
962	323.952360	-224.748025	14.671418
963	324.477370	-224.738237	14.523600
964	325.002380	-224.741116	14.373031
965	325.527390	-224.756663	14.219711
966	326.052400	-224.784876	14.063640
967	318.409000	-227.129090	16.195945
968	318.944285	-226.925716	16.043593
969	319.479570	-226.737893	15.894660
970	320.014855	-226.565623	15.749147
971	320.550140	-226.408904	15.607053
972	321.085425	-226.267736	15.468380
973	321.620710	-226.142120	15.333125
974	322.155995	-226.032056	15.201291
975	322.691280	-225.925082	15.069713
976	323.226565	-225.844883	14.944247
977	323.761850	-225.787021	14.823174
978	324.297135	-225.744149	14.704246
979	324.832420	-225.709034	14.586850
980	325.367705	-225.676204	14.472383
981	325.902990	-225.640965	14.360504
982	326.438275	-225.611002	14.251089
983	326.973560	-225.586316	14.144137
984	327.508845	-225.566906	14.039649
985	328.044130	-225.552772	13.937625
986	328.579415	-225.543914	13.838064
987	329.114700	-225.540333	13.740967
988	322.463200	-227.509908	15.565405
989	322.955890	-227.362803	15.445050
990	323.448580	-227.219997	15.323212
991	323.941270	-227.081489	15.199892
992	324.433960	-226.947279	15.075089
993	324.926650	-226.817367	14.948803
994	325.419340	-226.691753	14.821035
995	325.912030	-226.570437	14.691784
996	326.404720	-226.426892	14.557225
997	326.897410	-226.299559	14.421173
998	327.390100	-226.190760	14.284184
999	327.882790	-226.097219	14.147417
1000	328.375480	-226.021531	14.015114
1001	328.868170	-225.969932	13.892843
1002	329.360860	-225.920481	13.775786
1003	329.853550	-225.884659	13.663532
1004	330.346240	-225.862469	13.556083
1005	330.838930	-225.853909	13.453439
1006	331.331620	-225.858980	13.355599
1007	331.824310	-225.877682	13.262564
1008	332.317000	-225.910015	13.174333
1009	322.291000	-229.242005	16.164093
1010	322.807765	-228.975566	15.990992
1011	323.324530	-228.725510	15.819316
1012	323.841295	-228.491839	15.649066
1013	324.358060	-228.274553	15.480242
1014	324.874825	-228.073651	15.312843
1015	325.391590	-227.889133	15.146869
1016	325.908355	-227.721000	14.982321
1017	326.425120	-227.573134	14.787942
1018	326.941885	-227.447677	14.611824
1019	327.458650	-227.336766	14.454127
1020	327.975415	-227.229731	14.310219
1021	328.492180	-227.122984	14.173389
1022	329.008945	-227.021555	14.036840
1023	329.525710	-226.912555	13.892592
1024	330.042475	-226.804998	13.750260
1025	330.559240	-226.698886	13.609843
1026	331.076005	-226.594216	13.471343
1027	331.592770	-226.490990	13.334758
1028	332.109535	-226.389208	13.200089
1029	332.626300	-226.288869	13.067336
1030	321.796000	-230.111098	16.115130
1031	322.417010	-229.915709	16.025694
1032	323.038020	-229.717394	15.924151
1033	323.659030	-229.516152	15.810500
1034	324.280040	-229.311984	15.684742
1035	324.901050	-229.104889	15.546877
1036	325.522060	-228.894868	15.396904
1037	326.143070	-228.681920	15.234824
1038	326.764080	-228.447990	15.043146
1039	327.385090	-228.203568	14.840462
1040	328.006100	-227.968648	14.629246
1041	328.627110	-227.769046	14.415514
1042	329.248120	-227.582326	14.212709
1043	329.869130	-227.358582	14.036278
1044	330.490140	-227.162704	13.867281
1045	331.111150	-226.971650	13.707137
1046	331.732160	-226.785419	13.555847
1047	332.353170	-226.604011	13.413412
1048	332.974180	-226.427427	13.279830
1049	333.595190	-226.255667	13.155103
1050	334.216200	-226.088729	13.039230
1051	323.802300	-230.588543	15.717570
1052	324.342055	-230.326424	15.583101
1053	324.881810	-230.068711	15.448200
1054	325.421565	-229.815403	15.312867
1055	325.961320	-229.566500	15.177103
1056	326.501075	-229.322002	15.040906
1057	327.040830	-229.081910	14.904277
1058	327.580585	-228.846222	14.767217
1059	328.120340	-228.594685	14.658633
1060	328.660095	-228.350934	14.539649
1061	329.199850	-228.119067	14.402331
1062	329.739605	-227.905761	14.247026
1063	330.279360	-227.718161	14.077243
1064	330.819115	-227.559307	13.879366
1065	331.358870	-227.419239	13.692234
1066	331.898625	-227.300145	13.495198
1067	332.438380	-227.202024	13.288258
1068	332.978135	-227.124877	13.071414
1069	333.517890	-227.068703	12.844665
1070	334.057645	-227.033503	12.608012
1071	334.597400	-227.019276	12.361454
1072	324.575400	-231.697296	14.921343
1073	325.122165	-231.432622	14.799123
1074	325.668930	-231.174291	14.668165
1075	326.215695	-230.922303	14.528470
1076	326.762460	-230.676658	14.380037
1077	327.309225	-230.437356	14.222867
1078	327.855990	-230.204397	14.056959
1079	328.402755	-229.977781	13.882314
1080	328.949520	-229.757430	13.696128
1081	329.496285	-229.544093	13.494416
1082	330.043050	-229.336081	13.282203
1083	330.589815	-229.133184	13.067379
1084	331.136580	-228.935955	12.859111
1085	331.683345	-228.745181	12.666267
1086	332.230110	-228.558202	12.506412
1087	332.776875	-228.375715	12.360906
1088	333.323640	-228.197717	12.229747
1089	333.870405	-228.024210	12.112935
1090	334.417170	-227.855192	12.010471
1091	334.963935	-227.690665	11.922355
1092	335.510700	-227.530629	11.848586
1093	327.736300	-230.594353	14.074931
1094	328.085575	-230.461398	13.921837
1095	328.434850	-230.323364	13.771419
1096	328.784125	-230.180251	13.623677
1097	329.133400	-230.032059	13.478610
1098	329.482675	-229.878787	13.336218
1099	329.831950	-229.720436	13.196503
1100	330.181225	-229.557006	13.059463
1101	330.530500	-229.364535	12.914923
1102	330.879775	-229.173200	12.775929
1103	331.229050	-228.988175	12.644772
1104	331.578325	-228.813784	12.523274
1105	331.927600	-228.653102	12.412565
1106	332.276875	-228.507657	12.312916
1107	332.626150	-228.368213	12.215532
1108	332.975425	-228.238334	12.125490
1109	333.324700	-228.118019	12.042790
1110	333.673975	-228.007268	11.967432
1111	334.023250	-227.906080	11.899417
1112	334.372525	-227.814457	11.838743
1113	334.721800	-227.732398	11.785412
1114	326.639900	-233.039841	14.733477
1115	327.242245	-232.714074	14.524873
1116	327.844590	-232.399616	14.321487
1117	328.446935	-232.096465	14.123318
1118	329.049280	-231.804622	13.930366
1119	329.651625	-231.524087	13.742631
1120	330.253970	-231.254860	13.560113
1121	330.856315	-230.996941	13.382812
1122	331.458660	-230.735610	13.220713
1123	332.061005	-230.496769	13.060604
1124	332.663350	-230.258246	12.890498
1125	333.265695	-230.052613	12.722891
1126	333.868040	-229.936476	12.584635
1127	334.470385	-229.718516	12.431981
1128	335.072730	-229.498653	12.248827
1129	335.675075	-229.271537	12.058934
1130	336.277420	-229.037169	11.862301
1131	336.879765	-228.795549	11.658929
1132	337.482110	-228.546677	11.448817
1133	338.084455	-228.290553	11.231965
1134	338.686800	-228.027177	11.008374
1135	327.971600	-233.309419	14.278739
1136	328.555200	-233.127774	14.045937
1137	329.138800	-232.932426	13.819980
1138	329.722400	-232.723377	13.600870
1139	330.306000	-232.500625	13.388607
1140	330.889600	-232.264171	13.183190
1141	331.473200	-232.014014	12.984619
1142	332.056800	-231.750156	12.792894
1143	332.640400	-231.453787	12.598831
1144	333.224000	-231.149064	12.417081
1145	333.807600	-230.838557	12.248404
1146	334.391200	-230.523118	12.093077
1147	334.974800	-230.202973	11.950555
1148	335.558400	-229.878610	11.819468
1149	336.142000	-229.575605	11.680328
1150	336.725600	-229.275609	11.546090
1151	337.309200	-228.978623	11.416754
1152	337.892800	-228.684646	11.292319
1153	338.476400	-228.393679	11.172786
1154	339.060000	-228.105720	11.058154
1155	339.643600	-227.820771	10.948424
1156	330.845800	-233.127922	12.936969
1157	331.404410	-232.782961	12.730443
1158	331.963020	-232.445170	12.530388
1159	332.521630	-232.114550	12.336803
1160	333.080240	-231.791100	12.149688
1161	333.638850	-231.474821	11.969044
1162	334.197460	-231.165713	11.794871
1163	334.756070	-230.863775	11.627168
1164	335.314680	-230.570794	11.464563
1165	335.873290	-230.286918	11.309447
1166	336.431900	-230.008439	11.157382
1167	336.990510	-229.731662	11.006913
1168	337.549120	-229.453833	10.861348
1169	338.107730	-229.173470	10.726437
1170	338.666340	-228.902321	10.614518
1171	339.224950	-228.633649	10.513347
1172	339.783560	-228.367453	10.422922
1173	340.342170	-228.103734	10.343245
1174	340.900780	-227.842492	10.274314
1175	341.459390	-227.583726	10.216131
1176	342.018000	-227.327437	10.168695
1177	333.759600	-232.412160	11.976163
1178	334.207105	-232.144549	11.794755
1179	334.654610	-231.879649	11.622691
1180	335.102115	-231.617459	11.459972
1181	335.549620	-231.357980	11.306596
1182	335.997125	-231.101210	11.162564
1183	336.444630	-230.847151	11.027876
1184	336.892135	-230.595802	10.902532
1185	337.339640	-230.362033	10.789693
1186	337.787145	-230.124691	10.685525
1187	338.234650	-229.881214	10.588879
1188	338.682155	-229.630210	10.497993
1189	339.129660	-229.371899	10.411334
1190	339.577165	-229.108412	10.328334
1191	340.024670	-228.874623	10.268950
1192	340.472175	-228.646274	10.220436
1193	340.919680	-228.423366	10.182790
1194	341.367185	-228.205898	10.156014
1195	341.814690	-227.993871	10.140107
1196	342.262195	-227.787285	10.135068
1197	342.709700	-227.586139	10.140899
1198	336.018600	-232.195445	11.676288
1199	336.417190	-231.936040	11.483313
1200	336.815780	-231.676745	11.305314
1201	337.214370	-231.417560	11.142293
1202	337.612960	-231.158485	10.994249
1203	338.011550	-230.899520	10.861182
1204	338.410140	-230.640665	10.743091
1205	338.808730	-230.381919	10.639978
1206	339.207320	-230.126969	10.564959
1207	339.605910	-229.869681	10.500547
1208	340.004500	-229.605834	10.444287
1209	340.403090	-229.335252	10.395294
1210	340.801680	-229.060814	10.353770
1211	341.200270	-228.787424	10.320507
1212	341.598860	-228.544875	10.294906
1213	341.997450	-228.309613	10.277542
1214	342.396040	-228.081636	10.268416
1215	342.794630	-227.860946	10.267527
1216	343.193220	-227.647543	10.274876
1217	343.591810	-227.441425	10.290463
1218	343.990400	-227.242594	10.314287
1219	339.718200	-231.109182	11.568927
1220	340.044105	-230.769036	11.584067
1221	340.370010	-230.449273	11.589953
1222	340.695915	-230.149893	11.586585
1223	341.021820	-229.870895	11.573963
1224	341.347725	-229.612281	11.552087
1225	341.673630	-229.374050	11.520957
1226	341.999535	-229.156201	11.480573
1227	342.325440	-228.938319	11.460701
1228	342.651345	-228.757867	11.417500
1229	342.977250	-228.612689	11.348436
1230	343.303155	-228.492734	11.252475
1231	343.629060	-228.383390	11.130784
1232	343.954965	-228.269487	10.987633
1233	344.280870	-228.138284	10.890373
1234	344.606775	-228.009209	10.791840
1235	344.932680	-227.882261	10.692034
1236	345.258585	-227.757441	10.590956
1237	345.584490	-227.634749	10.488605
1238	345.910395	-227.514185	10.384982
1239	346.236300	-227.395748	10.280086
1240	343.730200	-229.809135	10.893873
1241	344.053195	-229.667397	10.906060
1242	344.376190	-229.520050	10.917808
1243	344.699185	-229.367095	10.929117
1244	345.022180	-229.208530	10.939986
1245	345.345175	-229.044356	10.950417
1246	345.668170	-228.874574	10.960408
1247	345.991165	-228.699183	10.969961
1248	346.314160	-228.520340	10.989668
1249	346.637155	-228.327429	11.004649
1250	346.960150	-228.125367	11.013403
1251	347.283145	-227.922143	11.015218
1252	347.606140	-227.726938	11.010276
1253	347.929135	-227.548390	10.999692
1254	348.252130	-227.396727	10.998208
1255	348.575125	-227.258211	10.995728
1256	348.898120	-227.132840	10.992253
1257	349.221115	-227.020615	10.987782
1258	349.544110	-226.921536	10.982315
1259	349.867105	-226.835603	10.975853
1260	350.190100	-226.762816	10.968396
1261	334.649700	-232.110216	11.413661
1262	335.080100	-231.859416	11.318870
1263	335.510500	-231.611728	11.223635
1264	335.940900	-231.367153	11.127956
1265	336.371300	-231.125690	11.031832
1266	336.801700	-230.887340	10.935263
1267	337.232100	-230.652103	10.838250
1268	337.662500	-230.419978	10.740792
1269	338.092900	-230.207779	10.641818
1270	338.523300	-229.994092	10.537916
1271	338.953700	-229.777687	10.434353
1272	339.384100	-229.552653	10.332082
1273	339.814500	-229.315937	10.232029
1274	340.244900	-229.081860	10.148145
1275	340.675300	-228.853676	10.069890
1276	341.105700	-228.625315	9.997851
1277	341.536100	-228.396779	9.932029
1278	341.966500	-228.168067	9.872423
1279	342.396900	-227.939178	9.819034
1280	342.827300	-227.710114	9.771860
1281	343.257700	-227.480873	9.730904
1282	337.958000	-232.559110	11.933808
1283	338.565180	-232.241926	11.695653
1284	339.172360	-231.924225	11.480400
1285	339.779540	-231.606007	11.288048
1286	340.386720	-231.287272	11.118598
1287	340.993900	-230.968020	10.972050
1288	341.601080	-230.648251	10.848403
1289	342.208260	-230.327964	10.747657
1290	342.815440	-230.023833	10.677895
1291	343.422620	-229.698234	10.632182
1292	344.029800	-229.363566	10.600406
1293	344.636980	-229.035714	10.579945
1294	345.244160	-228.720403	10.576151
1295	345.851340	-228.417106	10.596543
1296	346.458520	-228.131329	10.596531
1297	347.065700	-227.854682	10.602914
1298	347.672880	-227.587164	10.615694
1299	348.280060	-227.328776	10.634870
1300	348.887240	-227.079516	10.660443
1301	349.494420	-226.839386	10.692412
1302	350.101600	-226.608385	10.730778
1303	320.288900	-230.346634	15.432348
1304	320.835345	-230.124125	15.328274
1305	321.381790	-229.908778	15.219055
1306	321.928235	-229.700593	15.104693
1307	322.474680	-229.499570	14.985188
1308	323.021125	-229.305708	14.860539
1309	323.567570	-229.119009	14.730745
1310	324.114015	-228.939472	14.595809
1311	324.660460	-228.769661	14.482173
1312	325.206905	-228.603759	14.363116
1313	325.753350	-228.434807	14.204867
1314	326.299795	-228.276794	14.009788
1315	326.846240	-228.141911	13.813253
1316	327.392685	-228.023329	13.612435
1317	327.939130	-227.890657	13.421948
1318	328.485575	-227.762550	13.227000
1319	329.032020	-227.639008	13.027591
1320	329.578465	-227.520032	12.823723
1321	330.124910	-227.405622	12.615393
1322	330.671355	-227.295777	12.402604
1323	331.217800	-227.190498	12.185353
1324	315.611900	-226.525365	16.286126
1325	316.176860	-226.469534	16.151853
1326	316.741820	-226.408840	16.015696
1327	317.306780	-226.343282	15.877654
1328	317.871740	-226.272860	15.737728
1329	318.436700	-226.197575	15.595917
1330	319.001660	-226.117426	15.452222
1331	319.566620	-226.032414	15.306642
1332	320.131580	-225.933361	15.180825
1333	320.696540	-225.826289	15.042769
1334	321.261500	-225.720236	14.887854
1335	321.826460	-225.618268	14.721956
1336	322.391420	-225.524285	14.550569
1337	322.956380	-225.454116	14.382727
1338	323.521340	-225.406477	14.220466
1339	324.086300	-225.374168	14.058419
1340	324.651260	-225.357190	13.896587
1341	325.216220	-225.355542	13.734969
1342	325.781180	-225.369224	13.573566
1343	326.346140	-225.398236	13.412377
1344	326.911100	-225.442579	13.251403
1345	315.058200	-227.740394	16.405075
1346	315.695070	-227.603981	16.251535
1347	316.331940	-227.472047	16.096649
1348	316.968810	-227.344589	15.940415
1349	317.605680	-227.221608	15.782833
1350	318.242550	-227.103105	15.623904
1351	318.879420	-226.989079	15.463627
1352	319.516290	-226.879530	15.302003
1353	320.153160	-226.774817	15.144575
1354	320.790030	-226.680864	14.983539
1355	321.426900	-226.590160	14.815281
1356	322.063770	-226.495599	14.638423
1357	322.700640	-226.396900	14.457789
1358	323.337510	-226.299849	14.281763
1359	323.974380	-226.221388	14.114066
1360	324.611250	-226.150088	13.949249
1361	325.248120	-226.085949	13.787315
1362	325.884990	-226.028971	13.628261
1363	326.521860	-225.979153	13.472090
1364	327.158730	-225.936497	13.318799
1365	327.795600	-225.901002	13.168391
1366	318.761200	-227.887305	15.378273
1367	319.276450	-227.765950	15.254150
1368	319.791700	-227.648446	15.126729
1369	320.306950	-227.534793	14.996007
1370	320.822200	-227.424991	14.861986
1371	321.337450	-227.319040	14.724666
1372	321.852700	-227.216941	14.584046
1373	322.367950	-227.118692	14.440127
1374	322.883200	-227.024206	14.290360
1375	323.398450	-226.932075	14.134837
1376	323.913700	-226.844504	13.974021
1377	324.428950	-226.763617	13.812485
1378	324.944200	-226.691169	13.656874
1379	325.459450	-226.628356	13.513756
1380	325.974700	-226.571909	13.379890
1381	326.489950	-226.522877	13.252098
1382	327.005200	-226.481262	13.130380
1383	327.520450	-226.447063	13.014734
1384	328.035700	-226.420280	12.905163
1385	328.550950	-226.400913	12.801665
1386	329.066200	-226.388963	12.704240
1387	318.691600	-228.786940	15.126221
1388	319.269705	-228.592425	15.029770
1389	319.847810	-228.408805	14.925131
1390	320.425915	-228.236080	14.812302
1391	321.004020	-228.074249	14.691284
1392	321.582125	-227.923313	14.562077
1393	322.160230	-227.783271	14.424680
1394	322.738335	-227.654124	14.279094
1395	323.316440	-227.544657	14.123451
1396	323.894545	-227.443867	13.954496
1397	324.472650	-227.348206	13.776324
1398	325.050755	-227.255168	13.592301
1399	325.628860	-227.167503	13.410457
1400	326.206965	-227.092972	13.244037
1401	326.785070	-227.016621	13.100483
1402	327.363175	-226.945545	12.966894
1403	327.941280	-226.879746	12.843269
1404	328.519385	-226.819222	12.729610
1405	329.097490	-226.763974	12.625916
1406	329.675595	-226.714002	12.532186
1407	330.253700	-226.669305	12.448422
1408	322.295000	-229.586715	15.049432
1409	322.748720	-229.477816	14.920395
1410	323.202440	-229.366450	14.791503
1411	323.656160	-229.252616	14.662757
1412	324.109880	-229.136314	14.534155
1413	324.563600	-229.017544	14.405699
1414	325.017320	-228.896307	14.277389
1415	325.471040	-228.772603	14.149223
1416	325.924760	-228.639061	14.016030
1417	326.378480	-228.504257	13.884709
1418	326.832200	-228.371915	13.755508
1419	327.285920	-228.246602	13.628371
1420	327.739640	-228.121656	13.519486
1421	328.193360	-227.992982	13.414270
1422	328.647080	-227.868077	13.283407
1423	329.100800	-227.744441	13.149223
1424	329.554520	-227.622074	13.011718
1425	330.008240	-227.500974	12.870892
1426	330.461960	-227.381144	12.726744
1427	330.915680	-227.262582	12.579275
1428	331.369400	-227.145288	12.428486
1429	321.739900	-230.394688	15.141442
1430	322.246560	-230.226742	14.967508
1431	322.753220	-230.060899	14.800069
1432	323.259880	-229.897158	14.639127
1433	323.766540	-229.735518	14.484680
1434	324.273200	-229.575980	14.336730
1435	324.779860	-229.418544	14.195276
1436	325.286520	-229.263210	14.060318
1437	325.793180	-229.114104	13.930385
1438	326.299840	-228.963967	13.817249
1439	326.806500	-228.814614	13.716873
1440	327.313160	-228.668606	13.618375
1441	327.819820	-228.524076	13.498127
1442	328.326480	-228.384922	13.364329
1443	328.833140	-228.244469	13.191865
1444	329.339800	-228.106267	13.001111
1445	329.846460	-227.970316	12.792070
1446	330.353120	-227.836616	12.564740
1447	330.859780	-227.705167	12.319121
1448	331.366440	-227.575969	12.055214
1449	331.873100	-227.449021	11.773018
1450	322.520000	-231.103523	14.760245
1451	323.019885	-230.919598	14.675334
1452	323.519770	-230.738073	14.580543
1453	324.019655	-230.558946	14.475871
1454	324.519540	-230.382217	14.361318
1455	325.019425	-230.207887	14.236884
1456	325.519310	-230.035956	14.102569
1457	326.019195	-229.866423	13.958373
1458	326.519080	-229.691542	13.812095
1459	327.018965	-229.532160	13.647684
1460	327.518850	-229.382945	13.463350
1461	328.018735	-229.231952	13.267259
1462	328.518620	-229.071804	13.076860
1463	329.018505	-228.898507	12.881220
1464	329.518390	-228.718882	12.701864
1465	330.018275	-228.533059	12.523446
1466	330.518160	-228.341038	12.345966
1467	331.018045	-228.142819	12.169424
1468	331.517930	-227.938402	11.993821
1469	332.017815	-227.727787	11.819156
1470	332.517700	-227.510973	11.645430
1471	322.778500	-232.037568	14.917309
1472	323.310425	-231.825511	14.796642
1473	323.842350	-231.613224	14.672150
1474	324.374275	-231.400706	14.543833
1475	324.906200	-231.187957	14.411693
1476	325.438125	-230.974978	14.275727
1477	325.970050	-230.761768	14.135938
1478	326.501975	-230.548328	13.992324
1479	327.033900	-230.342981	13.854621
1480	327.565825	-230.128543	13.708577
1481	328.097750	-229.908116	13.551978
1482	328.629675	-229.686714	13.383112
1483	329.161600	-229.466677	13.204509
1484	329.693525	-229.247590	13.021396
1485	330.225450	-229.036989	12.844657
1486	330.757375	-228.828873	12.664859
1487	331.289300	-228.623243	12.482003
1488	331.821225	-228.420099	12.296090
1489	332.353150	-228.219441	12.107118
1490	332.885075	-228.021268	11.915088
1491	333.417000	-227.825581	11.720000
1492	325.401100	-232.122752	14.222619
1493	325.819740	-231.912287	14.231713
1494	326.238380	-231.703700	14.218424
1495	326.657020	-231.496993	14.182755
1496	327.075660	-231.292164	14.124703
1497	327.494300	-231.089215	14.044271
1498	327.912940	-230.888145	13.941456
1499	328.331580	-230.688953	13.816260
1500	328.750220	-230.472086	13.673011
1501	329.168860	-230.264387	13.494584
1502	329.587500	-230.065692	13.296536
1503	330.006140	-229.875448	13.091948
1504	330.424780	-229.694683	12.883036
1505	330.843420	-229.526167	12.661250
1506	331.262060	-229.363464	12.489266
1507	331.680700	-229.208194	12.326012
1508	332.099340	-229.060355	12.171489
1509	332.517980	-228.919948	12.025697
1510	332.936620	-228.786972	11.888635
1511	333.355260	-228.661429	11.760304
1512	333.773900	-228.543317	11.640704
1513	325.224500	-232.532905	14.615500
1514	325.625910	-232.357907	14.534092
1515	326.027320	-232.179283	14.451200
1516	326.428730	-231.997033	14.366824
1517	326.830140	-231.811157	14.280963
1518	327.231550	-231.621655	14.193619
1519	327.632960	-231.428527	14.104791
1520	328.034370	-231.231773	14.014478
1521	328.435780	-231.025654	13.935338
1522	328.837190	-230.815107	13.858725
1523	329.238600	-230.603415	13.777756
1524	329.640010	-230.394048	13.680957
1525	330.041420	-230.193894	13.550987
1526	330.442830	-230.010902	13.370895
1527	330.844240	-229.836840	13.189432
1528	331.245650	-229.672660	12.986329
1529	331.647060	-229.518364	12.761586
1530	332.048470	-229.373950	12.515204
1531	332.449880	-229.239419	12.247182
1532	332.851290	-229.114771	11.957520
1533	333.252700	-229.000006	11.646218
1534	326.878800	-232.557238	13.971340
1535	327.288025	-232.426791	13.906505
1536	327.697250	-232.286967	13.837497
1537	328.106475	-232.137765	13.764315
1538	328.515700	-231.979185	13.686959
1539	328.924925	-231.811228	13.605430
1540	329.334150	-231.633893	13.519727
1541	329.743375	-231.447180	13.429851
1542	330.152600	-231.255113	13.351452
1543	330.561825	-231.048126	13.261590
1544	330.971050	-230.827192	13.158504
1545	331.380275	-230.595776	13.043389
1546	331.789500	-230.359041	12.919318
1547	332.198725	-230.122950	12.790053
1548	332.607950	-229.911411	12.659098
1549	333.017175	-229.703937	12.522072
1550	333.426400	-229.500527	12.378973
1551	333.835625	-229.301182	12.229804
1552	334.244850	-229.105902	12.074562
1553	334.654075	-228.914686	11.913249
1554	335.063300	-228.727534	11.745864
1555	325.640500	-234.453704	13.421160
1556	326.120855	-234.279623	13.358697
1557	326.601210	-234.094546	13.283440
1558	327.081565	-233.898471	13.195390
1559	327.561920	-233.691399	13.094546
1560	328.042275	-233.473330	12.980907
1561	328.522630	-233.244264	12.854475
1562	329.002985	-233.004200	12.715249
1563	329.483340	-232.748369	12.550043
1564	329.963695	-232.485293	12.377213
1565	330.444050	-232.216084	12.191374
1566	330.924405	-231.938953	11.994775
1567	331.404760	-231.650395	11.796839
1568	331.885115	-231.347650	11.610663
1569	332.365470	-231.041557	11.451800
1570	332.845825	-230.726806	11.301837
1571	333.326180	-230.403396	11.160773
1572	333.806535	-230.071327	11.028609
1573	334.286890	-229.730600	10.905344
1574	334.767245	-229.381214	10.790979
1575	335.247600	-229.023170	10.685514
1576	329.143500	-233.829666	12.855480
1577	329.690655	-233.490763	12.711508
1578	330.237810	-233.157766	12.563103
1579	330.784965	-232.830674	12.410267
1580	331.332120	-232.509488	12.252999
1581	331.879275	-232.194208	12.091299
1582	332.426430	-231.884833	11.925168
1583	332.973585	-231.581363	11.754604
1584	333.520740	-231.287173	11.570305
1585	334.067895	-231.017955	11.365447
1586	334.615050	-230.735631	11.165615
1587	335.162205	-230.430943	10.984466
1588	335.709360	-230.112509	10.827974
1589	336.256515	-229.796902	10.698508
1590	336.803670	-229.507656	10.596734
1591	337.350825	-229.224453	10.515498
1592	337.897980	-228.947292	10.454798
1593	338.445135	-228.676174	10.414637
1594	338.992290	-228.411099	10.395012
1595	339.539445	-228.152067	10.395925
1596	340.086600	-227.899077	10.417375
1597	332.880000	-232.978829	11.892934
1598	333.419675	-232.737756	11.685056
1599	333.959350	-232.486529	11.490023
1600	334.499025	-232.225147	11.307834
1601	335.038700	-231.953611	11.138491
1602	335.578375	-231.671920	10.981992
1603	336.118050	-231.380075	10.838337
1604	336.657725	-231.078076	10.707528
1605	337.197400	-230.730415	10.650332
1606	337.737075	-230.458286	10.515967
1607	338.276750	-230.164677	10.386318
1608	338.816425	-229.827399	10.288673
1609	339.356100	-229.478800	10.209397
1610	339.895775	-229.173151	10.116290
1611	340.435450	-228.892089	10.034418
1612	340.975125	-228.623708	9.959354
1613	341.514800	-228.368007	9.891098
1614	342.054475	-228.124987	9.829651
1615	342.594150	-227.894648	9.775011
1616	343.133825	-227.676988	9.727179
1617	343.673500	-227.472010	9.686155
1618	335.691700	-232.739080	11.730267
1619	336.224790	-232.509624	11.570147
1620	336.757880	-232.275298	11.415256
1621	337.290970	-232.036102	11.265596
1622	337.824060	-231.792036	11.121166
1623	338.357150	-231.543100	10.981966
1624	338.890240	-231.289293	10.847995
1625	339.423330	-231.030616	10.719255
1626	339.956420	-230.793888	10.563807
1627	340.489510	-230.541406	10.426785
1628	341.022600	-230.263814	10.312266
1629	341.555690	-229.958808	10.220309
1630	342.088780	-229.633610	10.148300
1631	342.621870	-229.303187	10.095684
1632	343.154960	-229.004455	10.049104
1633	343.688050	-228.705341	10.017604
1634	344.221140	-228.405846	10.001184
1635	344.754230	-228.105968	9.999845
1636	345.287320	-227.805709	10.013585
1637	345.820410	-227.505067	10.042405
1638	346.353500	-227.204044	10.086306
1639	339.468500	-231.731235	11.102998
1640	340.016540	-231.573806	10.984286
1641	340.564580	-231.401346	10.878064
1642	341.112620	-231.213853	10.784332
1643	341.660660	-231.011328	10.703089
1644	342.208700	-230.793771	10.634337
1645	342.756740	-230.561182	10.578074
1646	343.304780	-230.313561	10.534301
1647	343.852820	-230.056015	10.520528
1648	344.400860	-229.772076	10.514734
1649	344.948900	-229.465931	10.508533
1650	345.496940	-229.148303	10.497162
1651	346.044980	-228.828073	10.489203
1652	346.593020	-228.511850	10.500673
1653	347.141060	-228.235906	10.513110
1654	347.689100	-227.968939	10.530508
1655	348.237140	-227.710947	10.552866
1656	348.785180	-227.461931	10.580183
1657	349.333220	-227.221890	10.612461
1658	349.881260	-226.990826	10.649698
1659	350.429300	-226.768737	10.691896
1660	312.968800	-228.318808	15.787502
1661	313.482195	-228.142815	15.608217
1662	313.995590	-227.971973	15.432933
1663	314.508985	-227.806283	15.261650
1664	315.022380	-227.645746	15.094368
1665	315.535775	-227.490361	14.931087
1666	316.049170	-227.340128	14.771807
1667	316.562565	-227.195048	14.616527
1668	317.075960	-227.052375	14.483097
1669	317.589355	-226.912808	14.359621
1670	318.102750	-226.774137	14.235693
1671	318.616145	-226.639637	14.099960
1672	319.129540	-226.519165	13.943814
1673	319.642935	-226.421990	13.770917
1674	320.156330	-226.335955	13.610211
1675	320.669725	-226.262243	13.446599
1676	321.183120	-226.200854	13.280081
1677	321.696515	-226.151788	13.110656
1678	322.209910	-226.115045	12.938326
1679	322.723305	-226.090624	12.763089
1680	323.236700	-226.078527	12.584946
1681	314.658800	-230.151466	15.736586
1682	315.157760	-229.987977	15.513655
1683	315.656720	-229.823296	15.287392
1684	316.155680	-229.657425	15.057798
1685	316.654640	-229.490364	14.824872
1686	317.153600	-229.322112	14.588614
1687	317.652560	-229.152669	14.349024
1688	318.151520	-228.982035	14.106103
1689	318.650480	-228.793044	13.834421
1690	319.149440	-228.595015	13.562798
1691	319.648400	-228.396916	13.298862
1692	320.147360	-228.211268	13.046196
1693	320.646320	-228.051759	12.826581
1694	321.145280	-227.927046	12.668961
1695	321.644240	-227.811287	12.508136
1696	322.143200	-227.712627	12.370935
1697	322.642160	-227.631067	12.257358
1698	323.141120	-227.566607	12.167406
1699	323.640080	-227.519246	12.101078
1700	324.139040	-227.488985	12.058373
1701	324.638000	-227.475824	12.039293
1702	315.716400	-230.599571	15.293192
1703	316.226685	-230.353003	15.034449
1704	316.736970	-230.116126	14.785925
1705	317.247255	-229.888941	14.547620
1706	317.757540	-229.671447	14.319533
1707	318.267825	-229.463644	14.101665
1708	318.778110	-229.265532	13.894015
1709	319.288395	-229.077112	13.696584
1710	319.798680	-228.891778	13.543825
1711	320.308965	-228.720132	13.378936
1712	320.819250	-228.563821	13.197671
1713	321.329535	-228.420034	13.007806
1714	321.839820	-228.280284	12.828180
1715	322.350105	-228.139979	12.678731
1716	322.860390	-228.038944	12.528843
1717	323.370675	-227.956235	12.387209
1718	323.880960	-227.891852	12.253828
1719	324.391245	-227.845796	12.128701
1720	324.901530	-227.818066	12.011828
1721	325.411815	-227.808663	11.903208
1722	325.922100	-227.817586	11.802842
1723	317.568100	-231.647640	15.394031
1724	318.125850	-231.400435	15.044011
1725	318.683600	-231.165944	14.720300
1726	319.241350	-230.944168	14.422900
1727	319.799100	-230.735106	14.151810
1728	320.356850	-230.538758	13.907031
1729	320.914600	-230.355124	13.688561
1730	321.472350	-230.184204	13.496402
1731	322.030100	-230.010656	13.341661
1732	322.587850	-229.843348	13.242441
1733	323.145600	-229.708270	13.154430
1734	323.703350	-229.605989	13.050249
1735	324.261100	-229.511922	12.943947
1736	324.818850	-229.431053	12.825745
1737	325.376600	-229.338534	12.692423
1738	325.934350	-229.253660	12.552887
1739	326.492100	-229.176431	12.407134
1740	327.049850	-229.106848	12.255166
1741	327.607600	-229.044909	12.096983
1742	328.165350	-228.990616	11.932583
1743	328.723100	-228.943967	11.761969
1744	320.972200	-232.306282	14.606977
1745	321.450545	-232.109936	14.457716
1746	321.928890	-231.917094	14.312644
1747	322.407235	-231.727756	14.171763
1748	322.885580	-231.541922	14.035073
1749	323.363925	-231.359593	13.902573
1750	323.842270	-231.180767	13.774264
1751	324.320615	-231.005446	13.650145
1752	324.798960	-230.824926	13.538543
1753	325.277305	-230.629036	13.416044
1754	325.755650	-230.445130	13.297146
1755	326.233995	-230.293871	13.190990
1756	326.712340	-230.174466	13.096124
1757	327.190685	-230.050664	12.993165
1758	327.669030	-229.905576	12.867816
1759	328.147375	-229.759055	12.735122
1760	328.625720	-229.611102	12.595085
1761	329.104065	-229.461717	12.447703
1762	329.582410	-229.310899	12.292977
1763	330.060755	-229.158649	12.130907
1764	330.539100	-229.004967	11.961493
1765	321.768900	-233.763845	14.751146
1766	322.244155	-233.483606	14.597666
1767	322.719410	-233.207580	14.442127
1768	323.194665	-232.935769	14.284528
1769	323.669920	-232.668171	14.124870
1770	324.145175	-232.404788	13.963152
1771	324.620430	-232.145618	13.799374
1772	325.095685	-231.890663	13.633537
1773	325.570940	-231.614905	13.466119
1774	326.046195	-231.357002	13.290913
1775	326.521450	-231.115208	13.111391
1776	326.996705	-230.886830	12.933762
1777	327.471960	-230.668843	12.763535
1778	327.947215	-230.459479	12.604781
1779	328.422470	-230.268258	12.463449
1780	328.897725	-230.088527	12.332177
1781	329.372980	-229.920286	12.210966
1782	329.848235	-229.763534	12.099815
1783	330.323490	-229.618273	11.998725
1784	330.798745	-229.484501	11.907695
1785	331.274000	-229.362220	11.826726
1786	320.425700	-234.674676	15.288295
1787	321.017840	-234.339866	15.075408
1788	321.609980	-234.018181	14.869369
1789	322.202120	-233.709619	14.670178
1790	322.794260	-233.414182	14.477834
1791	323.386400	-233.131868	14.292338
1792	323.978540	-232.862678	14.113690
1793	324.570680	-232.606613	13.941889
1794	325.162820	-232.386646	13.808323
1795	325.754960	-232.158102	13.668827
1796	326.347100	-231.937037	13.551234
1797	326.939240	-231.717669	13.419301
1798	327.531380	-231.479568	13.248097
1799	328.123520	-231.250769	13.055731
1800	328.715660	-231.017148	12.876317
1801	329.307800	-230.781148	12.688963
1802	329.899940	-230.542769	12.493671
1803	330.492080	-230.302012	12.290440
1804	331.084220	-230.058875	12.079270
1805	331.676360	-229.813360	11.860161
1806	332.268500	-229.565466	11.633113
1807	321.602100	-235.243874	14.714150
1808	322.168435	-234.968833	14.538279
1809	322.734770	-234.692962	14.372300
1810	323.301105	-234.416263	14.216213
1811	323.867440	-234.138734	14.070017
1812	324.433775	-233.860377	13.933713
1813	325.000110	-233.581190	13.807301
1814	325.566445	-233.301174	13.690780
1815	326.132780	-233.028580	13.619089
1816	326.699115	-232.742286	13.545769
1817	327.265450	-232.443549	13.470583
1818	327.831785	-232.152853	13.396154
1819	328.398120	-231.870770	13.310058
1820	328.964455	-231.569601	13.191858
1821	329.530790	-231.260154	13.057855
1822	330.097125	-230.943069	12.909366
1823	330.663460	-230.618345	12.746392
1824	331.229795	-230.285983	12.568933
1825	331.796130	-229.945983	12.376988
1826	332.362465	-229.598344	12.170558
1827	332.928800	-229.243067	11.949642
1828	324.709000	-234.741946	12.921786
1829	325.255810	-234.473553	12.922426
1830	325.802620	-234.205217	12.907779
1831	326.349430	-233.936938	12.877846
1832	326.896240	-233.668715	12.832626
1833	327.443050	-233.400550	12.772120
1834	327.989860	-233.132441	12.696326
1835	328.536670	-232.864389	12.605246
1836	329.083480	-232.596780	12.523472
1837	329.630290	-232.345634	12.404932
1838	330.177100	-232.110786	12.257369
1839	330.723910	-231.858290	12.097408
1840	331.270720	-231.549038	11.926029
1841	331.817530	-231.207410	11.752431
1842	332.364340	-230.902278	11.575121
1843	332.911150	-230.590916	11.389522
1844	333.457960	-230.273324	11.195634
1845	334.004770	-229.949502	10.993456
1846	334.551580	-229.619451	10.782989
1847	335.098390	-229.283169	10.564234
1848	335.645200	-228.940658	10.337189
1849	320.690600	-234.667023	14.374150
1850	321.235250	-234.497866	14.265695
1851	321.779900	-234.317653	14.157680
1852	322.324550	-234.126385	14.050106
1853	322.869200	-233.924061	13.942974
1854	323.413850	-233.710681	13.836282
1855	323.958500	-233.486245	13.730031
1856	324.503150	-233.250754	13.624221
1857	325.047800	-232.996634	13.542428
1858	325.592450	-232.730348	13.453498
1859	326.137100	-232.458653	13.356577
1860	326.681750	-232.184246	13.244154
1861	327.226400	-231.905446	13.116620
1862	327.771050	-231.619106	12.989363
1863	328.315700	-231.320845	12.856365
1864	328.860350	-231.014653	12.717460
1865	329.405000	-230.700531	12.572646
1866	329.949650	-230.378479	12.421924
1867	330.494300	-230.048496	12.265294
1868	331.038950	-229.710584	12.102756
1869	331.583600	-229.364741	11.934310
1870	322.450400	-235.159099	13.695078
1871	323.060705	-234.902977	13.524120
1872	323.671010	-234.643234	13.360246
1873	324.281315	-234.379872	13.203455
1874	324.891620	-234.112890	13.053746
1875	325.501925	-233.842288	12.911121
1876	326.112230	-233.568066	12.775579
1877	326.722535	-233.290224	12.647120
1878	327.332840	-233.019437	12.551921
1879	327.943145	-232.753500	12.454703
1880	328.553450	-232.482927	12.352994
1881	329.163755	-232.192148	12.243417
1882	329.774060	-231.858501	12.117336
1883	330.384365	-231.462080	11.964327
1884	330.994670	-231.100722	11.811915
1885	331.604975	-230.723746	11.647352
1886	332.215280	-230.331152	11.470637
1887	332.825585	-229.922940	11.281770
1888	333.435890	-229.499110	11.080751
1889	334.046195	-229.059662	10.867581
1890	334.656500	-228.604596	10.642259
1891	326.186600	-234.469546	13.269613
1892	326.759045	-234.257243	13.067183
1893	327.331490	-234.031086	12.869016
1894	327.903935	-233.791077	12.675113
1895	328.476380	-233.537213	12.485473
1896	329.048825	-233.269497	12.300097
1897	329.621270	-232.987927	12.118984
1898	330.193715	-232.692503	11.942134
1899	330.766160	-232.377996	11.796578
1900	331.338605	-232.058713	11.642595
1901	331.911050	-231.723917	11.473356
1902	332.483495	-231.365287	11.289795
1903	333.055940	-230.983195	11.105477
1904	333.628385	-230.587435	10.940461
1905	334.200830	-230.232357	10.807933
1906	334.773275	-229.878400	10.689476
1907	335.345720	-229.525562	10.585089
1908	335.918165	-229.173844	10.494771
1909	336.490610	-228.823245	10.418523
1910	337.063055	-228.473767	10.356346
1911	337.635500	-228.125408	10.308238
1912	331.627800	-233.148448	11.820990
1913	332.085470	-232.867438	11.685604
1914	332.543140	-232.581277	11.554038
1915	333.000810	-232.289965	11.426292
1916	333.458480	-231.993501	11.302366
1917	333.916150	-231.691886	11.182259
1918	334.373820	-231.385120	11.065973
1919	334.831490	-231.073203	10.953505
1920	335.289160	-230.750731	10.863952
1921	335.746830	-230.414609	10.762346
1922	336.204500	-230.070781	10.652709
1923	336.662170	-229.728675	10.543742
1924	337.119840	-229.398896	10.446142
1925	337.577510	-229.090780	10.369961
1926	338.035180	-228.818998	10.319783
1927	338.492850	-228.566060	10.285657
1928	338.950520	-228.331968	10.267585
1929	339.408190	-228.116722	10.265564
1930	339.865860	-227.920321	10.279597
1931	340.323530	-227.742765	10.309682
1932	340.781200	-227.584055	10.355819
1933	332.915700	-233.172027	11.913670
1934	333.386000	-232.914815	11.645523
1935	333.856300	-232.654595	11.399662
1936	334.326600	-232.391366	11.176085
1937	334.796900	-232.125129	10.974793
1938	335.267200	-231.855884	10.795787
1939	335.737500	-231.583631	10.639066
1940	336.207800	-231.308370	10.504630
1941	336.678100	-231.056864	10.421912
1942	337.148400	-230.785698	10.355002
1943	337.618700	-230.491024	10.296578
1944	338.089000	-230.176048	10.239806
1945	338.559300	-229.848811	10.179108
1946	339.029600	-229.519795	10.110736
1947	339.499900	-229.228310	10.039926
1948	339.970200	-228.942065	9.968072
1949	340.440500	-228.661062	9.895173
1950	340.910800	-228.385300	9.821229
1951	341.381100	-228.114780	9.746240
1952	341.851400	-227.849501	9.670206
1953	342.321700	-227.589463	9.593128
1954	317.952900	-233.008364	15.088105
1955	318.547945	-232.790004	14.883674
1956	319.142990	-232.563327	14.681398
1957	319.738035	-232.328330	14.481278
1958	320.333080	-232.085016	14.283313
1959	320.928125	-231.833383	14.087503
1960	321.523170	-231.573431	13.893849
1961	322.118215	-231.305161	13.702350
1962	322.713260	-231.010467	13.547250
1963	323.308305	-230.703195	13.371830
1964	323.903350	-230.408585	13.192668
1965	324.498395	-230.127798	13.000487
1966	325.093440	-229.875614	12.818218
1967	325.688485	-229.630066	12.612689
1968	326.283530	-229.425712	12.455484
1969	326.878575	-229.244498	12.306685
1970	327.473620	-229.086424	12.166294
1971	328.068665	-228.951489	12.034309
1972	328.663710	-228.839693	11.910730
1973	329.258755	-228.751038	11.795559
1974	329.853800	-228.685522	11.688793
1975	310.810400	-228.444404	16.237742
1976	311.313385	-228.303456	16.053914
1977	311.816370	-228.167157	15.873250
1978	312.319355	-228.035505	15.695748
1979	312.822340	-227.908501	15.521410
1980	313.325325	-227.786144	15.350235
1981	313.828310	-227.668436	15.182222
1982	314.331295	-227.555375	15.017373
1983	314.834280	-227.468243	14.845346
1984	315.337265	-227.371076	14.678849
1985	315.840250	-227.273868	14.513580
1986	316.343235	-227.178168	14.356534
1987	316.846220	-227.076105	14.223590
1988	317.349205	-226.966649	14.081343
1989	317.852190	-226.860296	13.915053
1990	318.355175	-226.752046	13.743674
1991	318.858160	-226.641900	13.567204
1992	319.361145	-226.529858	13.385645
1993	319.864130	-226.415920	13.198996
1994	320.367115	-226.300086	13.007257
1995	320.870100	-226.182356	12.810428
1996	313.517700	-229.762972	15.309194
1997	314.037910	-229.628724	15.116526
1998	314.558120	-229.497059	14.929800
[truncated: 23,056 more rows]
