# Supplementary material for: Three-Dimensional Muscle Architecture and Comprehensive Dynamic Properties of Rabbit Gastrocnemius, Plantaris and Soleus: Input for Simulation Studies
Source: PLoS One. 2015 Jun 26;10(6):e0130985. doi: 10.1371/journal.pone.0130985 (PMC4482742; doi:10.1371/journal.pone.0130985)
Supplement: S8 Dataset — (TXT) [file pone.0130985.s008.txt]

MESH "kom1" dimension 3 Elemtype linear Nnode 2
Coordinates rabbit M. soleus R2
1	320.552100	-242.025841	18.130639
2	321.231015	-241.929013	17.995872
3	321.909930	-241.807450	17.877127
4	322.588845	-241.661152	17.774402
5	323.267760	-241.490119	17.687698
6	323.946675	-241.294352	17.617014
7	324.625590	-241.073850	17.562352
8	325.304505	-240.828613	17.523710
9	325.983420	-240.550128	17.556989
10	326.662335	-240.248133	17.586687
11	327.341250	-239.931670	17.596967
12	328.020165	-239.603539	17.587129
13	328.699080	-239.249827	17.558268
14	329.377995	-238.874390	17.521705
15	330.056910	-238.488631	17.492096
16	330.735825	-238.085072	17.456673
17	331.414740	-237.663713	17.415436
18	332.093655	-237.224552	17.368385
19	332.772570	-236.767590	17.315519
20	333.451485	-236.292828	17.256839
21	334.130400	-235.800264	17.192345
22	325.228500	-242.177478	17.563075
23	325.841840	-242.037605	17.574445
24	326.455180	-241.878728	17.579630
25	327.068520	-241.700846	17.578632
26	327.681860	-241.503960	17.571450
27	328.295200	-241.288070	17.558085
28	328.908540	-241.053175	17.538535
29	329.521880	-240.799275	17.512802
30	330.135220	-240.508123	17.519831
31	330.748560	-240.208976	17.500315
32	331.361900	-239.907508	17.453466
33	331.975240	-239.589357	17.378006
34	332.588580	-239.235177	17.285699
35	333.201920	-238.852137	17.171040
36	333.815260	-238.443557	17.072455
37	334.428600	-238.011255	16.964399
38	335.041940	-237.555231	16.846872
39	335.655280	-237.075485	16.719875
40	336.268620	-236.572016	16.583406
41	336.881960	-236.044825	16.437466
42	337.495300	-235.493912	16.282055
43	322.224200	-241.354079	17.995238
44	322.828365	-241.282764	17.946937
45	323.432530	-241.183694	17.899813
46	324.036695	-241.056869	17.853865
47	324.640860	-240.902287	17.809094
48	325.245025	-240.719951	17.765499
49	325.849190	-240.509858	17.723080
50	326.453355	-240.272011	17.681838
51	327.057520	-240.008954	17.631639
52	327.661685	-239.702020	17.590851
53	328.265850	-239.364613	17.551912
54	328.870015	-239.012515	17.525382
55	329.474180	-238.648774	17.493544
56	330.078345	-238.294113	17.474616
57	330.682510	-237.923186	17.432984
58	331.286675	-237.541310	17.388041
59	331.890840	-237.148486	17.339786
60	332.495005	-236.744713	17.288221
61	333.099170	-236.329992	17.233343
62	333.703335	-235.904322	17.175155
63	334.307500	-235.467703	17.113655
64	298.554100	-240.100886	17.147395
65	299.540700	-239.729539	17.080758
66	300.527300	-239.377552	17.027384
67	301.513900	-239.044924	16.987273
68	302.500500	-238.731657	16.960425
69	303.487100	-238.437749	16.946840
70	304.473700	-238.163201	16.946518
71	305.460300	-237.908013	16.959459
72	306.446900	-237.687582	16.997796
73	307.433500	-237.475396	17.039586
74	308.420100	-237.281033	17.086375
75	309.406700	-237.096840	17.145229
76	310.393300	-236.921112	17.217783
77	311.379900	-236.742234	17.310287
78	312.366500	-236.554297	17.399308
79	313.353100	-236.366700	17.497315
80	314.339700	-236.179443	17.604309
81	315.326300	-235.992527	17.720289
82	316.312900	-235.805950	17.845255
83	317.299500	-235.619713	17.979208
84	318.286100	-235.433817	18.122147
85	301.635600	-240.093423	17.490429
86	302.530435	-239.725877	17.511975
87	303.425270	-239.377706	17.531383
88	304.320105	-239.048910	17.548653
89	305.214940	-238.739487	17.563785
90	306.109775	-238.449439	17.576779
91	307.004610	-238.178765	17.587634
92	307.899445	-237.927465	17.596351
93	308.794280	-237.683301	17.581434
94	309.689115	-237.464343	17.569719
95	310.583950	-237.275568	17.568001
96	311.478785	-237.112956	17.576999
97	312.373620	-236.968888	17.585584
98	313.268455	-236.859338	17.626800
99	314.163290	-236.734538	17.666194
100	315.058125	-236.622680	17.714458
101	315.952960	-236.523762	17.771592
102	316.847795	-236.437786	17.837597
103	317.742630	-236.364751	17.912471
104	318.637465	-236.304657	17.996216
105	319.532300	-236.257504	18.088831
106	299.878200	-238.792354	16.686740
107	300.734475	-238.450771	16.735796
108	301.590750	-238.130166	16.786686
109	302.447025	-237.830537	16.839412
110	303.303300	-237.551887	16.893974
111	304.159575	-237.294214	16.950371
112	305.015850	-237.057518	17.008603
113	305.872125	-236.841800	17.068670
114	306.728400	-236.671384	17.131486
115	307.584675	-236.514215	17.192764
116	308.440950	-236.377799	17.246873
117	309.297225	-236.265062	17.313454
118	310.153500	-236.153131	17.398191
119	311.009775	-236.015115	17.482744
120	311.866050	-235.855719	17.549454
121	312.722325	-235.688058	17.613928
122	313.578600	-235.512134	17.676166
123	314.434875	-235.327945	17.736168
124	315.291150	-235.135491	17.793933
125	316.147425	-234.934773	17.849462
126	317.003700	-234.725791	17.902755
127	299.893500	-238.328496	16.525264
128	300.770415	-237.932668	16.623937
129	301.647330	-237.561311	16.715644
130	302.524245	-237.214426	16.800386
131	303.401160	-236.892013	16.878161
132	304.278075	-236.594072	16.948970
133	305.154990	-236.320602	17.012813
134	306.031905	-236.071605	17.069691
135	306.908820	-235.867508	17.089689
136	307.785735	-235.689147	17.109660
137	308.662650	-235.527559	17.135879
138	309.539565	-235.373692	17.175618
139	310.416480	-235.220189	17.232459
140	311.293395	-235.062515	17.302167
141	312.170310	-234.901437	17.344030
142	313.047225	-234.740452	17.385510
143	313.924140	-234.579559	17.426607
144	314.801055	-234.418757	17.467321
145	315.677970	-234.258048	17.507652
146	316.554885	-234.097432	17.547599
147	317.431800	-233.936907	17.587164
148	300.324500	-238.572765	16.359312
149	301.148170	-238.268340	16.305148
150	301.971840	-237.972033	16.262612
151	302.795510	-237.683843	16.231705
152	303.619180	-237.403770	16.212428
153	304.442850	-237.131815	16.204779
154	305.266520	-236.867976	16.208759
155	306.090190	-236.612255	16.224368
156	306.913860	-236.368671	16.260881
157	307.737530	-236.135457	16.304679
158	308.561200	-235.908045	16.356282
159	309.384870	-235.679700	16.420475
160	310.208540	-235.451001	16.504039
161	311.032210	-235.244232	16.607868
162	311.855880	-235.052979	16.686857
163	312.679550	-234.873848	16.769805
164	313.503220	-234.706841	16.856712
165	314.326890	-234.551956	16.947576
166	315.150560	-234.409194	17.042399
167	315.974230	-234.278555	17.141180
168	316.797900	-234.160039	17.243919
169	300.155300	-239.101351	16.684111
170	301.037755	-238.772295	16.632862
171	301.920210	-238.456990	16.591149
172	302.802665	-238.155438	16.558974
173	303.685120	-237.867638	16.536337
174	304.567575	-237.593591	16.523236
175	305.450030	-237.333295	16.519673
176	306.332485	-237.086752	16.525648
177	307.214940	-236.850914	16.527946
178	308.097395	-236.641386	16.554342
179	308.979850	-236.450548	16.598534
180	309.862305	-236.259500	16.644487
181	310.744760	-236.098117	16.737069
182	311.627215	-235.929316	16.827474
183	312.509670	-235.762850	16.907062
184	313.392125	-235.603875	16.993500
185	314.274580	-235.452393	17.086790
186	315.157035	-235.308404	17.186931
187	316.039490	-235.171907	17.293923
188	316.921945	-235.042902	17.407765
189	317.804400	-234.921390	17.528459
190	300.934200	-238.066495	16.369740
191	301.738335	-237.681498	16.240429
192	302.542470	-237.317960	16.133132
193	303.346605	-236.975883	16.047850
194	304.150740	-236.655266	15.984581
195	304.954875	-236.356109	15.943327
196	305.759010	-236.078411	15.924086
197	306.563145	-235.822174	15.926860
198	307.367280	-235.606416	15.952754
199	308.171415	-235.395972	16.000571
200	308.975550	-235.197545	16.070513
201	309.779685	-235.021562	16.168078
202	310.583820	-234.876180	16.298292
203	311.387955	-234.745349	16.442840
204	312.192090	-234.618235	16.557339
205	312.996225	-234.506853	16.677342
206	313.800360	-234.411203	16.802848
207	314.604495	-234.331284	16.933858
208	315.408630	-234.267097	17.070371
209	316.212765	-234.218641	17.212388
210	317.016900	-234.185917	17.359908
211	305.596800	-239.344771	17.353956
212	306.464415	-239.098366	17.316634
213	307.332030	-238.854059	17.291891
214	308.199645	-238.611852	17.279726
215	309.067260	-238.371744	17.280138
216	309.934875	-238.133734	17.293129
217	310.802490	-237.897824	17.318697
218	311.670105	-237.664012	17.356844
219	312.537720	-237.423151	17.404457
220	313.405335	-237.175494	17.468782
221	314.272950	-236.937226	17.546488
222	315.140565	-236.713873	17.638844
223	316.008180	-236.509651	17.741478
224	316.875795	-236.331275	17.841019
225	317.743410	-236.147694	17.906783
226	318.611025	-235.974237	17.965526
227	319.478640	-235.810904	18.017249
228	320.346255	-235.657697	18.061953
229	321.213870	-235.514614	18.099636
230	322.081485	-235.381655	18.130300
231	322.949100	-235.258821	18.153943
232	309.135400	-239.629468	17.838332
233	309.968995	-239.473741	17.805246
234	310.802590	-239.314849	17.784314
235	311.636185	-239.152790	17.775536
236	312.469780	-238.987566	17.778910
237	313.303375	-238.819176	17.794438
238	314.136970	-238.647620	17.822120
239	314.970565	-238.472899	17.861955
240	315.804160	-238.307389	17.912584
241	316.637755	-238.120180	17.980321
242	317.471350	-237.922464	18.056182
243	318.304945	-237.728884	18.137289
244	319.138540	-237.540996	18.224633
245	319.972135	-237.351976	18.319567
246	320.805730	-237.168267	18.372612
247	321.639325	-236.986671	18.416412
248	322.472920	-236.807191	18.450969
249	323.306515	-236.629824	18.476282
250	324.140110	-236.454572	18.492352
251	324.973705	-236.281434	18.499177
252	325.807300	-236.110411	18.496759
253	300.753700	-240.259584	17.470709
254	301.802550	-240.200697	17.446385
255	302.851400	-240.114649	17.425621
256	303.900250	-240.001441	17.408416
257	304.949100	-239.861072	17.394769
258	305.997950	-239.693542	17.384682
259	307.046800	-239.498852	17.378155
260	308.095650	-239.277001	17.375186
261	309.144500	-239.047714	17.397915
262	310.193350	-238.747205	17.393171
263	311.242200	-238.409198	17.389398
264	312.291050	-238.054018	17.399935
265	313.339900	-237.726116	17.422932
266	314.388750	-237.438498	17.482730
267	315.437600	-237.141363	17.535151
268	316.486450	-236.849366	17.598421
269	317.535300	-236.562505	17.672541
270	318.584150	-236.280782	17.757510
271	319.633000	-236.004196	17.853330
272	320.681850	-235.732746	17.959998
273	321.730700	-235.466434	18.077517
274	310.788700	-239.973858	17.945837
275	311.703805	-239.827058	17.903462
276	312.618910	-239.663754	17.874370
277	313.534015	-239.483946	17.858559
278	314.449120	-239.287634	17.856031
279	315.364225	-239.074818	17.866784
280	316.279330	-238.845498	17.890820
281	317.194435	-238.599673	17.928139
282	318.109540	-238.335143	17.982175
283	319.024645	-238.052718	18.065884
284	319.939750	-237.763213	18.166263
285	320.854855	-237.453263	18.268923
286	321.769960	-237.132335	18.356541
287	322.685065	-236.784896	18.437745
288	323.600170	-236.407800	18.466620
289	324.515275	-236.010292	18.477255
290	325.430380	-235.592372	18.469650
291	326.345485	-235.154041	18.443805
292	327.260590	-234.695298	18.399721
293	328.175695	-234.216143	18.337397
294	329.090800	-233.716577	18.256833
295	312.291200	-239.166398	17.492507
296	313.066050	-238.994151	17.610374
297	313.840900	-238.812809	17.715591
298	314.615750	-238.622371	17.808157
299	315.390600	-238.422837	17.888073
300	316.165450	-238.214207	17.955338
301	316.940300	-237.996481	18.009952
302	317.715150	-237.769660	18.051916
303	318.490000	-237.531173	18.048546
304	319.264850	-237.291079	18.040631
305	320.039700	-237.046309	18.032098
306	320.814550	-236.790057	18.028202
307	321.589400	-236.503869	18.050736
308	322.364250	-236.189641	18.124229
309	323.139100	-235.886675	18.175509
310	323.913950	-235.572760	18.239938
311	324.688800	-235.247898	18.317518
312	325.463650	-234.912088	18.408248
313	326.238500	-234.565330	18.512128
314	327.013350	-234.207625	18.629158
315	327.788200	-233.838972	18.759338
316	317.859700	-239.996135	17.686293
317	318.596035	-239.888628	17.832207
318	319.332370	-239.756245	17.964378
319	320.068705	-239.598984	18.082803
320	320.805040	-239.416847	18.187485
321	321.541375	-239.209832	18.278422
322	322.277710	-238.977940	18.355615
323	323.014045	-238.721171	18.419064
324	323.750380	-238.447746	18.439779
325	324.486715	-238.136527	18.446334
326	325.223050	-237.809456	18.465899
327	325.959385	-237.474373	18.514467
328	326.695720	-237.098181	18.573610
329	327.432055	-236.710029	18.640520
330	328.168390	-236.317492	18.640242
331	328.904725	-235.910597	18.627760
332	329.641060	-235.489345	18.603074
333	330.377395	-235.053735	18.566184
334	331.113730	-234.603768	18.517090
335	331.850065	-234.139444	18.455792
336	332.586400	-233.660762	18.382290
337	319.925600	-240.439753	17.966920
338	320.665475	-240.249404	17.987662
339	321.405350	-240.036116	18.011918
340	322.145225	-239.799890	18.039688
341	322.885100	-239.540725	18.070971
342	323.624975	-239.258623	18.105769
343	324.364850	-238.953582	18.144080
344	325.104725	-238.625602	18.185905
345	325.844600	-238.245226	18.233410
346	326.584475	-237.850778	18.287136
347	327.324350	-237.456489	18.352687
348	328.064225	-237.048607	18.410668
349	328.804100	-236.636119	18.440128
350	329.543975	-236.260949	18.464182
351	330.283850	-235.851751	18.434722
352	331.023725	-235.438336	18.378829
353	331.763600	-235.020705	18.296503
354	332.503475	-234.598857	18.187743
355	333.243350	-234.172794	18.052551
356	333.983225	-233.742513	17.890925
357	334.723100	-233.308017	17.702867
358	320.000000	-241.053529	17.674491
359	320.783140	-240.912697	17.818089
360	321.566280	-240.741954	17.948199
361	322.349420	-240.541298	18.064821
362	323.132560	-240.310730	18.167956
363	323.915700	-240.050250	18.257603
364	324.698840	-239.759858	18.333761
365	325.481980	-239.439554	18.396433
366	326.265120	-239.101903	18.492644
367	327.048260	-238.705193	18.550424
368	327.831400	-238.293608	18.566819
369	328.614540	-237.857321	18.538340
370	329.397680	-237.426689	18.479974
371	330.180820	-236.960535	18.394964
372	330.963960	-236.482512	18.356277
373	331.747100	-235.986892	18.309243
374	332.530240	-235.473676	18.253865
375	333.313380	-234.942864	18.190140
376	334.096520	-234.394455	18.118071
377	334.879660	-233.828449	18.037655
378	335.662800	-233.244847	17.948895
379	312.478500	-240.447030	17.962903
380	313.297275	-240.194733	17.925591
381	314.116050	-239.934868	17.896767
382	314.934825	-239.667436	17.876433
383	315.753600	-239.392436	17.864588
384	316.572375	-239.109868	17.861232
385	317.391150	-238.819733	17.866366
386	318.209925	-238.522030	17.879988
387	319.028700	-238.217890	17.891784
388	319.847475	-237.942745	17.936398
389	320.666250	-237.636467	17.996732
390	321.485025	-237.291308	18.038965
391	322.303800	-236.933415	18.093955
392	323.122575	-236.574031	18.152391
393	323.941350	-236.203989	18.197917
394	324.760125	-235.823567	18.243298
395	325.578900	-235.432764	18.288534
396	326.397675	-235.031580	18.333626
397	327.216450	-234.620016	18.378573
398	328.035225	-234.198070	18.423375
399	328.854000	-233.765744	18.468033
400	303.116800	-240.383436	17.303388
401	304.026175	-240.143529	17.284794
402	304.935550	-239.893853	17.264918
403	305.844925	-239.634410	17.243760
404	306.754300	-239.365199	17.221320
405	307.663675	-239.086220	17.197599
406	308.573050	-238.797472	17.172595
407	309.482425	-238.498957	17.146310
408	310.391800	-238.190706	17.098836
409	311.301175	-237.878079	17.049527
410	312.210550	-237.530441	16.998063
411	313.119925	-237.169147	16.972365
412	314.029300	-236.836031	16.979380
413	314.938675	-236.528622	17.005785
414	315.848050	-236.219471	17.059263
415	316.757425	-235.918351	17.134230
416	317.666800	-235.625260	17.230685
417	318.576175	-235.340200	17.348630
418	319.485550	-235.063169	17.488062
419	320.394925	-234.794169	17.648984
420	321.304300	-234.533199	17.831394
421	300.591400	-239.328298	16.846455
422	301.424390	-239.156011	16.819941
423	302.257380	-238.973913	16.798224
424	303.090370	-238.782006	16.781304
425	303.923360	-238.580289	16.769183
426	304.756350	-238.368762	16.761859
427	305.589340	-238.147425	16.759332
428	306.422330	-237.916278	16.761603
429	307.255320	-237.714882	16.780247
430	308.088310	-237.474311	16.795321
431	308.921300	-237.207869	16.807244
432	309.754290	-236.920792	16.818388
433	310.587280	-236.606245	16.836565
434	311.420270	-236.281458	16.874626
435	312.253260	-235.977393	16.914253
436	313.086250	-235.668717	16.961375
437	313.919240	-235.355431	17.015991
438	314.752230	-235.037533	17.078103
439	315.585220	-234.715024	17.147709
440	316.418210	-234.387904	17.224810
441	317.251200	-234.056173	17.309406
442	299.917000	-238.557468	15.920016
443	300.782865	-238.212423	15.761784
444	301.648730	-237.883325	15.624710
445	302.514595	-237.570174	15.508793
446	303.380460	-237.272970	15.414034
447	304.246325	-236.991713	15.340433
448	305.112190	-236.726403	15.287990
449	305.978055	-236.477040	15.256705
450	306.843920	-236.256364	15.260397
451	307.709785	-236.056265	15.275111
452	308.575650	-235.865133	15.306010
453	309.441515	-235.668422	15.348712
454	310.307380	-235.467910	15.403090
455	311.173245	-235.274147	15.500851
456	312.039110	-235.080609	15.617495
457	312.904975	-234.890508	15.757880
458	313.770840	-234.703843	15.922007
459	314.636705	-234.520615	16.109874
460	315.502570	-234.340823	16.321483
461	316.368435	-234.164469	16.556833
462	317.234300	-233.991550	16.815924
463	305.071600	-237.982806	16.151179
464	305.924735	-237.722545	16.082181
465	306.777870	-237.471033	16.033656
466	307.631005	-237.228270	16.005604
467	308.484140	-236.994255	15.998024
468	309.337275	-236.768990	16.010917
469	310.190410	-236.552474	16.044282
470	311.043545	-236.344707	16.098120
471	311.896680	-236.177552	16.185889
472	312.749815	-236.011487	16.295175
473	313.602950	-235.841333	16.422821
474	314.456085	-235.666100	16.567749
475	315.309220	-235.479515	16.722278
476	316.162355	-235.249589	16.851892
477	317.015490	-235.013165	16.937311
478	317.868625	-234.762803	17.010080
479	318.721760	-234.498500	17.070198
480	319.574895	-234.220259	17.117665
481	320.428030	-233.928078	17.152481
482	321.281165	-233.621957	17.174647
483	322.134300	-233.301897	17.184163
484	304.455900	-238.502980	16.324153
485	305.290880	-238.228810	16.288269
486	306.125860	-237.963236	16.264810
487	306.960840	-237.706255	16.253776
488	307.795820	-237.457869	16.255167
489	308.630800	-237.218078	16.268984
490	309.465780	-236.986880	16.295226
491	310.300760	-236.764277	16.333892
492	311.135740	-236.577086	16.409365
493	311.970720	-236.401980	16.494966
494	312.805700	-236.214397	16.581215
495	313.640680	-236.003133	16.666394
496	314.475660	-235.799197	16.762193
497	315.310640	-235.554582	16.840498
498	316.145620	-235.301134	16.893198
499	316.980600	-235.033811	16.936870
500	317.815580	-234.752612	16.971513
501	318.650560	-234.457537	16.997127
502	319.485540	-234.148587	17.013713
503	320.320520	-233.825762	17.021270
504	321.155500	-233.489061	17.019799
505	303.674900	-238.948311	16.689364
506	304.549395	-238.727548	16.683385
507	305.423890	-238.511334	16.683524
508	306.298385	-238.299668	16.689780
509	307.172880	-238.092551	16.702153
510	308.047375	-237.889984	16.720645
511	308.921870	-237.691965	16.745253
512	309.796365	-237.498495	16.775980
513	310.670860	-237.315919	16.818114
514	311.545355	-237.129729	16.861881
515	312.419850	-236.970483	16.942693
516	313.294345	-236.829557	17.043039
517	314.168840	-236.630308	17.055687
518	315.043335	-236.413634	17.056663
519	315.917830	-236.206439	17.077799
520	316.792325	-235.992010	17.091093
521	317.666820	-235.770350	17.096546
522	318.541315	-235.541456	17.094156
523	319.415810	-235.305330	17.083924
524	320.290305	-235.061972	17.065851
525	321.164800	-234.811381	17.039936
526	303.753400	-239.502799	16.954126
527	304.715235	-239.262912	16.957050
528	305.677070	-239.024313	16.961879
529	306.638905	-238.787003	16.968614
530	307.600740	-238.550983	16.977253
531	308.562575	-238.316251	16.987797
532	309.524410	-238.082809	17.000245
533	310.486245	-237.850655	17.014599
534	311.448080	-237.615476	17.023400
535	312.409915	-237.380073	17.042853
536	313.371750	-237.142120	17.005257
537	314.333585	-236.942392	17.078186
538	315.295420	-236.784547	17.337531
539	316.257255	-236.536255	17.230064
540	317.219090	-236.283663	17.197306
541	318.180925	-236.020228	17.142135
542	319.142760	-235.745950	17.064549
543	320.104595	-235.460828	16.964550
544	321.066430	-235.164863	16.842137
545	322.028265	-234.858054	16.697310
546	322.990100	-234.540402	16.530069
547	306.508100	-239.606669	17.567589
548	307.389390	-239.382214	17.515545
549	308.270680	-239.151958	17.469056
550	309.151970	-238.915901	17.428122
551	310.033260	-238.674044	17.392744
552	310.914550	-238.426385	17.362922
553	311.795840	-238.172925	17.338655
554	312.677130	-237.913664	17.319943
555	313.558420	-237.636750	17.283631
556	314.439710	-237.361006	17.270533
557	315.321000	-237.085568	17.270459
558	316.202290	-236.809791	17.285997
559	317.083580	-236.521613	17.306128
560	317.964870	-236.250218	17.351309
561	318.846160	-236.003949	17.388654
562	319.727450	-235.767451	17.434278
563	320.608740	-235.540724	17.488179
564	321.490030	-235.323766	17.550359
565	322.371320	-235.116579	17.620817
566	323.252610	-234.919162	17.699553
567	324.133900	-234.731516	17.786567
568	311.269300	-239.683079	17.682175
569	312.083805	-239.443642	17.685792
570	312.898310	-239.207580	17.694294
571	313.712815	-238.974895	17.707680
572	314.527320	-238.745585	17.725951
573	315.341825	-238.519652	17.749106
574	316.156330	-238.297095	17.777146
575	316.970835	-238.077914	17.810070
576	317.785340	-237.880908	17.849613
577	318.599845	-237.679372	17.903990
578	319.414350	-237.468186	17.966598
579	320.228855	-237.249826	18.022372
580	321.043360	-237.037063	18.072699
581	321.857865	-236.812513	18.111053
582	322.672370	-236.555033	18.123551
583	323.486875	-236.284037	18.125708
584	324.301380	-235.999525	18.117523
585	325.115885	-235.701497	18.098997
586	325.930390	-235.389953	18.070129
587	326.744895	-235.064892	18.030919
588	327.559400	-234.726315	17.981368
589	316.490600	-239.661931	17.816251
590	317.407880	-239.520144	17.872367
591	318.325160	-239.360946	17.918265
592	319.242440	-239.184336	17.953944
593	320.159720	-238.990316	17.979403
594	321.077000	-238.778885	17.994643
595	321.994280	-238.550043	17.999664
596	322.911560	-238.303789	17.994466
597	323.828840	-238.069513	17.961930
598	324.746120	-237.811059	17.926842
599	325.663400	-237.520477	17.892399
600	326.580680	-237.189295	17.858664
601	327.497960	-236.812371	17.836415
602	328.415240	-236.399690	17.818991
603	329.332520	-235.983827	17.789153
604	330.249800	-235.542234	17.759712
605	331.167080	-235.074912	17.730666
606	332.084360	-234.581860	17.702017
607	333.001640	-234.063078	17.673763
608	333.918920	-233.518566	17.645905
609	334.836200	-232.948325	17.618443
610	321.119200	-239.670238	17.366840
611	321.982615	-239.365683	17.389390
612	322.846030	-239.051198	17.416461
613	323.709445	-238.726782	17.448053
614	324.572860	-238.392435	17.484166
615	325.436275	-238.048158	17.524801
616	326.299690	-237.693951	17.569957
617	327.163105	-237.329812	17.619634
618	328.026520	-236.983205	17.675559
619	328.889935	-236.630231	17.738681
620	329.753350	-236.237427	17.814389
621	330.616765	-235.809998	17.899607
622	331.480180	-235.423472	17.965697
623	332.343595	-234.925795	18.025279
624	333.207010	-234.465342	18.023426
625	334.070425	-233.990954	18.000222
626	334.933840	-233.502632	17.955668
627	335.797255	-233.000377	17.889764
628	336.660670	-232.484187	17.802509
629	337.524085	-231.954063	17.693904
630	338.387500	-231.410005	17.563949
631	321.439700	-240.700142	17.292251
632	322.309470	-240.559143	17.355473
633	323.179240	-240.388566	17.412516
634	324.049010	-240.188413	17.463379
635	324.918780	-239.958683	17.508062
636	325.788550	-239.699377	17.546567
637	326.658320	-239.410494	17.578891
638	327.528090	-239.092034	17.605037
639	328.397860	-238.750522	17.633647
640	329.267630	-238.377499	17.635483
641	330.137400	-237.964181	17.637723
642	331.007170	-237.510446	17.649820
643	331.876940	-237.021891	17.691630
644	332.746710	-236.524100	17.737467
645	333.616480	-236.028132	17.720592
646	334.486250	-235.515396	17.691241
647	335.356020	-234.985891	17.649415
648	336.225790	-234.439619	17.595113
649	337.095560	-233.876580	17.528336
650	337.965330	-233.296772	17.449083
651	338.835100	-232.700196	17.357355
652	323.414000	-241.035033	17.360434
653	324.155870	-240.826752	17.484247
654	324.897740	-240.606724	17.586176
655	325.639610	-240.374947	17.666219
656	326.381480	-240.131424	17.724376
657	327.123350	-239.876152	17.760649
658	327.865220	-239.609132	17.775036
659	328.607090	-239.330365	17.767538
660	329.348960	-239.058826	17.706518
661	330.090830	-238.763796	17.630766
662	330.832700	-238.445110	17.558097
663	331.574570	-238.112160	17.492428
664	332.316440	-237.766108	17.428069
665	333.058310	-237.386513	17.383594
666	333.800180	-236.956241	17.339255
667	334.542050	-236.495152	17.302501
668	335.283920	-236.003248	17.273333
669	336.025790	-235.480527	17.251751
670	336.767660	-234.926990	17.237754
671	337.509530	-234.342636	17.231342
672	338.251400	-233.727467	17.232516
673	304.498000	-237.992371	16.088123
674	305.446365	-237.736932	15.931715
675	306.394730	-237.478867	15.809005
676	307.343095	-237.218175	15.719991
677	308.291460	-236.954857	15.664675
678	309.239825	-236.688911	15.643056
679	310.188190	-236.420339	15.655135
680	311.136555	-236.149139	15.700910
681	312.084920	-235.893485	15.809624
682	313.033285	-235.624083	15.948987
683	313.981650	-235.348918	16.098231
684	314.930015	-235.091180	16.263469
685	315.878380	-234.796746	16.438936
686	316.826745	-234.495505	16.641920
687	317.775110	-234.208723	16.815216
688	318.723475	-233.920383	16.995518
689	319.671840	-233.630484	17.182824
690	320.620205	-233.339026	17.377135
691	321.568570	-233.046010	17.578452
692	322.516935	-232.751434	17.786773
693	323.465300	-232.455300	18.002100
694	304.790000	-238.897871	16.616044
695	305.739275	-238.642252	16.505297
696	306.688550	-238.390919	16.413588
697	307.637825	-238.143870	16.340914
698	308.587100	-237.901107	16.287278
699	309.536375	-237.662630	16.252678
700	310.485650	-237.428437	16.237115
701	311.434925	-237.198530	16.240589
702	312.384200	-236.985829	16.271621
703	313.333475	-236.783700	16.309058
704	314.282750	-236.575637	16.379981
705	315.232025	-236.357300	16.468575
706	316.181300	-236.122482	16.563914
707	317.130575	-235.873597	16.678761
708	318.079850	-235.606578	16.790850
709	319.029125	-235.326943	16.915531
710	319.978400	-235.034692	17.052805
711	320.927675	-234.729826	17.202671
712	321.876950	-234.412344	17.365130
713	322.826225	-234.082247	17.540182
714	323.775500	-233.739534	17.727826
715	304.108200	-239.635902	17.191826
716	305.111445	-239.444684	17.106710
717	306.114690	-239.246113	17.033476
718	307.117935	-239.040188	16.972124
719	308.121180	-238.826909	16.922655
720	309.124425	-238.606276	16.885068
721	310.127670	-238.378289	16.859364
722	311.130915	-238.142948	16.845541
723	312.134160	-237.887302	16.854155
724	313.137405	-237.622526	16.870489
725	314.140650	-237.363106	16.905988
726	315.143895	-237.095008	16.946893
727	316.147140	-236.823670	16.964799
728	317.150385	-236.549001	16.993898
729	318.153630	-236.272648	17.044789
730	319.156875	-235.992703	17.104557
731	320.160120	-235.709167	17.173204
732	321.163365	-235.422039	17.250729
733	322.166610	-235.131318	17.337132
734	323.169855	-234.837006	17.432413
735	324.173100	-234.539103	17.536572
736	303.949500	-240.107487	17.469811
737	304.946070	-239.946525	17.289925
738	305.942640	-239.773770	17.137312
739	306.939210	-239.589223	17.011972
740	307.935780	-239.392883	16.913906
741	308.932350	-239.184750	16.843113
742	309.928920	-238.964824	16.799594
743	310.925490	-238.733106	16.783347
744	311.922060	-238.498032	16.817480
745	312.918630	-238.226032	16.875598
746	313.915200	-237.952125	16.957998
747	314.911770	-237.676886	17.038408
748	315.908340	-237.392139	17.122985
749	316.904910	-237.102184	17.176669
750	317.901480	-236.805257	17.250178
751	318.898050	-236.501921	17.325929
752	319.894620	-236.192176	17.403924
753	320.891190	-235.876020	17.484161
754	321.887760	-235.553455	17.566640
755	322.884330	-235.224481	17.651363
756	323.880900	-234.889096	17.738328
757	305.035700	-240.841890	18.055993
758	306.031735	-240.623076	17.871550
759	307.027770	-240.393341	17.704764
760	308.023805	-240.152687	17.555635
761	309.019840	-239.901113	17.424163
762	310.015875	-239.638619	17.310348
763	311.011910	-239.365206	17.214190
764	312.007945	-239.080872	17.135689
765	313.003980	-238.793404	17.066268
766	314.000015	-238.504661	17.021222
767	314.996050	-238.189900	17.000245
768	315.992085	-237.857899	17.004524
769	316.988120	-237.507318	17.023735
770	317.984155	-237.139812	17.047891
771	318.980190	-236.770671	17.108633
772	319.976225	-236.391733	17.191192
773	320.972260	-236.002997	17.295568
774	321.968295	-235.604465	17.421761
775	322.964330	-235.196136	17.569771
776	323.960365	-234.778009	17.739598
777	324.956400	-234.350086	17.931242
778	307.728100	-240.397960	17.555478
779	308.689850	-240.193742	17.403332
780	309.651600	-239.978224	17.270220
781	310.613350	-239.751405	17.156142
782	311.575100	-239.513285	17.061098
783	312.536850	-239.263865	16.985088
784	313.498600	-239.003145	16.928112
785	314.460350	-238.731124	16.890170
786	315.422100	-238.452701	16.862251
787	316.383850	-238.160045	16.855963
788	317.345600	-237.852086	16.877574
789	318.307350	-237.529864	16.923831
790	319.269100	-237.194662	16.997265
791	320.230850	-236.845631	17.098320
792	321.192600	-236.466728	17.203222
793	322.154350	-236.068669	17.328529
794	323.116100	-235.651457	17.474239
795	324.077850	-235.215090	17.640353
796	325.039600	-234.759570	17.826870
797	326.001350	-234.284894	18.033792
798	326.963100	-233.791065	18.261116
799	310.664000	-240.377562	18.134903
800	311.576860	-240.232696	17.914920
801	312.489720	-240.063446	17.723459
802	313.402580	-239.869810	17.560521
803	314.315440	-239.651790	17.426105
804	315.228300	-239.409385	17.320211
805	316.141160	-239.142595	17.242839
806	317.054020	-238.851420	17.193990
807	317.966880	-238.523700	17.195755
808	318.879740	-238.158440	17.213791
809	319.792600	-237.786083	17.264327
810	320.705460	-237.411633	17.346918
811	321.618320	-237.026679	17.441647
812	322.531180	-236.605999	17.527165
813	323.444040	-236.205288	17.586653
814	324.356900	-235.796376	17.645058
815	325.269760	-235.379262	17.702381
816	326.182620	-234.953947	17.758622
817	327.095480	-234.520431	17.813781
818	328.008340	-234.078713	17.867857
819	328.921200	-233.628794	17.920851
820	316.357800	-240.198196	17.808319
821	317.094190	-239.938438	17.740574
822	317.830580	-239.675252	17.683365
823	318.566970	-239.408636	17.636692
824	319.303360	-239.138590	17.600554
825	320.039750	-238.865115	17.574953
826	320.776140	-238.588211	17.559887
827	321.512530	-238.307878	17.555357
828	322.248920	-238.028947	17.572741
829	322.985310	-237.746452	17.607768
830	323.721700	-237.453139	17.651304
831	324.458090	-237.160567	17.691779
832	325.194480	-236.862299	17.720013
833	325.930870	-236.538098	17.720203
834	326.667260	-236.209780	17.718047
835	327.403650	-235.870235	17.706449
836	328.140040	-235.519463	17.685409
837	328.876430	-235.157464	17.654927
838	329.612820	-234.784239	17.615003
839	330.349210	-234.399787	17.565638
840	331.085600	-234.004108	17.506831
841	318.233800	-239.643052	17.801151
842	319.000155	-239.420302	17.798889
843	319.766510	-239.186643	17.794304
844	320.532865	-238.942075	17.787397
845	321.299220	-238.686597	17.778167
846	322.065575	-238.420210	17.766615
847	322.831930	-238.142913	17.752741
848	323.598285	-237.854706	17.736545
849	324.364640	-237.573092	17.729592
850	325.130995	-237.246624	17.706066
851	325.897350	-236.891921	17.672803
852	326.663705	-236.548947	17.640725
853	327.430060	-236.249267	17.621860
854	328.196415	-235.949990	17.617044
855	328.962770	-235.614255	17.628008
856	329.729125	-235.270621	17.649944
857	330.495480	-234.919089	17.682850
858	331.261835	-234.559657	17.726727
859	332.028190	-234.192326	17.781574
860	332.794545	-233.817097	17.847392
861	333.560900	-233.433969	17.924181
862	321.314500	-239.856128	17.869347
863	322.024605	-239.710730	17.876632
864	322.734710	-239.532551	17.877042
865	323.444815	-239.321589	17.870577
866	324.154920	-239.077846	17.857236
867	324.865025	-238.801321	17.837020
868	325.575130	-238.492014	17.809929
869	326.285235	-238.149924	17.775962
870	326.995340	-237.712402	17.745905
871	327.705445	-237.270006	17.695805
872	328.415550	-236.833191	17.626678
873	329.125655	-236.402049	17.546738
874	329.835760	-235.945817	17.540414
875	330.545865	-235.527323	17.440249
876	331.255970	-235.125235	17.382105
877	331.966075	-234.733629	17.323840
878	332.676180	-234.352505	17.265455
879	333.386285	-233.981863	17.206949
880	334.096390	-233.621702	17.148323
881	334.806495	-233.272023	17.089576
882	335.516600	-232.932826	17.030708
883	322.864700	-240.187695	17.055663
884	323.566590	-239.980722	17.082356
885	324.268480	-239.747725	17.108294
886	324.970370	-239.488702	17.133477
887	325.672260	-239.203653	17.157905
888	326.374150	-238.892580	17.181578
889	327.076040	-238.555481	17.204495
890	327.777930	-238.192357	17.226658
891	328.479820	-237.763485	17.265645
892	329.181710	-237.329942	17.293522
893	329.883600	-236.896201	17.317717
894	330.585490	-236.431217	17.328894
895	331.287380	-236.029571	17.334811
896	331.989270	-235.609290	17.290648
897	332.691160	-235.170312	17.309108
898	333.393050	-234.727771	17.331707
899	334.094940	-234.281667	17.358444
900	334.796830	-233.832001	17.389319
901	335.498720	-233.378771	17.424333
902	336.200610	-232.921979	17.463486
903	336.902500	-232.461624	17.506776
904	322.769300	-240.053257	17.486622
905	323.477310	-239.941555	17.462983
906	324.185320	-239.806579	17.442781
907	324.893330	-239.648330	17.426014
908	325.601340	-239.466807	17.412683
909	326.309350	-239.262011	17.402789
910	327.017360	-239.033942	17.396330
911	327.725370	-238.782599	17.393307
912	328.433380	-238.504396	17.402522
913	329.141390	-238.212641	17.411470
914	329.849400	-237.886686	17.441543
915	330.557410	-237.543006	17.471372
916	331.265420	-237.153757	17.478628
917	331.973430	-236.755483	17.490431
918	332.681440	-236.328347	17.511607
919	333.389450	-235.877296	17.534534
920	334.097460	-235.402332	17.559211
921	334.805470	-234.903453	17.585639
922	335.513480	-234.380660	17.613817
923	336.221490	-233.833952	17.643746
924	336.929500	-233.263330	17.675425
925	324.155700	-240.969255	17.857730
926	325.024260	-240.858838	17.776481
927	325.892820	-240.713737	17.695055
928	326.761380	-240.533952	17.613451
929	327.629940	-240.319481	17.531671
930	328.498500	-240.070326	17.449712
931	329.367060	-239.786486	17.367577
932	330.235620	-239.467962	17.285264
933	331.104180	-239.120358	17.182610
934	331.972740	-238.711230	17.083247
935	332.841300	-238.265044	17.003207
936	333.709860	-237.807468	16.924450
937	334.578420	-237.374585	16.832095
938	335.446980	-236.934672	16.769513
939	336.315540	-236.447548	16.765474
940	337.184100	-235.942518	16.784972
941	338.052660	-235.419581	16.828007
942	338.921220	-234.878738	16.894579
943	339.789780	-234.319988	16.984688
944	340.658340	-233.743332	17.098333
945	341.526900	-233.148769	17.235516
946	325.100000	-241.627596	17.686941
947	325.873060	-241.551139	17.692194
948	326.646120	-241.442212	17.684631
949	327.419180	-241.300816	17.664255
950	328.192240	-241.126950	17.631064
951	328.965300	-240.920614	17.585059
952	329.738360	-240.681808	17.526240
953	330.511420	-240.410532	17.454606
954	331.284480	-240.075066	17.345038
955	332.057540	-239.729951	17.234226
956	332.830600	-239.384523	17.109703
957	333.603660	-239.018904	16.971303
958	334.376720	-238.621212	16.843299
959	335.149780	-238.204782	16.719319
960	335.922840	-237.742877	16.683683
961	336.695900	-237.255351	16.677718
962	337.468960	-236.742204	16.701425
963	338.242020	-236.203436	16.754804
964	339.015080	-235.639046	16.837854
965	339.788140	-235.049035	16.950576
966	340.561200	-234.433404	17.092969
967	328.028300	-241.852335	17.302752
968	328.749785	-241.611570	17.138963
969	329.471270	-241.361016	16.995303
970	330.192755	-241.100673	16.871772
971	330.914240	-240.830542	16.768369
972	331.635725	-240.550622	16.685095
973	332.357210	-240.260914	16.621949
974	333.078695	-239.961416	16.578932
975	333.800180	-239.625460	16.533399
976	334.521665	-239.288652	16.531469
977	335.243150	-238.975191	16.553644
978	335.964635	-238.680247	16.598720
979	336.686120	-238.375313	16.668157
980	337.407605	-238.053903	16.739400
981	338.129090	-237.679391	16.734023
982	338.850575	-237.285718	16.712935
983	339.572060	-236.872883	16.676136
984	340.293545	-236.440887	16.623626
985	341.015030	-235.989728	16.555405
986	341.736515	-235.519408	16.471473
987	342.458000	-235.029926	16.371830
988	305.460400	-238.251936	16.020745
989	306.340505	-238.154042	16.025040
990	307.220610	-238.025822	16.036246
991	308.100715	-237.867277	16.054362
992	308.980820	-237.678406	16.079390
993	309.860925	-237.459210	16.111329
994	310.741030	-237.209688	16.150179
995	311.621135	-236.929841	16.195941
996	312.501240	-236.598303	16.246264
997	313.381345	-236.241412	16.311779
998	314.261450	-235.865837	16.383845
999	315.141555	-235.475350	16.455190
1000	316.021660	-235.078923	16.525204
1001	316.901765	-234.694449	16.603338
1002	317.781870	-234.347739	16.666484
1003	318.661975	-234.011706	16.730438
1004	319.542080	-233.686349	16.795201
1005	320.422185	-233.371670	16.860771
1006	321.302290	-233.067667	16.927149
1007	322.182395	-232.774341	16.994336
1008	323.062500	-232.491692	17.062330
1009	306.522900	-239.320365	16.695109
1010	307.422535	-239.072696	16.605193
1011	308.322170	-238.823501	16.528499
1012	309.221805	-238.572779	16.465028
1013	310.121440	-238.320531	16.414780
1014	311.021075	-238.066756	16.377754
1015	311.920710	-237.811455	16.353951
1016	312.820345	-237.554628	16.343372
1017	313.719980	-237.294743	16.360522
1018	314.619615	-237.038034	16.376126
1019	315.519250	-236.785289	16.394512
1020	316.418885	-236.525725	16.424239
1021	317.318520	-236.258088	16.469846
1022	318.218155	-235.983016	16.524142
1023	319.117790	-235.674778	16.597772
1024	320.017425	-235.352573	16.682134
1025	320.917060	-235.016403	16.777228
1026	321.816695	-234.666266	16.883054
1027	322.716330	-234.302162	16.999612
1028	323.615965	-233.924092	17.126902
1029	324.515600	-233.532056	17.264924
1030	307.374100	-239.751087	16.959047
1031	308.358870	-239.583404	16.981096
1032	309.343640	-239.405013	17.002256
1033	310.328410	-239.215914	17.022527
1034	311.313180	-239.016108	17.041910
1035	312.297950	-238.805593	17.060405
1036	313.282720	-238.584371	17.078011
1037	314.267490	-238.352441	17.094728
1038	315.252260	-238.157866	17.120361
1039	316.237030	-237.920713	17.145258
1040	317.221800	-237.658786	17.161420
1041	318.206570	-237.378067	17.170919
1042	319.191340	-237.046878	17.193186
1043	320.176110	-236.676248	17.201778
1044	321.160880	-236.264152	17.249421
1045	322.145650	-235.815988	17.309624
1046	323.130420	-235.331756	17.382385
1047	324.115190	-234.811456	17.467705
1048	325.099960	-234.255089	17.565584
1049	326.084730	-233.662654	17.676021
1050	327.069500	-233.034152	17.799018
1051	314.999100	-239.184856	17.029874
1052	315.849595	-238.930077	16.994874
1053	316.700090	-238.663107	16.964274
1054	317.550585	-238.383944	16.938075
1055	318.401080	-238.092590	16.916277
1056	319.251575	-237.789044	16.898880
1057	320.102070	-237.473306	16.885883
1058	320.952565	-237.145376	16.877287
1059	321.803060	-236.780119	16.881723
1060	322.653555	-236.424890	16.877796
1061	323.504050	-236.070893	16.877550
1062	324.354545	-235.685799	16.927698
1063	325.205040	-235.361266	16.863393
1064	326.055535	-234.999893	16.882292
1065	326.906030	-234.638346	16.899457
1066	327.756525	-234.277264	16.920956
1067	328.607020	-233.916647	16.946789
1068	329.457515	-233.556495	16.976956
1069	330.308010	-233.196809	17.011457
1070	331.158505	-232.837589	17.050292
1071	332.009000	-232.478834	17.093461
1072	318.197900	-238.880331	16.671773
1073	319.042765	-238.672802	16.718008
1074	319.887630	-238.450796	16.761353
1075	320.732495	-238.214314	16.801806
1076	321.577360	-237.963356	16.839368
1077	322.422225	-237.697921	16.874040
1078	323.267090	-237.418010	16.905819
1079	324.111955	-237.123622	16.934708
1080	324.956820	-236.793393	16.984447
1081	325.801685	-236.466714	17.020509
1082	326.646550	-236.142724	17.047001
1083	327.491415	-235.790751	17.057164
1084	328.336280	-235.452079	17.041985
1085	329.181145	-235.078622	17.022011
1086	330.026010	-234.663972	17.013256
1087	330.870875	-234.227711	16.999643
1088	331.715740	-233.769839	16.981174
1089	332.560605	-233.290356	16.957847
1090	333.405470	-232.789262	16.929663
1091	334.250335	-232.266558	16.896621
1092	335.095200	-231.722242	16.858723
1093	320.951900	-238.931623	16.899791
1094	321.728180	-238.790186	16.897287
1095	322.504460	-238.620886	16.891795
1096	323.280740	-238.423723	16.883315
1097	324.057020	-238.198697	16.871846
1098	324.833300	-237.945809	16.857390
1099	325.609580	-237.665058	16.839945
1100	326.385860	-237.356444	16.819512
1101	327.162140	-237.004900	16.790076
1102	327.938420	-236.624984	16.754888
1103	328.714700	-236.217178	16.726733
1104	329.490980	-235.794105	16.704661
1105	330.267260	-235.384130	16.668618
1106	331.043540	-234.996315	16.642806
1107	331.819820	-234.579295	16.658934
1108	332.596100	-234.156555	16.689640
1109	333.372380	-233.728096	16.734924
1110	334.148660	-233.293918	16.794787
1111	334.924940	-232.854020	16.869227
1112	335.701220	-232.408403	16.958246
1113	336.477500	-231.957067	17.061843
1114	321.318100	-238.418255	16.785964
1115	322.036960	-238.185020	16.800754
1116	322.755820	-237.941637	16.812086
1117	323.474680	-237.688105	16.819961
1118	324.193540	-237.424424	16.824378
1119	324.912400	-237.150594	16.825337
1120	325.631260	-236.866616	16.822839
1121	326.350120	-236.572489	16.816883
1122	327.068980	-236.286956	16.816308
1123	327.787840	-235.992298	16.807497
1124	328.506700	-235.676490	16.785660
1125	329.225560	-235.332885	16.761423
1126	329.944420	-234.960964	16.705166
1127	330.663280	-234.561755	16.659593
1128	331.382140	-234.182649	16.679259
1129	332.101000	-233.793111	16.715313
1130	332.819860	-233.393140	16.767756
1131	333.538720	-232.982736	16.836588
1132	334.257580	-232.561900	16.921808
1133	334.976440	-232.130631	17.023416
1134	335.695300	-231.688930	17.141412
1135	321.468600	-239.623611	17.081429
1136	322.230660	-239.476503	17.067505
1137	322.992720	-239.305182	17.051250
1138	323.754780	-239.109649	17.032662
1139	324.516840	-238.889904	17.011744
1140	325.278900	-238.645947	16.988493
1141	326.040960	-238.377778	16.962911
1142	326.803020	-238.085397	16.934998
1143	327.565080	-237.752118	16.916690
1144	328.327140	-237.404521	16.879835
1145	329.089200	-237.043628	16.836779
1146	329.851260	-236.663517	16.793731
1147	330.613320	-236.255012	16.739587
1148	331.375380	-235.840607	16.697934
1149	332.137440	-235.433382	16.684428
1150	332.899500	-235.018194	16.678692
1151	333.661560	-234.595043	16.680726
1152	334.423620	-234.163930	16.690528
1153	335.185680	-233.724854	16.708100
1154	335.947740	-233.277816	16.733442
1155	336.709800	-232.822815	16.766552
1156	322.815100	-239.863969	17.034290
1157	323.595645	-239.612162	17.030104
1158	324.376190	-239.346366	17.020287
1159	325.156735	-239.066580	17.004841
1160	325.937280	-238.772805	16.983764
1161	326.717825	-238.465040	16.957057
1162	327.498370	-238.143286	16.924720
1163	328.278915	-237.807543	16.886753
1164	329.059460	-237.443839	16.816515
1165	329.840005	-237.088976	16.745373
1166	330.620550	-236.728807	16.691413
1167	331.401095	-236.323933	16.622912
1168	332.181640	-235.971874	16.575102
1169	332.962185	-235.562515	16.487627
1170	333.742730	-235.113224	16.511625
1171	334.523275	-234.642403	16.563008
1172	335.303820	-234.150051	16.641776
1173	336.084365	-233.636168	16.747930
1174	336.864910	-233.100755	16.881468
1175	337.645455	-232.543811	17.042391
1176	338.426000	-231.965337	17.230700
1177	323.341100	-240.489799	17.545798
1178	324.178855	-240.252133	17.428584
1179	325.016610	-240.006862	17.321329
1180	325.854365	-239.753984	17.224032
1181	326.692120	-239.493501	17.136695
1182	327.529875	-239.225411	17.059317
1183	328.367630	-238.949716	16.991897
1184	329.205385	-238.666415	16.934436
1185	330.043140	-238.401463	16.909805
1186	330.880895	-238.158117	16.862924
1187	331.718650	-237.880246	16.822725
1188	332.556405	-237.546863	16.794663
1189	333.394160	-237.174728	16.771016
1190	334.231915	-236.705235	16.739616
1191	335.069670	-236.219464	16.752044
1192	335.907425	-235.688921	16.777283
1193	336.745180	-235.113605	16.815334
1194	337.582935	-234.493517	16.866196
1195	338.420690	-233.828657	16.929870
1196	339.258445	-233.119024	17.006355
1197	340.096200	-232.364618	17.095651
1198	324.746900	-242.007234	17.654394
1199	325.602865	-241.690238	17.556331
1200	326.458830	-241.361533	17.464094
1201	327.314795	-241.021118	17.377682
1202	328.170760	-240.668995	17.297096
1203	329.026725	-240.305163	17.222336
1204	329.882690	-239.929622	17.153401
1205	330.738655	-239.542372	17.090293
1206	331.594620	-239.151241	17.032172
1207	332.450585	-238.734930	16.991115
1208	333.306550	-238.308768	16.954833
1209	334.162515	-237.888503	16.910589
1210	335.018480	-237.415951	16.852271
1211	335.874445	-236.908277	16.807021
1212	336.730410	-236.373616	16.787691
1213	337.586375	-235.811755	16.776214
1214	338.442340	-235.222696	16.772591
1215	339.298305	-234.606437	16.776820
1216	340.154270	-233.962980	16.788903
1217	341.010235	-233.292323	16.808839
1218	341.866200	-232.594467	16.836628
1219	325.448200	-242.237304	17.570512
1220	326.230250	-241.951213	17.509196
1221	327.012300	-241.659304	17.445189
1222	327.794350	-241.361576	17.378492
1223	328.576400	-241.058029	17.309104
1224	329.358450	-240.748663	17.237026
1225	330.140500	-240.433479	17.162257
1226	330.922550	-240.112476	17.084798
1227	331.704600	-239.774160	17.003775
1228	332.486650	-239.441987	16.909810
1229	333.268700	-239.122249	16.805664
1230	334.050750	-238.804831	16.698666
1231	334.832800	-238.467978	16.599537
1232	335.614850	-238.078068	16.516078
1233	336.396900	-237.639362	16.485732
1234	337.178950	-237.169260	16.474716
1235	337.961000	-236.667764	16.483031
1236	338.743050	-236.134873	16.510676
1237	339.525100	-235.570587	16.557650
1238	340.307150	-234.974907	16.623955
1239	341.089200	-234.347831	16.709590
1240	325.236400	-242.234723	17.751421
1241	326.090015	-242.154769	17.607451
1242	326.943630	-242.041801	17.470403
1243	327.797245	-241.895819	17.340277
1244	328.650860	-241.716822	17.217075
1245	329.504475	-241.504811	17.100795
1246	330.358090	-241.259786	16.991439
1247	331.211705	-240.981746	16.889005
1248	332.065320	-240.731343	16.775206
1249	332.918935	-240.445809	16.664882
1250	333.772550	-240.085952	16.568938
1251	334.626165	-239.639336	16.493499
1252	335.479780	-239.100670	16.448874
1253	336.333395	-238.533528	16.449964
1254	337.187010	-237.960973	16.427851
1255	338.040625	-237.349953	16.416146
1256	338.894240	-236.700467	16.414849
1257	339.747855	-236.012517	16.423961
1258	340.601470	-235.286101	16.443481
1259	341.455085	-234.521220	16.473408
1260	342.308700	-233.717874	16.513744
1261	306.897400	-237.387681	16.007069
1262	307.873475	-237.083006	15.942237
1263	308.849550	-236.779060	15.912495
1264	309.825625	-236.475842	15.917842
1265	310.801700	-236.173352	15.958279
1266	311.777775	-235.871592	16.033804
1267	312.753850	-235.570560	16.144420
1268	313.729925	-235.270256	16.290124
1269	314.706000	-234.969806	16.569988
1270	315.682075	-234.668750	16.873734
1271	316.658150	-234.379146	17.175381
1272	317.634225	-234.086351	17.417587
1273	318.610300	-233.801004	17.594407
1274	319.586375	-233.473683	17.686672
1275	320.562450	-233.186268	17.791255
1276	321.538525	-232.903520	17.862843
1277	322.514600	-232.625440	17.901436
1278	323.490675	-232.352027	17.907034
1279	324.466750	-232.083282	17.879638
1280	325.442825	-231.819203	17.819247
1281	326.418900	-231.559793	17.725861
1282	308.301000	-235.834211	15.341601
1283	309.174615	-235.533478	15.422220
1284	310.048230	-235.241387	15.520795
1285	310.921845	-234.957938	15.637325
1286	311.795460	-234.683133	15.771810
1287	312.669075	-234.416970	15.924250
1288	313.542690	-234.159450	16.094645
1289	314.416305	-233.910572	16.282995
1290	315.289920	-233.699680	16.569482
1291	316.163535	-233.490652	16.864016
1292	317.037150	-233.274461	17.123033
1293	317.910765	-233.040632	17.323623
1294	318.784380	-232.805246	17.487007
1295	319.657995	-232.595525	17.632783
1296	320.531610	-232.373455	17.687884
1297	321.405225	-232.152600	17.692853
1298	322.278840	-231.932960	17.647688
1299	323.152455	-231.714535	17.552391
1300	324.026070	-231.497324	17.406960
1301	324.899685	-231.281328	17.211397
1302	325.773300	-231.066547	16.965701
1303	309.653100	-237.092828	15.911224
1304	310.581835	-236.843591	16.040034
1305	311.510570	-236.589506	16.161454
1306	312.439305	-236.330574	16.275485
1307	313.368040	-236.066795	16.382126
1308	314.296775	-235.798169	16.481378
1309	315.225510	-235.524695	16.573239
1310	316.154245	-235.246374	16.657711
1311	317.082980	-234.967869	16.758967
1312	318.011715	-234.681369	16.849356
1313	318.940450	-234.389387	16.916140
1314	319.869185	-234.089510	16.962013
1315	320.797920	-233.776646	16.998019
1316	321.726655	-233.463366	17.030083
1317	322.655390	-233.139969	17.043791
1318	323.584125	-232.808937	17.048355
1319	324.512860	-232.470271	17.043774
1320	325.441595	-232.123970	17.030048
1321	326.370330	-231.770034	17.007178
1322	327.299065	-231.408464	16.975162
1323	328.227800	-231.039258	16.934002
1324	311.041300	-238.187218	16.561419
1325	311.944775	-237.944509	16.483216
1326	312.848250	-237.690925	16.422048
1327	313.751725	-237.426466	16.377914
1328	314.655200	-237.151133	16.350815
1329	315.558675	-236.864925	16.340751
1330	316.462150	-236.567843	16.347721
1331	317.365625	-236.259886	16.371725
1332	318.269100	-235.917844	16.423831
1333	319.172575	-235.576559	16.495035
1334	320.076050	-235.246330	16.570400
1335	320.979525	-234.926895	16.655849
1336	321.883000	-234.593479	16.748942
1337	322.786475	-234.239341	16.867871
1338	323.689950	-233.849597	16.956975
1339	324.593425	-233.443090	17.048022
1340	325.496900	-233.019820	17.141013
1341	326.400375	-232.579787	17.235948
1342	327.303850	-232.122991	17.332828
1343	328.207325	-231.649431	17.431651
1344	329.110800	-231.159108	17.532419
1345	314.218900	-237.600942	16.812011
1346	315.097215	-237.407755	16.763908
1347	315.975530	-237.199457	16.731597
1348	316.853845	-236.976048	16.715078
1349	317.732160	-236.737529	16.714350
1350	318.610475	-236.483899	16.729415
1351	319.488790	-236.215159	16.760271
1352	320.367105	-235.931308	16.806920
1353	321.245420	-235.650292	16.904168
1354	322.123735	-235.352918	17.012019
1355	323.002050	-235.027190	17.115598
1356	323.880365	-234.666970	17.206312
1357	324.758680	-234.274721	17.282505
1358	325.636995	-233.865397	17.365903
1359	326.515310	-233.455506	17.416310
1360	327.393625	-233.028537	17.453826
1361	328.271940	-232.584490	17.478449
1362	329.150255	-232.123365	17.490181
1363	330.028570	-231.645161	17.489022
1364	330.906885	-231.149879	17.474970
1365	331.785200	-230.637518	17.448027
1366	315.595300	-238.198456	16.971444
1367	316.506505	-237.952007	16.893233
1368	317.417710	-237.696877	16.830086
1369	318.328915	-237.433068	16.782001
1370	319.240120	-237.160580	16.748979
1371	320.151325	-236.879412	16.731020
1372	321.062530	-236.589565	16.728123
1373	321.973735	-236.291039	16.740289
1374	322.884940	-236.014203	16.765841
1375	323.796145	-235.726679	16.825991
1376	324.707350	-235.416754	16.909876
1377	325.618555	-235.067868	16.986262
1378	326.529760	-234.675890	17.051647
1379	327.440965	-234.247328	17.138597
1380	328.352170	-233.799264	17.189138
1381	329.263375	-233.321844	17.235070
1382	330.174580	-232.815067	17.276393
1383	331.085785	-232.278932	17.313107
1384	331.996990	-231.713440	17.345212
1385	332.908195	-231.118592	17.372708
1386	333.819400	-230.494386	17.395596
1387	317.046900	-238.704333	16.593807
1388	317.927490	-238.467732	16.538414
1389	318.808080	-238.206742	16.497579
1390	319.688670	-237.921362	16.471302
1391	320.569260	-237.611592	16.459582
1392	321.449850	-237.277432	16.462421
1393	322.330440	-236.918883	16.479817
1394	323.211030	-236.535944	16.511771
1395	324.091620	-236.107121	16.579192
1396	324.972210	-235.656504	16.657380
1397	325.852800	-235.180531	16.749691
1398	326.733390	-234.689358	16.843481
1399	327.613980	-234.224070	16.945258
1400	328.494570	-233.781022	17.052585
1401	329.375160	-233.331236	17.108163
1402	330.255750	-232.885845	17.153026
1403	331.136340	-232.444850	17.187174
1404	332.016930	-232.008251	17.210606
1405	332.897520	-231.576048	17.223323
1406	333.778110	-231.148241	17.225325
1407	334.658700	-230.724829	17.216611
1408	317.697300	-239.242576	16.828004
1409	318.528100	-239.030291	16.783311
1410	319.358900	-238.785010	16.748067
1411	320.189700	-238.506730	16.722272
1412	321.020500	-238.195454	16.705927
1413	321.851300	-237.851180	16.699030
1414	322.682100	-237.473908	16.701583
1415	323.512900	-237.063639	16.713585
1416	324.343700	-236.577706	16.743755
1417	325.174500	-236.050579	16.782518
1418	326.005300	-235.516070	16.811860
1419	326.836100	-234.996564	16.849436
1420	327.666900	-234.483782	16.903455
1421	328.497700	-233.956197	16.960092
1422	329.328500	-233.456400	16.998994
1423	330.159300	-232.959847	17.035871
1424	330.990100	-232.466536	17.070724
1425	331.820900	-231.976468	17.103552
1426	332.651700	-231.489643	17.134355
1427	333.482500	-231.006060	17.163133
1428	334.313300	-230.525721	17.189887
1429	317.606100	-238.613057	16.590656
1430	318.416190	-238.316995	16.551862
1431	319.226280	-238.008181	16.524866
1432	320.036370	-237.686615	16.509667
1433	320.846460	-237.352298	16.506265
1434	321.656550	-237.005229	16.514660
1435	322.466640	-236.645409	16.534853
1436	323.276730	-236.272838	16.566842
1437	324.086820	-235.888811	16.646400
1438	324.896910	-235.491006	16.719688
1439	325.707000	-235.089369	16.796644
1440	326.517090	-234.656764	16.872177
1441	327.327180	-234.221308	16.936260
1442	328.137270	-233.754789	17.001607
1443	328.947360	-233.330600	17.049695
1444	329.757450	-232.907408	17.092799
1445	330.567540	-232.485212	17.130921
1446	331.377630	-232.064012	17.164058
1447	332.187720	-231.643810	17.192213
1448	332.997810	-231.224603	17.215384
1449	333.807900	-230.806394	17.233571
1450	322.500300	-238.517799	16.509608
1451	323.255180	-238.336916	16.519175
1452	324.010060	-238.136191	16.530625
1453	324.764940	-237.915622	16.543961
1454	325.519820	-237.675210	16.559180
1455	326.274700	-237.414956	16.576284
1456	327.029580	-237.134859	16.595273
1457	327.784460	-236.834919	16.616145
1458	328.539340	-236.552129	16.663313
1459	329.294220	-236.239370	16.697139
1460	330.049100	-235.889507	16.714805
1461	330.803980	-235.493363	16.724382
1462	331.558860	-235.062553	16.728631
1463	332.313740	-234.578155	16.744279
1464	333.068620	-234.135052	16.785753
1465	333.823500	-233.676477	16.835720
1466	334.578380	-233.202430	16.894179
1467	335.333260	-232.712911	16.961129
1468	336.088140	-232.207919	17.036572
1469	336.843020	-231.687456	17.120506
1470	337.597900	-231.151520	17.212931
1471	323.540100	-239.149252	16.696387
1472	324.272120	-238.827243	16.654184
1473	325.004140	-238.495121	16.617785
1474	325.736160	-238.152887	16.587192
1475	326.468180	-237.800540	16.562404
1476	327.200200	-237.438080	16.543420
1477	327.932220	-237.065507	16.530241
1478	328.664240	-236.682821	16.522868
1479	329.396260	-236.257933	16.510872
1480	330.128280	-235.847208	16.498074
1481	330.860300	-235.502613	16.531382
1482	331.592320	-235.119428	16.593835
1483	332.324340	-234.626115	16.633181
1484	333.056360	-234.147210	16.676056
1485	333.788380	-233.719411	16.725124
1486	334.520400	-233.290818	16.780437
1487	335.252420	-232.861432	16.841996
1488	335.984440	-232.431252	16.909801
1489	336.716460	-232.000278	16.983851
1490	337.448480	-231.568511	17.064148
1491	338.180500	-231.135950	17.150690
1492	324.925000	-239.290589	16.560716
1493	325.673795	-238.930905	16.545095
1494	326.422590	-238.567599	16.531863
1495	327.171385	-238.200672	16.521019
1496	327.920180	-237.830124	16.512564
1497	328.668975	-237.455954	16.506497
1498	329.417770	-237.078163	16.502819
1499	330.166565	-236.696751	16.501529
1500	330.915360	-236.292333	16.490901
1501	331.664155	-235.885866	16.485364
1502	332.412950	-235.491789	16.487090
1503	333.161745	-235.105555	16.499648
1504	333.910540	-234.737897	16.509782
1505	334.659335	-234.358617	16.542807
1506	335.408130	-233.973305	16.589923
1507	336.156925	-233.585617	16.647197
1508	336.905720	-233.195551	16.714629
1509	337.654515	-232.803109	16.792218
1510	338.403310	-232.408290	16.879964
1511	339.152105	-232.011094	16.977869
1512	339.900900	-231.611521	17.085930
1513	317.820600	-238.875733	16.805985
1514	318.627375	-238.682405	16.845191
1515	319.434150	-238.463382	16.882604
1516	320.240925	-238.218664	16.918224
1517	321.047700	-237.948250	16.952051
1518	321.854475	-237.652142	16.984085
1519	322.661250	-237.330339	17.014326
1520	323.468025	-236.982840	17.042774
1521	324.274800	-236.582793	17.062519
1522	325.081575	-236.188689	17.088376
1523	325.888350	-235.746468	17.106424
1524	326.695125	-235.279152	17.128967
1525	327.501900	-234.821738	17.151575
1526	328.308675	-234.355780	17.200824
1527	329.115450	-233.875734	17.234073
1528	329.922225	-233.384442	17.268556
1529	330.729000	-232.881905	17.304275
1530	331.535775	-232.368123	17.341228
1531	332.342550	-231.843096	17.379416
1532	333.149325	-231.306823	17.418838
1533	333.956100	-230.759306	17.459495
1534	323.948300	-238.875093	16.438668
1535	324.704545	-238.524032	16.380396
1536	325.460790	-238.165870	16.335715
1537	326.217035	-237.800610	16.304626
1538	326.973280	-237.428250	16.287130
1539	327.729525	-237.048790	16.283225
1540	328.485770	-236.662230	16.292913
1541	329.242015	-236.268571	16.316193
1542	329.998260	-235.892876	16.361986
1543	330.754505	-235.510823	16.420025
1544	331.510750	-235.086050	16.485693
1545	332.266995	-234.634243	16.556405
1546	333.023240	-234.166944	16.627883
1547	333.779485	-233.691779	16.702978
1548	334.535730	-233.268521	16.751093
1549	335.291975	-232.852857	16.794272
1550	336.048220	-232.444788	16.832516
1551	336.804465	-232.044314	16.865824
1552	337.560710	-231.651435	16.894198
1553	338.316955	-231.266151	16.917636
1554	339.073200	-230.888461	16.936139
1555	312.917700	-238.886642	16.980931
1556	313.819615	-238.527778	16.908066
1557	314.721530	-238.166866	16.847877
1558	315.623445	-237.803906	16.800364
1559	316.525360	-237.438898	16.765526
1560	317.427275	-237.071843	16.743364
1561	318.329190	-236.702739	16.733878
1562	319.231105	-236.331588	16.737067
1563	320.133020	-235.916886	16.737820
1564	321.034935	-235.549377	16.768008
1565	321.936850	-235.175215	16.832589
1566	322.838765	-234.783108	16.901977
1567	323.740680	-234.395924	16.960429
1568	324.642595	-234.000830	17.061673
1569	325.544510	-233.587299	17.090262
1570	326.446425	-233.166057	17.110060
1571	327.348340	-232.737101	17.121066
1572	328.250255	-232.300434	17.123280
1573	329.152170	-231.856054	17.116702
1574	330.054085	-231.403962	17.101333
1575	330.956000	-230.944158	17.077171
1576	306.294800	-237.253887	15.015397
1577	307.224425	-237.019113	15.019362
1578	308.154050	-236.774124	15.035108
1579	309.083675	-236.518919	15.062637
1580	310.013300	-236.253500	15.101946
1581	310.942925	-235.977864	15.153038
1582	311.872550	-235.692014	15.215912
1583	312.802175	-235.395948	15.290567
1584	313.731800	-235.091090	15.448757
1585	314.661425	-234.772759	15.580210
1586	315.591050	-234.440357	15.681448
1587	316.520675	-234.110716	15.757974
1588	317.450300	-233.797261	15.820532
1589	318.379925	-233.463603	15.834845
1590	319.309550	-233.097643	15.904334
1591	320.239175	-232.719245	15.969270
1592	321.168800	-232.328408	16.029651
1593	322.098425	-231.925131	16.085480
1594	323.028050	-231.509416	16.136755
1595	323.957675	-231.081262	16.183476
1596	324.887300	-230.640668	16.225643
1597	310.201400	-237.294964	15.863851
1598	311.043775	-237.148587	15.712686
1599	311.886150	-236.984517	15.582556
1600	312.728525	-236.802756	15.473459
1601	313.570900	-236.603303	15.385396
1602	314.413275	-236.386159	15.318367
1603	315.255650	-236.151322	15.272372
1604	316.098025	-235.898795	15.247411
1605	316.940400	-235.649269	15.248775
1606	317.782775	-235.370989	15.271819
1607	318.625150	-235.070208	15.320485
1608	319.467525	-234.746280	15.380958
1609	320.309900	-234.382893	15.460405
1610	321.152275	-233.984660	15.526077
1611	321.994650	-233.573890	15.625210
1612	322.837025	-233.137913	15.740352
1613	323.679400	-232.676731	15.871504
1614	324.521775	-232.190343	16.018666
1615	325.364150	-231.678749	16.181838
1616	326.206525	-231.141950	16.361020
1617	327.048900	-230.579944	16.556212
1618	312.234600	-237.869383	16.160520
1619	313.156725	-237.666384	16.003031
1620	314.078850	-237.442549	15.871514
1621	315.000975	-237.197880	15.765969
1622	315.923100	-236.932375	15.686397
1623	316.845225	-236.646036	15.632797
1624	317.767350	-236.338861	15.605169
1625	318.689475	-236.010851	15.603514
1626	319.611600	-235.636846	15.637569
1627	320.533725	-235.251924	15.699271
1628	321.455850	-234.855644	15.804899
1629	322.377975	-234.487834	15.926434
1630	323.300100	-234.098724	16.048111
1631	324.222225	-233.681041	16.156237
1632	325.144350	-233.284416	16.282362
1633	326.066475	-232.885591	16.416960
1634	326.988600	-232.484567	16.560030
1635	327.910725	-232.081344	16.711572
1636	328.832850	-231.675922	16.871586
1637	329.754975	-231.268300	17.040073
1638	330.677100	-230.858480	17.217032
1639	315.834500	-238.445681	16.351737
1640	316.709900	-238.068378	16.279946
1641	317.585300	-237.692916	16.220671
1642	318.460700	-237.319295	16.173912
1643	319.336100	-236.947514	16.139671
1644	320.211500	-236.577573	16.117947
1645	321.086900	-236.209473	16.108739
1646	321.962300	-235.843213	16.112048
1647	322.837700	-235.406843	16.129244
1648	323.713100	-235.004935	16.154100
1649	324.588500	-234.647317	16.186140
1650	325.463900	-234.319073	16.244163
1651	326.339300	-234.033938	16.303575
1652	327.214700	-233.791660	16.382087
1653	328.090100	-233.483589	16.503439
1654	328.965500	-233.179612	16.646571
1655	329.840900	-232.879729	16.811483
1656	330.716300	-232.583939	16.998175
1657	331.591700	-232.292244	17.206647
1658	332.467100	-232.004643	17.436899
1659	333.342500	-231.721136	17.688932
1660	317.558200	-238.701420	16.759928
1661	318.425675	-238.462110	16.672356
1662	319.293150	-238.212525	16.599339
1663	320.160625	-237.952665	16.540875
1664	321.028100	-237.682529	16.496965
1665	321.895575	-237.402118	16.467609
1666	322.763050	-237.111431	16.452807
1667	323.630525	-236.810469	16.452558
1668	324.498000	-236.523088	16.484273
1669	325.365475	-236.221322	16.533739
1670	326.232950	-235.883813	16.591160
1671	327.100425	-235.509983	16.633124
1672	327.967900	-235.108997	16.675833
1673	328.835375	-234.737650	16.738472
1674	329.702850	-234.342955	16.804814
1675	330.570325	-233.938368	16.876396
1676	331.437800	-233.523888	16.953218
1677	332.305275	-233.099515	17.035281
1678	333.172750	-232.665250	17.122584
1679	334.040225	-232.221093	17.215127
1680	334.907700	-231.767043	17.312911
1681	320.826500	-239.039422	16.589103
1682	321.660800	-238.969400	16.595379
1683	322.495100	-238.853253	16.602592
1684	323.329400	-238.690980	16.610743
1685	324.163700	-238.482582	16.619832
1686	324.998000	-238.228057	16.629859
1687	325.832300	-237.927406	16.640824
1688	326.666600	-237.580630	16.652727
1689	327.500900	-237.206693	16.668905
1690	328.335200	-236.722141	16.687208
1691	329.169500	-236.189249	16.719769
1692	330.003800	-235.646306	16.746480
1693	330.838100	-235.087860	16.772483
1694	331.672400	-234.545137	16.795998
1695	332.506700	-234.097948	16.855707
1696	333.341000	-233.674392	16.927820
1697	334.175300	-233.274470	17.012339
1698	335.009600	-232.898183	17.109263
1699	335.843900	-232.545530	17.218591
1700	336.678200	-232.216511	17.340325
1701	337.512500	-231.911126	17.474464
1702	323.780200	-239.144977	16.746940
1703	324.568130	-238.991086	16.703530
1704	325.356060	-238.807651	16.666024
1705	326.143990	-238.594672	16.634423
1706	326.931920	-238.352149	16.608725
1707	327.719850	-238.080082	16.588932
1708	328.507780	-237.778471	16.575044
1709	329.295710	-237.447315	16.567060
1710	330.083640	-237.072702	16.565647
1711	330.871570	-236.665591	16.570001
1712	331.659500	-236.229172	16.583093
1713	332.447430	-235.769957	16.605287
1714	333.235360	-235.301370	16.634545
1715	334.023290	-234.829701	16.642700
1716	334.811220	-234.376144	16.665680
1717	335.599150	-233.920183	16.693009
1718	336.387080	-233.461818	16.724686
1719	337.175010	-233.001048	16.760711
1720	337.962940	-232.537874	16.801084
1721	338.750870	-232.072296	16.845805
1722	339.538800	-231.604314	16.894875
1723	325.954300	-239.544115	16.518149
1724	326.751320	-239.316659	16.475128
1725	327.548340	-239.076396	16.433565
1726	328.345360	-238.823326	16.393462
1727	329.142380	-238.557450	16.354818
1728	329.939400	-238.278766	16.317633
1729	330.736420	-237.987276	16.281907
1730	331.533440	-237.682979	16.247641
1731	332.330460	-237.369795	16.210852
1732	333.127480	-237.044202	16.183676
1733	333.924500	-236.725193	16.159355
1734	334.721520	-236.404261	16.123213
1735	335.518540	-236.039909	16.080581
1736	336.315560	-235.640238	16.050635
1737	337.112580	-235.175677	16.064127
1738	337.909600	-234.673293	16.092206
1739	338.706620	-234.133085	16.134872
1740	339.503640	-233.555053	16.192126
1741	340.300660	-232.939198	16.263967
1742	341.097680	-232.285519	16.350395
1743	341.894700	-231.594017	16.451411
1744	327.318800	-240.948774	16.919415
1745	328.167735	-240.611922	16.869235
1746	329.016670	-240.270998	16.819601
1747	329.865605	-239.926001	16.770513
1748	330.714540	-239.576932	16.721971
1749	331.563475	-239.223790	16.673975
1750	332.412410	-238.866577	16.626526
1751	333.261345	-238.505291	16.579622
1752	334.110280	-238.160076	16.529493
1753	334.959215	-237.804612	16.495692
1754	335.808150	-237.430635	16.467977
1755	336.657085	-237.049168	16.427399
1756	337.506020	-236.639656	16.356245
1757	338.354955	-236.169860	16.273733
1758	339.203890	-235.679842	16.219322
1759	340.052825	-235.159570	16.164178
1760	340.901760	-234.609042	16.108299
1761	341.750695	-234.028258	16.051687
1762	342.599630	-233.417219	15.994341
1763	343.448565	-232.775925	15.936261
1764	344.297500	-232.104375	15.877447
1765	330.197000	-240.755545	16.504085
1766	330.951060	-240.519765	16.464375
1767	331.705120	-240.267456	16.423947
1768	332.459180	-239.998617	16.382801
1769	333.213240	-239.713249	16.340937
1770	333.967300	-239.411350	16.298355
1771	334.721360	-239.092921	16.255055
1772	335.475420	-238.757963	16.211037
1773	336.229480	-238.410325	16.169990
1774	336.983540	-238.055302	16.118568
1775	337.737600	-237.692107	16.049501
1776	338.491660	-237.296760	15.989343
1777	339.245720	-236.874712	15.946702
1778	339.999780	-236.423285	15.930185
1779	340.753840	-235.953374	15.905979
1780	341.507900	-235.461172	15.888693
1781	342.261960	-234.946678	15.878327
1782	343.016020	-234.409893	15.874880
1783	343.770080	-233.850817	15.878354
1784	344.524140	-233.269450	15.888747
1785	345.278200	-232.665791	15.906060
1786	306.448100	-237.227147	16.038357
1787	307.401715	-237.112190	15.916100
1788	308.355330	-236.972242	15.810559
1789	309.308945	-236.807304	15.721733
1790	310.262560	-236.617375	15.649622
1791	311.216175	-236.402457	15.594226
1792	312.169790	-236.162548	15.555545
1793	313.123405	-235.897649	15.533579
1794	314.077020	-235.607946	15.555755
1795	315.030635	-235.288403	15.570670
1796	315.984250	-234.950986	15.590221
1797	316.937865	-234.598577	15.627363
1798	317.891480	-234.217450	15.672942
1799	318.845095	-233.796811	15.727207
1800	319.798710	-233.396376	15.781426
1801	320.752325	-232.982282	15.842429
1802	321.705940	-232.554529	15.910217
1803	322.659555	-232.113117	15.984791
1804	323.613170	-231.658045	16.066149
1805	324.566785	-231.189313	16.154292
1806	325.520400	-230.706922	16.249220
1807	312.121900	-237.706637	16.203393
1808	312.994945	-237.463149	16.079645
1809	313.867990	-237.206422	15.974183
1810	314.741035	-236.936457	15.887007
1811	315.614080	-236.653253	15.818119
1812	316.487125	-236.356812	15.767516
1813	317.360170	-236.047132	15.735200
1814	318.233215	-235.724213	15.721171
1815	319.106260	-235.349105	15.728744
1816	319.979305	-234.971085	15.759095
1817	320.852350	-234.610371	15.800721
1818	321.725395	-234.269137	15.857921
1819	322.598440	-233.930688	15.938142
1820	323.471485	-233.581729	16.035615
1821	324.344530	-233.211403	16.117233
1822	325.217575	-232.836809	16.208476
1823	326.090620	-232.457947	16.309347
1824	326.963665	-232.074815	16.419843
1825	327.836710	-231.687415	16.539967
1826	328.709755	-231.295747	16.669716
1827	329.582800	-230.899810	16.809093
1828	316.502900	-238.016920	16.342299
1829	317.256460	-237.750661	16.256065
1830	318.010020	-237.473494	16.187856
1831	318.763580	-237.185419	16.137670
1832	319.517140	-236.886436	16.105507
1833	320.270700	-236.576546	16.091369
1834	321.024260	-236.255747	16.095253
1835	321.777820	-235.924040	16.117162
1836	322.531380	-235.545339	16.181868
1837	323.284940	-235.156771	16.266181
1838	324.038500	-234.794113	16.367176
1839	324.792060	-234.475032	16.458008
1840	325.545620	-234.168708	16.487439
1841	326.299180	-233.861756	16.524195
1842	327.052740	-233.497710	16.624835
1843	327.806300	-233.125054	16.736595
1844	328.559860	-232.743789	16.859476
1845	329.313420	-232.353915	16.993477
1846	330.066980	-231.955432	17.138599
1847	330.820540	-231.548340	17.294840
1848	331.574100	-231.132639	17.462203
1849	319.169700	-238.832917	16.918356
1850	319.895145	-238.615807	16.938362
1851	320.620590	-238.378605	16.960195
1852	321.346035	-238.121312	16.983855
1853	322.071480	-237.843927	17.009341
1854	322.796925	-237.546452	17.036654
1855	323.522370	-237.228885	17.065793
1856	324.247815	-236.891226	17.096759
1857	324.973260	-236.513860	17.141671
1858	325.698705	-236.121416	17.185830
1859	326.424150	-235.725304	17.227285
1860	327.149595	-235.334334	17.267479
1861	327.875040	-234.925583	17.294957
1862	328.600485	-234.490680	17.306426
1863	329.325930	-234.073758	17.342900
1864	330.051375	-233.652500	17.381048
1865	330.776820	-233.226907	17.420871
1866	331.502265	-232.796979	17.462369
1867	332.227710	-232.362717	17.505542
1868	332.953155	-231.924119	17.550390
1869	333.678600	-231.481186	17.596913
1870	321.720200	-239.279649	16.985813
1871	322.485390	-239.005671	16.968045
1872	323.250580	-238.727021	16.951533
1873	324.015770	-238.443699	16.936277
1874	324.780960	-238.155705	16.922278
1875	325.546150	-237.863039	16.909534
1876	326.311340	-237.565702	16.898047
1877	327.076530	-237.263692	16.887816
1878	327.841720	-236.978438	16.892641
1879	328.606910	-236.665453	16.880213
1880	329.372100	-236.343832	16.867380
1881	330.137290	-236.024975	16.856610
1882	330.902480	-235.655614	16.874493
1883	331.667670	-235.322933	16.857921
1884	332.432860	-234.941679	16.878670
1885	333.198050	-234.543716	16.907275
1886	333.963240	-234.129044	16.943735
1887	334.728430	-233.697661	16.988051
1888	335.493620	-233.249570	17.040223
1889	336.258810	-232.784768	17.100251
1890	337.024000	-232.303257	17.168135
1891	327.119500	-239.105775	16.714799
1892	327.768415	-238.848173	16.675676
1893	328.417330	-238.582974	16.639269
1894	329.066245	-238.310178	16.605579
1895	329.715160	-238.029785	16.574607
1896	330.364075	-237.741794	16.546352
1897	331.012990	-237.446207	16.520815
1898	331.661905	-237.143022	16.497994
1899	332.310820	-236.820955	16.477415
1900	332.959735	-236.495725	16.456777
1901	333.608650	-236.172509	16.438393
1902	334.257565	-235.863111	16.421846
1903	334.906480	-235.536115	16.398776
1904	335.555395	-235.162708	16.385559
1905	336.204310	-234.764969	16.382054
1906	336.853225	-234.346897	16.382722
1907	337.502140	-233.908491	16.387562
1908	338.151055	-233.449752	16.396574
1909	338.799970	-232.970679	16.409759
1910	339.448885	-232.471272	16.427116
1911	340.097800	-231.951532	16.448646
1912	326.639000	-239.669595	16.612929
1913	327.371925	-239.569067	16.608010
1914	328.104850	-239.445576	16.600204
1915	328.837775	-239.299121	16.589510
1916	329.570700	-239.129701	16.575928
1917	330.303625	-238.937318	16.559459
1918	331.036550	-238.721972	16.540102
1919	331.769475	-238.483661	16.517857
1920	332.502400	-238.282815	16.499754
1921	333.235325	-238.024534	16.471971
1922	333.968250	-237.712764	16.435781
1923	334.701175	-237.349162	16.395438
1924	335.434100	-236.939649	16.355521
1925	336.167025	-236.488364	16.317939
1926	336.899950	-236.038170	16.287682
1927	337.632875	-235.556114	16.258127
1928	338.365800	-235.042197	16.229273
1929	339.098725	-234.496417	16.201121
1930	339.831650	-233.918776	16.173670
1931	340.564575	-233.309273	16.146921
1932	341.297500	-232.667909	16.120873
1933	327.447200	-240.303872	16.970684
1934	328.181100	-240.183905	16.934074
1935	328.915000	-240.041782	16.893353
1936	329.648900	-239.877503	16.848519
1937	330.382800	-239.691067	16.799574
1938	331.116700	-239.482475	16.746516
1939	331.850600	-239.251727	16.689347
1940	332.584500	-238.998822	16.628065
1941	333.318400	-238.714895	16.533701
1942	334.052300	-238.415142	16.447793
1943	334.786200	-238.117320	16.372174
1944	335.520100	-237.804748	16.309769
1945	336.254000	-237.463878	16.256301
1946	336.987900	-237.115152	16.207695
1947	337.721800	-236.694910	16.185971
1948	338.455700	-236.242867	16.177296
1949	339.189600	-235.759024	16.181670
1950	339.923500	-235.243381	16.199093
1951	340.657400	-234.695939	16.229566
1952	341.391300	-234.116696	16.273088
1953	342.125200	-233.505653	16.329658
1954	327.223700	-240.947261	17.378493
1955	328.029070	-240.797226	17.204646
1956	328.834440	-240.628695	17.038632
1957	329.639810	-240.441668	16.880451
1958	330.445180	-240.236147	16.730104
1959	331.250550	-240.012130	16.587591
1960	332.055920	-239.769618	16.452911
1961	332.861290	-239.508610	16.326064
1962	333.666660	-239.254414	16.164440
1963	334.472030	-238.988302	16.028805
1964	335.277400	-238.710477	15.916679
1965	336.082770	-238.377011	15.822257
1966	336.888140	-237.987428	15.772241
1967	337.693510	-237.585996	15.770039
1968	338.498880	-237.119390	15.767664
1969	339.304250	-236.611950	15.787984
1970	340.109620	-236.063676	15.831000
1971	340.914990	-235.474567	15.896710
1972	341.720360	-234.844625	15.985115
1973	342.525730	-234.173848	16.096215
1974	343.331100	-233.462237	16.230010
1975	309.121700	-236.834778	15.388862
1976	310.006200	-236.614621	15.408506
1977	310.890700	-236.388154	15.431296
1978	311.775200	-236.155375	15.457233
1979	312.659700	-235.916286	15.486317
1980	313.544200	-235.670886	15.518548
1981	314.428700	-235.419176	15.553926
1982	315.313200	-235.161154	15.592451
1983	316.197700	-234.898064	15.643938
1984	317.082200	-234.644051	15.669835
1985	317.966700	-234.373967	15.704948
1986	318.851200	-234.087470	15.746856
1987	319.735700	-233.786997	15.804110
1988	320.620200	-233.468761	15.883028
1989	321.504700	-233.132417	16.020317
1990	322.389200	-232.778015	16.186129
1991	323.273700	-232.405555	16.380465
1992	324.158200	-232.015038	16.603325
1993	325.042700	-231.606462	16.854708
1994	325.927200	-231.179828	17.134616
1995	326.811700	-230.735137	17.443047
1996	316.168400	-237.262523	15.876163
1997	316.994370	-236.999711	15.802690
1998	317.820340	-236.730840	15.744612
[truncated: 6,984 more rows]
