# Supplementary material for: Three-Dimensional Muscle Architecture and Comprehensive Dynamic Properties of Rabbit Gastrocnemius, Plantaris and Soleus: Input for Simulation Studies
Source: PLoS One. 2015 Jun 26;10(6):e0130985. doi: 10.1371/journal.pone.0130985 (PMC4482742; doi:10.1371/journal.pone.0130985)
Supplement: S9 Dataset — (TXT) [file pone.0130985.s009.txt]

R3_origin 			x		y		z
GAS_medialis		172.3413286	-217.8234524	5.3158286
GAS_lateralis		170.9077063	-225.7362194	16.5983814
PLA			173.9556524	-222.3333693	14.8101974
SOL			183.1698615	-227.8049099	13.4403901
calcaneus		282.8917114	-204.2744213	14.2756611
