# Supplementary material for: Three-Dimensional Muscle Architecture and Comprehensive Dynamic Properties of Rabbit Gastrocnemius, Plantaris and Soleus: Input for Simulation Studies
Source: PLoS One. 2015 Jun 26;10(6):e0130985. doi: 10.1371/journal.pone.0130985 (PMC4482742; doi:10.1371/journal.pone.0130985)
Supplement: S10 Dataset — (TXT) [file pone.0130985.s010.txt]

MESH "kom1" dimension 3 Elemtype linear Nnode 2
Coordinates rabbit M. gastrocnemius R3
1	176.594900	-216.408122	8.781253
2	177.451985	-216.250856	8.594064
3	178.309070	-216.102352	8.412674
4	179.166155	-215.962609	8.237083
5	180.023240	-215.831629	8.067292
6	180.880325	-215.709410	7.903299
7	181.737410	-215.595953	7.745105
8	182.594495	-215.491257	7.592710
9	183.451580	-215.380146	7.442756
10	184.308665	-215.289615	7.295595
11	185.165750	-215.215818	7.159951
12	186.022835	-215.153758	7.040915
13	186.879920	-215.099065	6.942047
14	187.737005	-215.047237	6.865566
15	188.594090	-214.954717	6.806806
16	189.451175	-214.854146	6.767127
17	190.308260	-214.745526	6.746531
18	191.165345	-214.628856	6.745017
19	192.022430	-214.504136	6.762585
20	192.879515	-214.371366	6.799235
21	193.736600	-214.230547	6.854967
22	179.370100	-218.237362	7.097375
23	180.078305	-218.180873	6.970671
24	180.786510	-218.118988	6.844913
25	181.494715	-218.051709	6.720100
26	182.202920	-217.979036	6.596234
27	182.911125	-217.900967	6.473313
28	183.619330	-217.817504	6.351338
29	184.327535	-217.728647	6.230309
30	185.035740	-217.657405	6.097906
31	185.743945	-217.572740	5.969235
32	186.452150	-217.468770	5.845417
33	187.160355	-217.343367	5.729064
34	187.868560	-217.200007	5.625282
35	188.576765	-217.045159	5.539493
36	189.284970	-216.887892	5.462603
37	189.993175	-216.719362	5.396450
38	190.701380	-216.539568	5.341034
39	191.409585	-216.348511	5.296355
40	192.117790	-216.146192	5.262413
41	192.825995	-215.932609	5.239208
42	193.534200	-215.707763	5.226740
43	181.267900	-219.693367	6.498585
44	181.838575	-219.662266	6.502952
45	182.409250	-219.619512	6.494581
46	182.979925	-219.565105	6.473473
47	183.550600	-219.499044	6.439628
48	184.121275	-219.421330	6.393046
49	184.691950	-219.331963	6.333727
50	185.262625	-219.230943	6.261671
51	185.833300	-219.099769	6.162615
52	186.403975	-218.961150	6.051446
53	186.974650	-218.814441	5.924184
54	187.545325	-218.662395	5.784501
55	188.116000	-218.518030	5.656532
56	188.686675	-218.398190	5.572661
57	189.257350	-218.272625	5.486055
58	189.828025	-218.150375	5.407551
59	190.398700	-218.031439	5.337149
60	190.969375	-217.915819	5.274850
61	191.540050	-217.803514	5.220654
62	192.110725	-217.694523	5.174559
63	192.681400	-217.588848	5.136568
64	182.171800	-219.759268	5.800105
65	182.699715	-219.766597	5.746443
66	183.227630	-219.764208	5.690924
67	183.755545	-219.752101	5.633548
68	184.283460	-219.730275	5.574315
69	184.811375	-219.698730	5.513225
70	185.339290	-219.657468	5.450278
71	185.867205	-219.606487	5.385474
72	186.395120	-219.527460	5.309085
73	186.923035	-219.443090	5.233317
74	187.450950	-219.357537	5.161255
75	187.978865	-219.274273	5.094455
76	188.506780	-219.195722	5.032763
77	189.034695	-219.122881	4.974771
78	189.562610	-219.044676	4.912040
79	190.090525	-218.966871	4.850821
80	190.618440	-218.889469	4.791114
81	191.146355	-218.812468	4.732920
82	191.674270	-218.735868	4.676238
83	192.202185	-218.659670	4.621068
84	192.730100	-218.583873	4.567410
85	178.081900	-216.068377	5.624384
86	178.875645	-216.156228	5.663922
87	179.669390	-216.221259	5.694429
88	180.463135	-216.263470	5.715905
89	181.256880	-216.282861	5.728351
90	182.050625	-216.279432	5.731766
91	182.844370	-216.253183	5.726151
92	183.638115	-216.204114	5.711505
93	184.431860	-216.083138	5.674201
94	185.225605	-215.953423	5.631101
95	186.019350	-215.821351	5.586333
96	186.813095	-215.691577	5.542090
97	187.606840	-215.567108	5.499340
98	188.400585	-215.449380	5.458380
99	189.194330	-215.356666	5.426009
100	189.988075	-215.272005	5.397008
101	190.781820	-215.195396	5.371377
102	191.575565	-215.126839	5.349116
103	192.369310	-215.066334	5.330225
104	193.163055	-215.013882	5.314703
105	193.956800	-214.969482	5.302552
106	178.785700	-214.390289	5.340939
107	179.760205	-214.331610	5.353471
108	180.734710	-214.278614	5.369683
109	181.709215	-214.231301	5.389576
110	182.683720	-214.189672	5.413149
111	183.658225	-214.153727	5.440403
112	184.632730	-214.123464	5.471338
113	185.607235	-214.098886	5.505953
114	186.581740	-214.062210	5.542243
115	187.556245	-214.038532	5.579114
116	188.530750	-214.023044	5.604718
117	189.505255	-214.018759	5.625702
118	190.479760	-214.032847	5.659702
119	191.454265	-214.071801	5.725578
120	192.428770	-214.075460	5.762627
121	193.403275	-214.079044	5.798812
122	194.377780	-214.082553	5.834134
123	195.352285	-214.085987	5.868592
124	196.326790	-214.089346	5.902187
125	197.301295	-214.092630	5.934918
126	198.275800	-214.095839	5.966785
127	180.549800	-214.399963	6.162359
128	181.465530	-214.211261	6.229454
129	182.381260	-214.040056	6.289394
130	183.296990	-213.886347	6.342180
131	184.212720	-213.750136	6.387810
132	185.128450	-213.631420	6.426286
133	186.044180	-213.530202	6.457606
134	186.959910	-213.446480	6.481772
135	187.875640	-213.373574	6.489690
136	188.791370	-213.323422	6.489417
137	189.707100	-213.292268	6.485802
138	190.622830	-213.279016	6.485554
139	191.538560	-213.283182	6.495151
140	192.454290	-213.303491	6.519045
141	193.370020	-213.306992	6.529431
142	194.285750	-213.314518	6.540802
143	195.201480	-213.326070	6.553158
144	196.117210	-213.341647	6.566498
145	197.032940	-213.361249	6.580822
146	197.948670	-213.384877	6.596130
147	198.864400	-213.412530	6.612424
148	181.664200	-213.692602	7.666795
149	182.529920	-213.545641	7.756885
150	183.395640	-213.408443	7.835000
151	184.261360	-213.281008	7.901141
152	185.127080	-213.163334	7.955307
153	185.992800	-213.055424	7.997499
154	186.858520	-212.957276	8.027716
155	187.724240	-212.868890	8.045959
156	188.589960	-212.793827	8.071803
157	189.455680	-212.724466	8.074351
158	190.321400	-212.667155	8.052100
159	191.187120	-212.624276	8.008338
160	192.052840	-212.593486	7.950173
161	192.918560	-212.570422	7.886193
162	193.784280	-212.561760	7.832414
163	194.650000	-212.564774	7.772832
164	195.515720	-212.579464	7.707447
165	196.381440	-212.605829	7.636259
166	197.247160	-212.643870	7.559268
167	198.112880	-212.693587	7.476474
168	198.978600	-212.754980	7.387877
169	184.682900	-212.479697	8.953044
170	185.371840	-212.354108	8.989787
171	186.060780	-212.235336	9.020171
172	186.749720	-212.123380	9.044195
173	187.438660	-212.018240	9.061861
174	188.127600	-211.919916	9.073167
175	188.816540	-211.828408	9.078114
176	189.505480	-211.743716	9.076703
177	190.194420	-211.647224	9.103445
178	190.883360	-211.561365	9.101127
179	191.572300	-211.491835	9.073274
180	192.261240	-211.444184	9.029635
181	192.950180	-211.422585	8.982854
182	193.639120	-211.428844	8.945427
183	194.328060	-211.433396	8.923557
184	195.017000	-211.453386	8.904547
185	195.705940	-211.488815	8.888395
186	196.394880	-211.539682	8.875103
187	197.083820	-211.605989	8.864670
188	197.772760	-211.687734	8.857097
189	198.461700	-211.784917	8.852382
190	180.988200	-215.120929	5.476709
191	181.876915	-214.942345	5.390382
192	182.765630	-214.774950	5.324614
193	183.654345	-214.618744	5.279406
194	184.543060	-214.473727	5.254757
195	185.431775	-214.339899	5.250667
196	186.320490	-214.217260	5.267138
197	187.209205	-214.105809	5.304167
198	188.097920	-213.987976	5.345419
199	188.986635	-213.895334	5.404853
200	189.875350	-213.826700	5.494547
201	190.764065	-213.772114	5.632674
202	191.652780	-213.731543	5.810980
203	192.541495	-213.711276	6.001003
204	193.430210	-213.678087	6.120314
205	194.318925	-213.650488	6.235074
206	195.207640	-213.628480	6.345283
207	196.096355	-213.612062	6.450941
208	196.985070	-213.601233	6.552048
209	197.873785	-213.595996	6.648604
210	198.762500	-213.596348	6.740609
211	185.062200	-212.046276	7.338353
212	185.735380	-211.954953	7.412208
213	186.408560	-211.865157	7.495275
214	187.081740	-211.776888	7.587556
215	187.754920	-211.690144	7.689049
216	188.428100	-211.604927	7.799756
217	189.101280	-211.521236	7.919675
218	189.774460	-211.439072	8.048807
219	190.447640	-211.362515	8.233326
220	191.120820	-211.280489	8.412767
221	191.794000	-211.199507	8.577622
222	192.467180	-211.125267	8.723078
223	193.140360	-211.062705	8.847693
224	193.813540	-211.015696	8.952293
225	194.486720	-210.984709	9.039663
226	195.159900	-210.968036	9.109066
227	195.833080	-210.965679	9.160500
228	196.506260	-210.977636	9.193966
229	197.179440	-211.003909	9.209464
230	197.852620	-211.044496	9.206994
231	198.525800	-211.099399	9.186556
232	185.108200	-212.111576	10.095940
233	185.842735	-211.907274	10.141657
234	186.577270	-211.716524	10.179178
235	187.311805	-211.539327	10.208505
236	188.046340	-211.375683	10.229638
237	188.780875	-211.225592	10.242575
238	189.515410	-211.089054	10.247318
239	190.249945	-210.966068	10.243866
240	190.984480	-210.840865	10.192637
241	191.719015	-210.741948	10.148210
242	192.453550	-210.663920	10.112689
243	193.188085	-210.600367	10.088906
244	193.922620	-210.545640	10.081213
245	194.657155	-210.495101	10.092875
246	195.391690	-210.439780	10.086957
247	196.126225	-210.388267	10.083978
248	196.860760	-210.340564	10.083937
249	197.595295	-210.296669	10.086834
250	198.329830	-210.256584	10.092670
251	199.064365	-210.220308	10.101445
252	199.798900	-210.187841	10.113158
253	178.020800	-217.482484	4.869924
254	178.861030	-217.449683	4.654759
255	179.701260	-217.409150	4.467888
256	180.541490	-217.360886	4.309310
257	181.381720	-217.304891	4.179025
258	182.221950	-217.241164	4.077034
259	183.062180	-217.169706	4.003336
260	183.902410	-217.090517	3.957932
261	184.742640	-216.993570	3.947959
262	185.582870	-216.885241	3.970760
263	186.423100	-216.775593	4.018549
264	187.263330	-216.673727	4.082527
265	188.103560	-216.584607	4.158258
266	188.943790	-216.509180	4.245392
267	189.784020	-216.447137	4.302638
268	190.624250	-216.395053	4.359773
269	191.464480	-216.352929	4.416796
270	192.304710	-216.320765	4.473707
271	193.144940	-216.298560	4.530508
272	193.985170	-216.286314	4.587196
273	194.825400	-216.284029	4.643773
274	178.780500	-216.015418	3.569769
275	179.803910	-216.140899	3.613692
276	180.827320	-216.237083	3.665361
277	181.850730	-216.303970	3.724775
278	182.874140	-216.341560	3.791935
279	183.897550	-216.349852	3.866840
280	184.920960	-216.328847	3.949492
281	185.944370	-216.278545	4.039888
282	186.967780	-216.158772	4.172512
283	187.991190	-216.016365	4.298128
284	189.014600	-215.859093	4.409806
285	190.038010	-215.697837	4.516744
286	191.061420	-215.544324	4.611720
287	192.084830	-215.408340	4.654601
288	193.108240	-215.280301	4.744382
289	194.131650	-215.159003	4.834117
290	195.155060	-215.044447	4.923807
291	196.178470	-214.936632	5.013450
292	197.201880	-214.835558	5.103048
293	198.225290	-214.741225	5.192600
294	199.248700	-214.653634	5.282106
295	182.260600	-214.535441	5.261640
296	183.121755	-214.421486	5.314632
297	183.982910	-214.322489	5.361603
298	184.844065	-214.238449	5.402554
299	185.705220	-214.169367	5.437485
300	186.566375	-214.115243	5.466395
301	187.427530	-214.076077	5.489284
302	188.288685	-214.051869	5.506154
303	189.149840	-214.103775	5.494835
304	190.010995	-214.152550	5.482624
305	190.872150	-214.185512	5.478034
306	191.733305	-214.194629	5.483781
307	192.594460	-214.176147	5.499145
308	193.455615	-214.129963	5.522436
309	194.316770	-214.072642	5.580831
310	195.177925	-213.996740	5.656128
311	196.039080	-213.902258	5.748325
312	196.900235	-213.789195	5.857422
313	197.761390	-213.657551	5.983420
314	198.622545	-213.507326	6.126319
315	199.483700	-213.338520	6.286119
316	182.679600	-213.120062	5.873882
317	183.482015	-213.184783	5.925648
318	184.284430	-213.236611	5.975992
319	185.086845	-213.275545	6.024915
320	185.889260	-213.301587	6.072417
321	186.691675	-213.314735	6.118497
322	187.494090	-213.314990	6.163156
323	188.296505	-213.302352	6.206393
324	189.098920	-213.284690	6.225545
325	189.901335	-213.246327	6.244215
326	190.703750	-213.195098	6.263765
327	191.506165	-213.134145	6.295938
328	192.308580	-213.064575	6.356389
329	193.110995	-212.987761	6.458866
330	193.913410	-212.949775	6.560755
331	194.715825	-212.919449	6.678106
332	195.518240	-212.896782	6.810920
333	196.320655	-212.881775	6.959195
334	197.123070	-212.874428	7.122932
335	197.925485	-212.874741	7.302132
336	198.727900	-212.882713	7.496794
337	181.980700	-212.722335	7.071215
338	182.891450	-212.620141	7.068015
339	183.802200	-212.521731	7.066850
340	184.712950	-212.427105	7.067720
341	185.623700	-212.336263	7.070625
342	186.534450	-212.249204	7.075565
343	187.445200	-212.165930	7.082539
344	188.355950	-212.086439	7.091549
345	189.266700	-212.025234	7.080797
346	190.177450	-211.971938	7.072195
347	191.088200	-211.917017	7.073929
348	191.998950	-211.846634	7.095836
349	192.909700	-211.752662	7.135700
350	193.820450	-211.651912	7.212945
351	194.731200	-211.576460	7.327186
352	195.641950	-211.502322	7.466167
353	196.552700	-211.429499	7.629887
354	197.463450	-211.357989	7.818348
355	198.374200	-211.287794	8.031547
356	199.284950	-211.218912	8.269487
357	200.195700	-211.151345	8.532166
358	188.539900	-210.586044	9.986721
359	189.328030	-210.407862	9.995254
360	190.116160	-210.236811	10.013798
361	190.904290	-210.072891	10.042352
362	191.692420	-209.916103	10.080918
363	192.480550	-209.766446	10.129494
364	193.268680	-209.623920	10.188081
365	194.056810	-209.488525	10.256679
366	194.844940	-209.340464	10.360371
367	195.633070	-209.206397	10.471334
368	196.421200	-209.091990	10.583130
369	197.209330	-208.995248	10.691954
370	197.997460	-208.918255	10.785759
371	198.785590	-208.872408	10.841815
372	199.573720	-208.833660	10.933629
373	200.361850	-208.813879	11.024486
374	201.149980	-208.813065	11.114383
375	201.938110	-208.831216	11.203323
376	202.726240	-208.868334	11.291304
377	203.514370	-208.924419	11.378326
378	204.302500	-208.999470	11.464390
379	192.030400	-208.995386	11.704589
380	192.763680	-208.882883	11.709856
381	193.496960	-208.778618	11.718287
382	194.230240	-208.682591	11.729883
383	194.963520	-208.594801	11.744642
384	195.696800	-208.515249	11.762565
385	196.430080	-208.443935	11.783652
386	197.163360	-208.380859	11.807904
387	197.896640	-208.333242	11.819585
388	198.629920	-208.288778	11.832341
389	199.363200	-208.250303	11.858620
390	200.096480	-208.221082	11.910806
391	200.829760	-208.202448	11.990870
392	201.563040	-208.193915	12.092460
393	202.296320	-208.187326	12.203367
394	203.029600	-208.188689	12.332186
395	203.762880	-208.198003	12.478918
396	204.496160	-208.215269	12.643563
397	205.229440	-208.240485	12.826122
398	205.962720	-208.273654	13.026593
399	206.696000	-208.314774	13.244977
400	179.643100	-213.870944	4.983730
401	180.720055	-213.697827	5.014902
402	181.797010	-213.529842	5.047006
403	182.873965	-213.366990	5.080043
404	183.950920	-213.209270	5.114011
405	185.027875	-213.056683	5.148910
406	186.104830	-212.909229	5.184742
407	187.181785	-212.766907	5.221506
408	188.258740	-212.639017	5.221740
409	189.335695	-212.500857	5.215159
410	190.412650	-212.372986	5.225795
411	191.489605	-212.258528	5.284027
412	192.566560	-212.150443	5.409397
413	193.643515	-212.037354	5.597694
414	194.720470	-211.956132	5.805019
415	195.797425	-211.886821	6.053723
416	196.874380	-211.829420	6.343805
417	197.951335	-211.783929	6.675266
418	199.028290	-211.750349	7.048106
419	200.105245	-211.728680	7.462325
420	201.182200	-211.718920	7.917923
421	182.346700	-212.975979	5.710192
422	183.534785	-212.652198	5.828812
423	184.722870	-212.349010	5.955090
424	185.910955	-212.066415	6.089024
425	187.099040	-211.804413	6.230615
426	188.287125	-211.563004	6.379862
427	189.475210	-211.342188	6.536766
428	190.663295	-211.141964	6.701327
429	191.851380	-210.914609	6.923333
430	193.039465	-210.739585	7.147651
431	194.227550	-210.609784	7.346461
432	195.415635	-210.515287	7.517138
433	196.603720	-210.461279	7.690715
434	197.791805	-210.459652	7.848049
435	198.979890	-210.448934	8.055332
436	200.167975	-210.467772	8.274085
437	201.356060	-210.516166	8.504307
438	202.544145	-210.594116	8.745999
439	203.732230	-210.701622	8.999159
440	204.920315	-210.838684	9.263789
441	206.108400	-211.005302	9.539889
442	186.867400	-210.680199	6.192700
443	188.033685	-210.563893	6.267127
444	189.199970	-210.458153	6.360755
445	190.366255	-210.362979	6.473584
446	191.532540	-210.278371	6.605613
447	192.698825	-210.204328	6.756844
448	193.865110	-210.140851	6.927275
449	195.031395	-210.087940	7.116907
450	196.197680	-210.039115	7.357322
451	197.363965	-210.004043	7.597973
452	198.530250	-209.988290	7.835282
453	199.696535	-209.992667	8.081058
454	200.862820	-210.012052	8.358105
455	202.029105	-210.040233	8.685694
456	203.195390	-210.058523	8.959250
457	204.361675	-210.084679	9.233834
458	205.527960	-210.118700	9.509446
459	206.694245	-210.160586	9.786087
460	207.860530	-210.210338	10.063757
461	209.026815	-210.267955	10.342455
462	210.193100	-210.333437	10.622182
463	192.192400	-209.588047	7.407768
464	193.076255	-209.506306	7.544781
465	193.960110	-209.435123	7.688081
466	194.843965	-209.374497	7.837667
467	195.727820	-209.324429	7.993540
468	196.611675	-209.284919	8.155699
469	197.495530	-209.255966	8.324146
470	198.379385	-209.237570	8.498878
471	199.263240	-209.223586	8.740406
472	200.147095	-209.223872	8.951861
473	201.030950	-209.241727	9.140731
474	201.914805	-209.275976	9.327612
475	202.798660	-209.323349	9.524698
476	203.682515	-209.380507	9.715944
477	204.566370	-209.443953	9.914406
478	205.450225	-209.519175	10.115956
479	206.334080	-209.606170	10.320597
480	207.217935	-209.704941	10.528326
481	208.101790	-209.815486	10.739145
482	208.985645	-209.937806	10.953053
483	209.869500	-210.071900	11.170050
484	189.841900	-210.121450	10.279319
485	190.853475	-209.871754	10.090990
486	191.865050	-209.646153	9.937720
487	192.876625	-209.444649	9.819508
488	193.888200	-209.267240	9.736355
489	194.899775	-209.113927	9.688260
490	195.911350	-208.984709	9.675224
491	196.922925	-208.879588	9.697246
492	197.934500	-208.792112	9.734391
493	198.946075	-208.731643	9.820313
494	199.957650	-208.701610	9.943679
495	200.969225	-208.707276	10.108175
496	201.980800	-208.740960	10.315837
497	202.992375	-208.781834	10.559746
498	204.003950	-208.824927	10.746650
499	205.015525	-208.882363	10.943625
500	206.027100	-208.954142	11.150669
501	207.038675	-209.040264	11.367782
502	208.050250	-209.140729	11.594965
503	209.061825	-209.255537	11.832217
504	210.073400	-209.384688	12.079539
505	194.037500	-208.748531	12.741425
506	194.828190	-208.664802	12.612685
507	195.618880	-208.586684	12.504065
508	196.409570	-208.514176	12.415566
509	197.200260	-208.447279	12.347188
510	197.990950	-208.385991	12.298931
511	198.781640	-208.330314	12.270795
512	199.572330	-208.280246	12.262780
513	200.363020	-208.239514	12.282649
514	201.153710	-208.202940	12.322743
515	201.944400	-208.168936	12.380929
516	202.735090	-208.134530	12.457726
517	203.525780	-208.101039	12.551671
518	204.316470	-208.083156	12.652969
519	205.107160	-208.080924	12.712547
520	205.897850	-208.088077	12.768643
521	206.688540	-208.104616	12.821256
522	207.479230	-208.130541	12.870386
523	208.269920	-208.165852	12.916034
524	209.060610	-208.210549	12.958199
525	209.851300	-208.264632	12.996882
526	182.506700	-215.024271	5.759831
527	183.386530	-214.960945	5.729686
528	184.266360	-214.895740	5.697656
529	185.146190	-214.828656	5.663739
530	186.026020	-214.759694	5.627937
531	186.905850	-214.688854	5.590249
532	187.785680	-214.616135	5.550676
533	188.665510	-214.541537	5.509216
534	189.545340	-214.438808	5.418526
535	190.425170	-214.346058	5.337645
536	191.305000	-214.265242	5.274857
537	192.184830	-214.195492	5.241039
538	193.064660	-214.133763	5.247353
539	193.944490	-214.075690	5.301784
540	194.824320	-214.004120	5.359358
541	195.704150	-213.932482	5.441588
542	196.583980	-213.860775	5.548475
543	197.463810	-213.789000	5.680019
544	198.343640	-213.717157	5.836219
545	199.223470	-213.645246	6.017076
546	200.103300	-213.573267	6.222590
547	184.642500	-217.410076	4.881989
548	185.341890	-217.389803	4.911844
549	186.041280	-217.360092	4.936470
550	186.740670	-217.320944	4.955870
551	187.440060	-217.272358	4.970041
552	188.139450	-217.214334	4.978984
553	188.838840	-217.146873	4.982700
554	189.538230	-217.069975	4.981187
555	190.237620	-216.986190	4.982868
556	190.937010	-216.892773	4.972285
557	191.636400	-216.790570	4.954677
558	192.335790	-216.677714	4.935405
559	193.035180	-216.545345	4.915452
560	193.734570	-216.382852	4.892664
561	194.433960	-216.241855	4.862665
562	195.133350	-216.094088	4.828926
563	195.832740	-215.939552	4.791447
564	196.532130	-215.778246	4.750226
565	197.231520	-215.610171	4.705266
566	197.930910	-215.435326	4.656564
567	198.630300	-215.253711	4.604123
568	177.856300	-217.966464	5.719481
569	178.721535	-217.976913	5.667171
570	179.586770	-217.972986	5.611360
571	180.452005	-217.954686	5.552047
572	181.317240	-217.922011	5.489232
573	182.182475	-217.874962	5.422916
574	183.047710	-217.813539	5.353098
575	183.912945	-217.737741	5.279779
576	184.778180	-217.648584	5.184083
577	185.643415	-217.533160	5.086945
578	186.508650	-217.398123	4.991302
579	187.373885	-217.255164	4.910093
580	188.239120	-217.116176	4.851650
581	189.104355	-216.989259	4.813126
582	189.969590	-216.873058	4.770121
583	190.834825	-216.761269	4.735336
584	191.700060	-216.653892	4.708771
585	192.565295	-216.550927	4.690426
586	193.430530	-216.452375	4.680302
587	194.295765	-216.358235	4.678398
588	195.161000	-216.268508	4.684714
589	180.852400	-214.262263	4.037912
590	181.957585	-214.388011	4.063903
591	183.062770	-214.482010	4.100352
592	184.167955	-214.544260	4.147260
593	185.273140	-214.574762	4.204626
594	186.378325	-214.573515	4.272450
595	187.483510	-214.540519	4.350732
596	188.588695	-214.475775	4.439473
597	189.693880	-214.362534	4.572493
598	190.799065	-214.191006	4.688282
599	191.904250	-213.990328	4.794948
600	193.009435	-213.789876	4.906144
601	194.114620	-213.610514	5.033625
602	195.219805	-213.464043	5.183149
603	196.324990	-213.394559	5.301972
604	197.430175	-213.358934	5.419219
605	198.535360	-213.357170	5.534889
606	199.640545	-213.389265	5.648984
607	200.745730	-213.455220	5.761502
608	201.850915	-213.555034	5.872445
609	202.956100	-213.688708	5.981811
610	185.793000	-212.762226	5.412820
611	186.887390	-212.512437	5.509429
612	187.981780	-212.299043	5.604030
613	189.076170	-212.122044	5.696622
614	190.170560	-211.981439	5.787206
615	191.264950	-211.877229	5.875781
616	192.359340	-211.809413	5.962346
617	193.453730	-211.777992	6.046904
618	194.548120	-211.794659	6.137019
619	195.642510	-211.859869	6.214080
620	196.736900	-211.963829	6.294121
621	197.831290	-212.088871	6.384712
622	198.925680	-212.210369	6.478425
623	200.020070	-212.303392	6.561844
624	201.114460	-212.355448	6.676804
625	202.208850	-212.392964	6.802458
626	203.303240	-212.415939	6.938806
627	204.397630	-212.424373	7.085848
628	205.492020	-212.418267	7.243584
629	206.586410	-212.397620	7.412014
630	207.680800	-212.362433	7.591138
631	186.658100	-211.127048	6.456406
632	187.804545	-211.061038	6.422669
633	188.950990	-211.013505	6.413829
634	190.097435	-210.984450	6.429886
635	191.243880	-210.973872	6.470839
636	192.390325	-210.981771	6.536688
637	193.536770	-211.008148	6.627434
638	194.683215	-211.053002	6.743077
639	195.829660	-211.126792	6.902582
640	196.976105	-211.223096	7.080389
641	198.122550	-211.334636	7.279114
642	199.268995	-211.454534	7.498357
643	200.415440	-211.576154	7.734204
644	201.561885	-211.693096	7.978675
645	202.708330	-211.767403	8.161815
646	203.854775	-211.830243	8.335896
647	205.001220	-211.881615	8.500918
648	206.147665	-211.921521	8.656883
649	207.294110	-211.949959	8.803789
650	208.440555	-211.966931	8.941636
651	209.587000	-211.972435	9.070425
652	193.060200	-209.756583	7.276242
653	194.030945	-209.825770	7.365711
654	195.001690	-209.894013	7.470283
655	195.972435	-209.961312	7.589958
656	196.943180	-210.027667	7.724735
657	197.913925	-210.093078	7.874616
658	198.884670	-210.157544	8.039599
659	199.855415	-210.221067	8.219685
660	200.826160	-210.299105	8.455924
661	201.796905	-210.372203	8.697296
662	202.767650	-210.436966	8.941577
663	203.738395	-210.489288	9.182124
664	204.709140	-210.525927	9.410428
665	205.679885	-210.545780	9.617879
666	206.650630	-210.584946	9.775144
667	207.621375	-210.621123	9.913437
668	208.592120	-210.654312	10.032758
669	209.562865	-210.684513	10.133108
670	210.533610	-210.711725	10.214487
671	211.504355	-210.735949	10.276894
672	212.475100	-210.757186	10.320329
673	192.761400	-209.488297	10.644088
674	193.761485	-209.369769	10.820286
675	194.761570	-209.270526	10.975819
676	195.761655	-209.190569	11.110686
677	196.761740	-209.129897	11.224887
678	197.761825	-209.088510	11.318422
679	198.761910	-209.066408	11.391291
680	199.761995	-209.063592	11.443495
681	200.762080	-209.077378	11.399860
682	201.762165	-209.118624	11.362107
683	202.762250	-209.181266	11.349343
684	203.762335	-209.257149	11.367193
685	204.762420	-209.337427	11.407420
686	205.762505	-209.414127	11.454509
687	206.762590	-209.484272	11.480795
688	207.762675	-209.555552	11.511570
689	208.762760	-209.627966	11.546835
690	209.762845	-209.701516	11.586590
691	210.762930	-209.776199	11.630835
692	211.763015	-209.852018	11.679570
693	212.763100	-209.928971	11.732795
694	189.781200	-207.593186	12.410475
695	190.883635	-207.455344	12.473342
696	191.986070	-207.341147	12.531336
697	193.088505	-207.250593	12.584456
698	194.190940	-207.183684	12.632703
699	195.293375	-207.140419	12.676076
700	196.395810	-207.120798	12.714575
701	197.498245	-207.124821	12.748201
702	198.600680	-207.135668	12.710917
703	199.703115	-207.181452	12.696575
704	200.805550	-207.272698	12.718866
705	201.907985	-207.401882	12.789731
706	203.010420	-207.547564	12.886543
707	204.112855	-207.697656	12.971113
708	205.215290	-207.825865	13.038734
709	206.317725	-207.963509	13.113122
710	207.420160	-208.110588	13.194279
711	208.522595	-208.267103	13.282204
712	209.625030	-208.433054	13.376896
713	210.727465	-208.608440	13.478356
714	211.829900	-208.793261	13.586584
715	196.489700	-206.278030	13.822857
716	197.276985	-206.262063	13.858892
717	198.064270	-206.262084	13.898737
718	198.851555	-206.278092	13.942391
719	199.638840	-206.310089	13.989855
720	200.426125	-206.358073	14.041127
721	201.213410	-206.422046	14.096209
722	202.000695	-206.502007	14.155101
723	202.787980	-206.601641	14.204353
724	203.575265	-206.719294	14.267184
725	204.362550	-206.855488	14.344026
726	205.149835	-207.009157	14.433227
727	205.937120	-207.176827	14.531307
728	206.724405	-207.352493	14.633640
729	207.511690	-207.511892	14.716922
730	208.298975	-207.674003	14.798701
731	209.086260	-207.838825	14.878976
732	209.873545	-208.006357	14.957749
733	210.660830	-208.176601	15.035018
734	211.448115	-208.349556	15.110784
735	212.235400	-208.525222	15.185047
736	199.953500	-206.073645	14.990859
737	200.681940	-206.070267	15.074500
738	201.410380	-206.078609	15.150786
739	202.138820	-206.098669	15.219716
740	202.867260	-206.130448	15.281291
741	203.595700	-206.173945	15.335511
742	204.324140	-206.229162	15.382376
743	205.052580	-206.296097	15.421885
744	205.781020	-206.354140	15.428944
745	206.509460	-206.438642	15.450734
746	207.237900	-206.542419	15.466545
747	207.966340	-206.663351	15.475628
748	208.694780	-206.801530	15.488749
749	209.423220	-206.952976	15.513639
750	210.151660	-207.106641	15.546419
751	210.880100	-207.272828	15.585309
752	211.608540	-207.451538	15.630309
753	212.336980	-207.642770	15.681417
754	213.065420	-207.846525	15.738636
755	213.793860	-208.062802	15.801964
756	214.522300	-208.291602	15.871402
757	209.104700	-206.799983	15.774335
758	209.655375	-206.862396	15.888718
759	210.206050	-206.932811	15.993821
760	210.756725	-207.011229	16.089642
761	211.307400	-207.097650	16.176183
762	211.858075	-207.192073	16.253443
763	212.408750	-207.294499	16.321423
764	212.959425	-207.404928	16.380122
765	213.510100	-207.513393	16.445907
766	214.060775	-207.635586	16.496454
767	214.611450	-207.773406	16.529823
768	215.162125	-207.924785	16.542640
769	215.712800	-208.085558	16.532257
770	216.263475	-208.251113	16.498507
771	216.814150	-208.422150	16.493733
772	217.364825	-208.601484	16.484237
773	217.915500	-208.789115	16.470021
774	218.466175	-208.985042	16.451083
775	219.016850	-209.189266	16.427425
776	219.567525	-209.401787	16.399045
777	220.118200	-209.622604	16.365944
778	198.518600	-207.066439	13.379150
779	199.258920	-207.081768	13.312020
780	199.999240	-207.105851	13.269926
781	200.739560	-207.138689	13.252868
782	201.479880	-207.180281	13.260846
783	202.220200	-207.230627	13.293861
784	202.960520	-207.289728	13.351912
785	203.700840	-207.357583	13.434999
786	204.441160	-207.468657	13.565738
787	205.181480	-207.569907	13.727270
788	205.921800	-207.661357	13.900354
789	206.662120	-207.750084	14.068906
790	207.402440	-207.838298	14.219128
791	208.142760	-207.923610	14.340433
792	208.883080	-208.035669	14.439338
793	209.623400	-208.155114	14.518484
794	210.363720	-208.281944	14.577872
795	211.104040	-208.416160	14.617502
796	211.844360	-208.557762	14.637374
797	212.584680	-208.706750	14.637487
798	213.325000	-208.863123	14.617841
799	205.564800	-206.541950	14.394834
800	206.180020	-206.641367	14.476955
801	206.795240	-206.743832	14.558055
802	207.410460	-206.849343	14.638134
803	208.025680	-206.957901	14.717193
804	208.640900	-207.069506	14.795230
805	209.256120	-207.184158	14.872247
806	209.871340	-207.301857	14.948243
807	210.486560	-207.434817	15.057572
808	211.101780	-207.563078	15.152363
809	211.717000	-207.688176	15.227973
810	212.332220	-207.813216	15.282205
811	212.947440	-207.942031	15.315406
812	213.562660	-208.078341	15.330308
813	214.177880	-208.224190	15.358983
814	214.793100	-208.376004	15.380067
815	215.408320	-208.533783	15.393562
816	216.023540	-208.697529	15.399467
817	216.638760	-208.867239	15.397782
818	217.253980	-209.042916	15.388507
819	217.869200	-209.224558	15.371642
820	215.272800	-206.775079	16.372878
821	215.798550	-206.935413	16.483353
822	216.324300	-207.107578	16.584228
823	216.850050	-207.291575	16.675504
824	217.375800	-207.487403	16.757181
825	217.901550	-207.695062	16.829259
826	218.427300	-207.914553	16.891738
827	218.953050	-208.145875	16.944618
828	219.478800	-208.407074	16.999532
829	220.004550	-208.674988	17.037345
830	220.530300	-208.946242	17.059774
831	221.056050	-209.217345	17.070471
832	221.581800	-209.484604	17.074051
833	222.107550	-209.743844	17.075129
834	222.633300	-209.993545	17.072803
835	223.159050	-210.237699	17.065406
836	223.684800	-210.476305	17.052938
837	224.210550	-210.709363	17.035398
838	224.736300	-210.936874	17.012787
839	225.262050	-211.158838	16.985104
840	225.787800	-211.375255	16.952351
841	199.988500	-207.750983	13.314105
842	200.617350	-207.812647	13.286205
843	201.246200	-207.870788	13.263767
844	201.875050	-207.925407	13.246790
845	202.503900	-207.976503	13.235276
846	203.132750	-208.024076	13.229223
847	203.761600	-208.068126	13.228632
848	204.390450	-208.108654	13.233503
849	205.019300	-208.134485	13.239497
850	205.648150	-208.159467	13.251536
851	206.277000	-208.184779	13.266330
852	206.905850	-208.211803	13.282707
853	207.534700	-208.242043	13.301543
854	208.163550	-208.277082	13.325724
855	208.792400	-208.328166	13.395427
856	209.421250	-208.385743	13.480705
857	210.050100	-208.449815	13.581557
858	210.678950	-208.520381	13.697985
859	211.307800	-208.597441	13.829987
860	211.936650	-208.680996	13.977563
861	212.565500	-208.771044	14.140715
862	193.633000	-208.739680	11.167060
863	194.507500	-208.519210	11.228617
864	195.382000	-208.327157	11.289735
865	196.256500	-208.163519	11.350417
866	197.131000	-208.028297	11.410660
867	198.005500	-207.921492	11.470466
868	198.880000	-207.843102	11.529835
869	199.754500	-207.793129	11.588765
870	200.629000	-207.745003	11.642128
871	201.503500	-207.732676	11.694036
872	202.378000	-207.762709	11.752006
873	203.252500	-207.838965	11.819451
874	204.127000	-207.954250	11.889509
875	205.001500	-208.094673	11.950351
876	205.876000	-208.220960	11.998539
877	206.750500	-208.364042	12.041963
878	207.625000	-208.523918	12.080623
879	208.499500	-208.700589	12.114520
880	209.374000	-208.894055	12.143652
881	210.248500	-209.104315	12.168020
882	211.123000	-209.331369	12.187625
883	191.178100	-209.436120	8.784746
884	192.218025	-209.304628	9.127731
885	193.257950	-209.192425	9.438497
886	194.297875	-209.099513	9.717043
887	195.337800	-209.025891	9.963371
888	196.377725	-208.971560	10.177479
889	197.417650	-208.936518	10.359369
890	198.457575	-208.920767	10.509039
891	199.497500	-208.896827	10.622061
892	200.537425	-208.898795	10.696520
893	201.577350	-208.927121	10.744393
894	202.617275	-209.001579	10.778160
895	203.657200	-209.117469	10.799530
896	204.697125	-209.254771	10.804339
897	205.737050	-209.379736	10.815121
898	206.776975	-209.523635	10.817794
899	207.816900	-209.686468	10.812357
900	208.856825	-209.868234	10.798810
901	209.896750	-210.068935	10.777154
902	210.936675	-210.288569	10.747388
903	211.976600	-210.527137	10.709512
904	188.386200	-209.957374	6.626350
905	189.460455	-210.024048	7.013732
906	190.534710	-210.068265	7.379019
907	191.608965	-210.090027	7.722211
908	192.683220	-210.089332	8.043306
909	193.757475	-210.066181	8.342307
910	194.831730	-210.020574	8.619212
911	195.905985	-209.952510	8.874021
912	196.980240	-209.808143	9.127765
913	198.054495	-209.626675	9.344223
914	199.128750	-209.452331	9.521186
915	200.203005	-209.311148	9.674681
916	201.277260	-209.207075	9.846636
917	202.351515	-209.145433	10.058670
918	203.425770	-209.144090	10.256035
919	204.500025	-209.182932	10.455965
920	205.574280	-209.261958	10.658460
921	206.648535	-209.381170	10.863522
922	207.722790	-209.540567	11.071149
923	208.797045	-209.740149	11.281342
924	209.871300	-209.979916	11.494100
925	191.752400	-210.060378	5.599615
926	192.922270	-210.025925	5.705307
927	194.092140	-210.002198	5.836715
928	195.262010	-209.989196	5.993838
929	196.431880	-209.986920	6.176678
930	197.601750	-209.995369	6.385233
931	198.771620	-210.014544	6.619504
932	199.941490	-210.044444	6.879491
933	201.111360	-210.093021	7.175083
934	202.281230	-210.109790	7.502315
935	203.451100	-210.151528	7.857053
936	204.620970	-210.244992	8.232831
937	205.790840	-210.363366	8.621314
938	206.960710	-210.469640	9.006372
939	208.130580	-210.550641	9.289404
940	209.300450	-210.631869	9.547735
941	210.470320	-210.713325	9.781366
942	211.640190	-210.795007	9.990296
943	212.810060	-210.876918	10.174525
944	213.979930	-210.959056	10.334054
945	215.149800	-211.041421	10.468882
946	190.385900	-211.487286	4.864140
947	191.436895	-211.452439	4.925104
948	192.487890	-211.425097	5.003697
949	193.538885	-211.405260	5.099919
950	194.589880	-211.392928	5.213770
951	195.640875	-211.388102	5.345250
952	196.691870	-211.390781	5.494359
953	197.742865	-211.400966	5.661098
954	198.793860	-211.406862	5.839518
955	199.844855	-211.418830	6.048178
956	200.895850	-211.441448	6.286977
957	201.946845	-211.479520	6.549125
958	202.997840	-211.537246	6.827192
959	204.048835	-211.617946	7.117871
960	205.099830	-211.668577	7.354472
961	206.150825	-211.720482	7.587763
962	207.201820	-211.773660	7.817744
963	208.252815	-211.828111	8.044415
964	209.303810	-211.883836	8.267777
965	210.354805	-211.940834	8.487829
966	211.405800	-211.999105	8.704571
967	184.769800	-212.964092	4.952934
968	186.011480	-212.880064	4.898014
969	187.253160	-212.797716	4.861579
970	188.494840	-212.717047	4.843630
971	189.736520	-212.638057	4.844165
972	190.978200	-212.560747	4.863186
973	192.219880	-212.485117	4.900692
974	193.461560	-212.411165	4.956683
975	194.703240	-212.323192	5.032462
976	195.944920	-212.241790	5.124289
977	197.186600	-212.166318	5.222486
978	198.428280	-212.098694	5.333729
979	199.669960	-212.046264	5.475322
980	200.911640	-212.019611	5.662917
981	202.153320	-212.020266	5.850691
982	203.395000	-212.040439	6.058249
983	204.636680	-212.080131	6.285590
984	205.878360	-212.139340	6.532715
985	207.120040	-212.218068	6.799623
986	208.361720	-212.316314	7.086315
987	209.603400	-212.434078	7.392791
988	182.502400	-214.264792	4.212277
989	183.856275	-214.196932	4.180061
990	185.210150	-214.132341	4.169326
991	186.564025	-214.071017	4.180074
992	187.917900	-214.012962	4.212303
993	189.271775	-213.958175	4.266014
994	190.625650	-213.906655	4.341208
995	191.979525	-213.858404	4.437883
996	193.333400	-213.823036	4.567783
997	194.687275	-213.776223	4.715084
998	196.041150	-213.730605	4.879236
999	197.395025	-213.695745	5.059746
1000	198.748900	-213.668567	5.252222
1001	200.102775	-213.633615	5.446548
1002	201.456650	-213.564718	5.575946
1003	202.810525	-213.484751	5.691484
1004	204.164400	-213.393715	5.793160
1005	205.518275	-213.291609	5.880975
1006	206.872150	-213.178433	5.954929
1007	208.226025	-213.054187	6.015022
1008	209.579900	-212.918872	6.061254
1009	182.185300	-216.954460	3.716229
1010	183.049300	-217.077208	3.770729
1011	183.913300	-217.178856	3.825210
1012	184.777300	-217.259405	3.879674
1013	185.641300	-217.318853	3.934121
1014	186.505300	-217.357201	3.988550
1015	187.369300	-217.374450	4.042962
1016	188.233300	-217.370598	4.097356
1017	189.097300	-217.345667	4.167825
1018	189.961300	-217.291408	4.239610
1019	190.825300	-217.211963	4.304939
1020	191.689300	-217.113370	4.354817
1021	192.553300	-217.001712	4.381592
1022	193.417300	-216.880999	4.381378
1023	194.281300	-216.759614	4.389086
1024	195.145300	-216.627272	4.386241
1025	196.009300	-216.483972	4.372844
1026	196.873300	-216.329715	4.348894
1027	197.737300	-216.164501	4.314390
1028	198.601300	-215.988330	4.269334
1029	199.465300	-215.801201	4.213725
1030	200.600400	-205.833189	13.544177
1031	201.531930	-206.016884	13.611326
1032	202.463460	-206.195338	13.687892
1033	203.394990	-206.368551	13.773877
1034	204.326520	-206.536525	13.869279
1035	205.258050	-206.699257	13.974099
1036	206.189580	-206.856750	14.088337
1037	207.121110	-207.009001	14.211993
1038	208.052640	-207.170285	14.368188
1039	208.984170	-207.316668	14.531898
1040	209.915700	-207.443298	14.709681
1041	210.847230	-207.552047	14.892386
1042	211.778760	-207.651364	15.057444
1043	212.710290	-207.754798	15.177490
1044	213.641820	-207.904352	15.261011
1045	214.573350	-208.066059	15.321034
1046	215.504880	-208.239920	15.357560
1047	216.436410	-208.425934	15.370589
1048	217.367940	-208.624101	15.360121
1049	218.299470	-208.834422	15.326155
1050	219.231000	-209.056896	15.268691
1051	212.038500	-206.467532	12.895276
1052	212.724110	-206.504808	13.039686
1053	213.409720	-206.571110	13.189792
1054	214.095330	-206.666438	13.345595
1055	214.780940	-206.790791	13.507094
1056	215.466550	-206.944171	13.674289
1057	216.152160	-207.126576	13.847181
1058	216.837770	-207.338008	14.025770
1059	217.523380	-207.557057	14.219607
1060	218.208990	-207.810321	14.416455
1061	218.894600	-208.112646	14.615805
1062	219.580210	-208.462131	14.819236
1063	220.265820	-208.834560	15.027412
1064	220.951430	-209.209995	15.236497
1065	221.637040	-209.550487	15.418793
1066	222.322650	-209.890991	15.593895
1067	223.008260	-210.231505	15.761801
1068	223.693870	-210.572031	15.922514
1069	224.379480	-210.912569	16.076032
1070	225.065090	-211.253117	16.222356
1071	225.750700	-211.593677	16.361485
1072	216.663000	-205.874055	12.753201
1073	217.266660	-206.154384	12.972445
1074	217.870320	-206.436436	13.182379
1075	218.473980	-206.720210	13.383004
1076	219.077640	-207.005707	13.574318
1077	219.681300	-207.292927	13.756324
1078	220.284960	-207.581869	13.929019
1079	220.888620	-207.872534	14.092405
1080	221.492280	-208.136558	14.230353
1081	222.095940	-208.423506	14.361651
1082	222.699600	-208.734502	14.498166
1083	223.303260	-209.044757	14.648009
1084	223.906920	-209.360294	14.808613
1085	224.510580	-209.700799	14.980136
1086	225.114240	-210.083827	15.130578
1087	225.717900	-210.492640	15.282424
1088	226.321560	-210.927237	15.435674
1089	226.925220	-211.387618	15.590327
1090	227.528880	-211.873783	15.746384
1091	228.132540	-212.385733	15.903845
1092	228.736200	-212.923467	16.062710
1093	222.032000	-207.105771	12.066406
1094	222.501570	-207.229997	12.136711
1095	222.971140	-207.368570	12.227585
1096	223.440710	-207.521489	12.339028
1097	223.910280	-207.688756	12.471040
1098	224.379850	-207.870368	12.623620
1099	224.849420	-208.066328	12.796770
1100	225.318990	-208.276634	12.990489
1101	225.788560	-208.528683	13.274249
1102	226.258130	-208.783573	13.564759
1103	226.727700	-209.035504	13.841928
1104	227.197270	-209.279115	14.085308
1105	227.666840	-209.509052	14.281357
1106	228.136410	-209.723899	14.424504
1107	228.605980	-210.040811	14.563266
1108	229.075550	-210.382707	14.670880
1109	229.545120	-210.749585	14.747347
1110	230.014690	-211.141447	14.792667
1111	230.484260	-211.558292	14.806838
1112	230.953830	-212.000120	14.789863
1113	231.423400	-212.466931	14.741739
1114	197.591200	-206.581296	13.473632
1115	198.694485	-206.434120	13.402052
1116	199.797770	-206.324014	13.367234
1117	200.901055	-206.250981	13.369177
1118	202.004340	-206.215019	13.407882
1119	203.107625	-206.216128	13.483348
1120	204.210910	-206.254310	13.595576
1121	205.314195	-206.329562	13.744565
1122	206.417480	-206.428900	13.952422
1123	207.520765	-206.565049	14.217485
1124	208.624050	-206.745094	14.523213
1125	209.727335	-206.980498	14.826776
1126	210.830620	-207.253488	15.120106
1127	211.933905	-207.529366	15.416799
1128	213.037190	-207.796190	15.631338
1129	214.140475	-208.075673	15.825818
1130	215.243760	-208.367815	16.000239
1131	216.347045	-208.672616	16.154600
1132	217.450330	-208.990076	16.288903
1133	218.553615	-209.320196	16.403146
1134	219.656900	-209.662974	16.497331
1135	191.229400	-208.765734	11.737820
1136	192.472480	-208.407830	11.721402
1137	193.715560	-208.088064	11.729928
1138	194.958640	-207.806436	11.763395
1139	196.201720	-207.562946	11.821804
1140	197.444800	-207.357593	11.905156
1141	198.687880	-207.190379	12.013450
1142	199.930960	-207.061302	12.146686
1143	201.174040	-206.980729	12.364276
1144	202.417120	-206.935206	12.588271
1145	203.660200	-206.929546	12.795334
1146	204.903280	-206.953429	12.979113
1147	206.146360	-206.999738	13.163409
1148	207.389440	-207.064014	13.339819
1149	208.632520	-207.183487	13.472673
1150	209.875600	-207.338397	13.588102
1151	211.118680	-207.528745	13.686106
1152	212.361760	-207.754529	13.766686
1153	213.604840	-208.015750	13.829841
1154	214.847920	-208.312409	13.875571
1155	216.091000	-208.644504	13.903877
1156	189.189000	-208.925426	10.837788
1157	190.713740	-208.366896	11.030025
1158	192.238480	-207.869757	11.230299
1159	193.763220	-207.434008	11.438612
1160	195.287960	-207.059650	11.654963
1161	196.812700	-206.746682	11.879351
1162	198.337440	-206.495104	12.111778
1163	199.862180	-206.304917	12.352243
1164	201.386920	-206.244901	12.603151
1165	202.911660	-206.234538	12.885348
1166	204.436400	-206.222678	13.178990
1167	205.961140	-206.184743	13.469729
1168	207.485880	-206.203295	13.738664
1169	209.010620	-206.304629	13.942076
1170	210.535360	-206.493209	14.115697
1171	212.060100	-206.742057	14.259309
1172	213.584840	-207.051172	14.372912
1173	215.109580	-207.420556	14.456506
1174	216.634320	-207.850208	14.510091
1175	218.159060	-208.340127	14.533668
1176	219.683800	-208.890315	14.527235
1177	193.370000	-208.629142	8.618976
1178	194.470920	-208.470246	8.753126
1179	195.571840	-208.335593	8.911020
1180	196.672760	-208.225183	9.092661
1181	197.773680	-208.139017	9.298047
1182	198.874600	-208.077093	9.527179
1183	199.975520	-208.039413	9.780057
1184	201.076440	-208.025976	10.056680
1185	202.177360	-208.037738	10.405866
1186	203.278280	-208.066287	10.783117
1187	204.379200	-208.121777	11.168082
1188	205.480120	-208.212239	11.519276
1189	206.581040	-208.328138	11.804542
1190	207.681960	-208.459879	12.043430
1191	208.782880	-208.628655	12.205446
1192	209.883800	-208.825159	12.313816
1193	210.984720	-209.049390	12.368540
1194	212.085640	-209.301347	12.369619
1195	213.186560	-209.581032	12.317052
1196	214.287480	-209.888445	12.210840
1197	215.388400	-210.223584	12.050983
1198	194.098800	-211.499419	4.202522
1199	195.089940	-211.462873	4.318538
1200	196.081080	-211.439787	4.447983
1201	197.072220	-211.430162	4.590860
1202	198.063360	-211.433998	4.747166
1203	199.054500	-211.451294	4.916903
1204	200.045640	-211.482052	5.100071
1205	201.036780	-211.526270	5.296668
1206	202.027920	-211.600224	5.546207
1207	203.019060	-211.678352	5.770047
1208	204.010200	-211.766226	6.002091
1209	205.001340	-211.855948	6.263340
1210	205.992480	-211.942860	6.548637
1211	206.983620	-212.033275	6.837739
1212	207.974760	-212.128651	7.044071
1213	208.965900	-212.228209	7.235476
1214	209.957040	-212.331950	7.411953
1215	210.948180	-212.439873	7.573504
1216	211.939320	-212.551979	7.720127
1217	212.930460	-212.668267	7.851822
1218	213.921600	-212.788738	7.968591
1219	193.165500	-209.204802	5.628187
1220	194.336885	-209.223320	5.705106
1221	195.508270	-209.256416	5.814111
1222	196.679655	-209.304087	5.955202
1223	197.851040	-209.366336	6.128379
1224	199.022425	-209.443161	6.333642
1225	200.193810	-209.534562	6.570991
1226	201.365195	-209.640541	6.840426
1227	202.536580	-209.822968	7.203864
1228	203.707965	-209.988314	7.587373
1229	204.879350	-210.135304	7.985969
1230	206.050735	-210.260935	8.379981
1231	207.222120	-210.391335	8.753704
1232	208.393505	-210.516376	9.095431
1233	209.564890	-210.629077	9.371401
1234	210.736275	-210.732680	9.617469
1235	211.907660	-210.827182	9.833636
1236	213.079045	-210.912586	10.019902
1237	214.250430	-210.988890	10.176266
1238	215.421815	-211.056095	10.302729
1239	216.593200	-211.114201	10.399291
1240	188.290600	-208.786598	8.328656
1241	189.162080	-208.456538	8.733179
1242	190.033560	-208.143187	9.122839
1243	190.905040	-207.846544	9.497636
1244	191.776520	-207.566610	9.857568
1245	192.648000	-207.303384	10.202636
1246	193.519480	-207.056867	10.532841
1247	194.390960	-206.827058	10.848181
1248	195.262440	-206.597364	11.195084
1249	196.133920	-206.382149	11.500154
1250	197.005400	-206.196027	11.760497
1251	197.876880	-206.045695	12.000970
1252	198.748360	-205.928849	12.229460
1253	199.619840	-205.836160	12.426086
1254	200.491320	-205.782368	12.584689
1255	201.362800	-205.761361	12.714880
1256	202.234280	-205.773139	12.816658
1257	203.105760	-205.817702	12.890024
1258	203.977240	-205.895051	12.934977
1259	204.848720	-206.005184	12.951517
1260	205.720200	-206.148103	12.939645
1261	190.973400	-209.350926	7.100224
1262	191.979865	-208.891592	7.277901
1263	192.986330	-208.469323	7.480325
1264	193.992795	-208.084118	7.707494
1265	194.999260	-207.735976	7.959410
1266	196.005725	-207.424899	8.236071
1267	197.012190	-207.150886	8.537479
1268	198.018655	-206.913937	8.863633
1269	199.025120	-206.689027	9.205191
1270	200.031585	-206.507122	9.607710
1271	201.038050	-206.366249	10.060399
1272	202.044515	-206.264546	10.523423
1273	203.050980	-206.220080	10.969464
1274	204.057445	-206.258147	11.395446
1275	205.063910	-206.276246	11.785488
1276	206.070375	-206.326658	12.164954
1277	207.076840	-206.409385	12.533845
1278	208.083305	-206.524425	12.892160
1279	209.089770	-206.671779	13.239899
1280	210.096235	-206.851446	13.577063
1281	211.102700	-207.063428	13.903651
1282	194.571200	-208.831224	6.844039
1283	195.483600	-208.521644	7.430606
1284	196.396000	-208.235413	7.991141
1285	197.308400	-207.972531	8.525645
1286	198.220800	-207.732998	9.034117
1287	199.133200	-207.516814	9.516558
1288	200.045600	-207.323979	9.972968
1289	200.958000	-207.154492	10.403346
1290	201.870400	-207.026491	10.860050
1291	202.782800	-206.905285	11.262267
1292	203.695200	-206.791772	11.610910
1293	204.607600	-206.699836	11.916017
1294	205.520000	-206.649354	12.193701
1295	206.432400	-206.658835	12.461403
1296	207.344800	-206.680047	12.725087
1297	208.257200	-206.730749	12.973963
1298	209.169600	-206.810941	13.208030
1299	210.082000	-206.920622	13.427289
1300	210.994400	-207.059793	13.631739
1301	211.906800	-207.228454	13.821381
1302	212.819200	-207.426604	13.996214
1303	190.675200	-209.280320	7.882898
1304	191.744180	-208.927518	8.174167
1305	192.813160	-208.593292	8.472754
1306	193.882140	-208.277641	8.778658
1307	194.951120	-207.980565	9.091880
1308	196.020100	-207.702065	9.412419
1309	197.089080	-207.442140	9.740276
1310	198.158060	-207.200790	10.075451
1311	199.227040	-206.977093	10.315253
1312	200.296020	-206.767399	10.657653
1313	201.365000	-206.562178	11.081884
1314	202.433980	-206.374871	11.525928
1315	203.502960	-206.236399	11.950386
1316	204.571940	-206.135521	12.329880
1317	205.640920	-206.065089	12.635357
1318	206.709900	-206.028942	12.911153
1319	207.778880	-206.027080	13.157266
1320	208.847860	-206.059504	13.373697
1321	209.916840	-206.126211	13.560446
1322	210.985820	-206.227204	13.717513
1323	212.054800	-206.362482	13.844897
1324	191.867700	-207.917032	8.700074
1325	192.908370	-207.613944	9.198802
1326	193.949040	-207.319913	9.666107
1327	194.989710	-207.034940	10.101987
1328	196.030380	-206.759025	10.506444
1329	197.071050	-206.492167	10.879477
1330	198.111720	-206.234367	11.221086
1331	199.152390	-205.985625	11.531271
1332	200.193060	-205.711863	11.801546
1333	201.233730	-205.456132	12.062228
1334	202.274400	-205.234493	12.258440
1335	203.315070	-205.045736	12.398373
1336	204.355740	-204.890162	12.527933
1337	205.396410	-204.786088	12.664690
1338	206.437080	-204.718396	12.823183
1339	207.477750	-204.688167	12.977808
1340	208.518420	-204.695400	13.128567
1341	209.559090	-204.740095	13.275459
1342	210.599760	-204.822252	13.418485
1343	211.640430	-204.941870	13.557643
1344	212.681100	-205.098951	13.692935
1345	191.075300	-209.236670	7.791257
1346	192.107820	-208.829551	7.864921
1347	193.140340	-208.444129	7.973307
1348	194.172860	-208.080403	8.116416
1349	195.205380	-207.738372	8.294248
1350	196.237900	-207.418038	8.506803
1351	197.270420	-207.119401	8.754081
1352	198.302940	-206.842459	9.036082
1353	199.335460	-206.558739	9.386261
1354	200.367980	-206.299270	9.771371
1355	201.400500	-206.065550	10.186675
1356	202.433020	-205.890129	10.602770
1357	203.465540	-205.772550	11.004960
1358	204.498060	-205.691551	11.392538
1359	205.530580	-205.652331	11.716530
1360	206.563100	-205.656256	12.017015
1361	207.595620	-205.703327	12.293992
1362	208.628140	-205.793543	12.547462
1363	209.660660	-205.926905	12.777425
1364	210.693180	-206.103413	12.983880
1365	211.725700	-206.323067	13.166828
1366	190.987800	-208.789738	8.227116
1367	192.039070	-208.430608	8.273138
1368	193.090340	-208.097605	8.353848
1369	194.141610	-207.790731	8.469246
1370	195.192880	-207.509983	8.619331
1371	196.244150	-207.255364	8.804104
1372	197.295420	-207.026872	9.023566
1373	198.346690	-206.824508	9.277714
1374	199.397960	-206.616132	9.614267
1375	200.449230	-206.438258	9.992566
1376	201.500500	-206.306813	10.383275
1377	202.551770	-206.228721	10.762470
1378	203.603040	-206.196921	11.118137
1379	204.654310	-206.222697	11.439028
1380	205.705580	-206.283937	11.718070
1381	206.756850	-206.391302	11.972363
1382	207.808120	-206.544792	12.201907
1383	208.859390	-206.744409	12.406702
1384	209.910660	-206.990150	12.586747
1385	210.961930	-207.282017	12.742043
1386	212.013200	-207.620010	12.872590
1387	195.586000	-207.407697	8.139614
1388	196.653120	-207.268657	8.454951
1389	197.720240	-207.156291	8.765148
1390	198.787360	-207.070601	9.070206
1391	199.854480	-207.011586	9.370125
1392	200.921600	-206.979246	9.664904
1393	201.988720	-206.973581	9.954543
1394	203.055840	-206.994591	10.239043
1395	204.122960	-207.031733	10.509317
1396	205.190080	-207.099129	10.782560
1397	206.257200	-207.199489	11.057546
1398	207.324320	-207.341393	11.328321
1399	208.391440	-207.516075	11.590706
1400	209.458560	-207.703183	11.842939
1401	210.525680	-207.870285	12.088145
1402	211.592800	-208.048508	12.324856
1403	212.659920	-208.237853	12.553071
1404	213.727040	-208.438320	12.772790
1405	214.794160	-208.649909	12.984013
1406	215.861280	-208.872619	13.186741
1407	216.928400	-209.106452	13.380973
1408	198.222100	-206.690392	9.244275
1409	199.234975	-206.397805	9.572940
1410	200.247850	-206.158817	9.898419
1411	201.260725	-205.973427	10.220713
1412	202.273600	-205.841635	10.539820
1413	203.286475	-205.763442	10.855742
1414	204.299350	-205.738847	11.168479
1415	205.312225	-205.767850	11.478029
1416	206.325100	-205.849510	11.831388
1417	207.337975	-205.988813	12.140751
1418	208.350850	-206.192194	12.429522
1419	209.363725	-206.446292	12.700170
1420	210.376600	-206.730095	12.962602
1421	211.389475	-207.028605	13.252176
1422	212.402350	-207.289714	13.507039
1423	213.415225	-207.558605	13.753293
1424	214.428100	-207.835279	13.990939
1425	215.440975	-208.119736	14.219975
1426	216.453850	-208.411976	14.440403
1427	217.466725	-208.711998	14.652222
1428	218.479600	-209.019804	14.855432
1429	205.367900	-205.432578	11.168652
1430	206.129680	-205.249203	11.416929
1431	206.891460	-205.120581	11.662610
1432	207.653240	-205.046713	11.905697
1433	208.415020	-205.027598	12.146188
1434	209.176800	-205.063236	12.384084
1435	209.938580	-205.153628	12.619385
1436	210.700360	-205.298773	12.852091
1437	211.462140	-205.505531	13.056499
1438	212.223920	-205.788576	13.272967
1439	212.985700	-206.121201	13.501293
1440	213.747480	-206.479928	13.738904
1441	214.509260	-206.847695	13.982089
1442	215.271040	-207.211870	14.226213
1443	216.032820	-207.509942	14.439896
1444	216.794600	-207.796805	14.647931
1445	217.556380	-208.072460	14.850319
1446	218.318160	-208.336906	15.047059
1447	219.079940	-208.590143	15.238152
1448	219.841720	-208.832172	15.423597
1449	220.603500	-209.062992	15.603394
1450	198.893600	-206.593592	9.298524
1451	199.885880	-206.548326	9.565002
1452	200.878160	-206.525007	9.827362
1453	201.870440	-206.523633	10.085605
1454	202.862720	-206.544206	10.339729
1455	203.855000	-206.586725	10.589736
1456	204.847280	-206.651191	10.835624
1457	205.839560	-206.737602	11.077395
1458	206.831840	-206.837817	11.304302
1459	207.824120	-206.981150	11.538992
1460	208.816400	-207.154871	11.783013
1461	209.808680	-207.334095	12.026923
1462	210.800960	-207.514744	12.270411
1463	211.793240	-207.719348	12.526436
1464	212.785520	-207.901432	12.756418
1465	213.777800	-208.087815	12.984247
1466	214.770080	-208.278498	13.209926
1467	215.762360	-208.473481	13.433453
1468	216.754640	-208.672762	13.654829
1469	217.746920	-208.876344	13.874053
1470	218.739200	-209.084224	14.091126
1471	196.033100	-211.249139	4.862106
1472	196.983410	-211.296970	5.013239
1473	197.933720	-211.350192	5.167460
1474	198.884030	-211.408807	5.324771
1475	199.834340	-211.472814	5.485171
1476	200.784650	-211.542213	5.648660
1477	201.734960	-211.617003	5.815238
1478	202.685270	-211.697186	5.984905
1479	203.635580	-211.770734	6.121773
1480	204.585890	-211.855703	6.279463
1481	205.536200	-211.955952	6.469931
1482	206.486510	-212.069270	6.693646
1483	207.436820	-212.187930	6.940198
1484	208.387130	-212.301660	7.191586
1485	209.337440	-212.391343	7.337112
1486	210.287750	-212.474569	7.461878
1487	211.238060	-212.551338	7.565884
1488	212.188370	-212.621649	7.649130
1489	213.138680	-212.685503	7.711616
1490	214.088990	-212.742899	7.753341
1491	215.039300	-212.793839	7.774307
1492	197.101900	-207.517220	7.418687
1493	197.998395	-207.415592	7.574985
1494	198.894890	-207.331731	7.754366
1495	199.791385	-207.265639	7.956831
1496	200.687880	-207.217314	8.182378
1497	201.584375	-207.186757	8.431009
1498	202.480870	-207.173968	8.702723
1499	203.377365	-207.178947	8.997520
1500	204.273860	-207.188863	9.312343
1501	205.170355	-207.213863	9.652038
1502	206.066850	-207.263229	10.030863
1503	206.963345	-207.348510	10.449163
1504	207.859840	-207.468365	10.885887
1505	208.756335	-207.612855	11.309670
1506	209.652830	-207.741950	11.666167
1507	210.549325	-207.885481	12.009437
1508	211.445820	-208.043448	12.339482
1509	212.342315	-208.215851	12.656302
1510	213.238810	-208.402691	12.959895
1511	214.135305	-208.603967	13.250263
1512	215.031800	-208.819679	13.527406
1513	201.189900	-206.109073	8.312638
1514	202.028665	-206.227852	8.493739
1515	202.867430	-206.337703	8.692136
1516	203.706195	-206.438624	8.907829
1517	204.544960	-206.530616	9.140820
1518	205.383725	-206.613679	9.391107
1519	206.222490	-206.687812	9.658691
1520	207.061255	-206.753017	9.943572
1521	207.900020	-206.795219	10.247174
1522	208.738785	-206.816176	10.559781
1523	209.577550	-206.841043	10.889900
1524	210.416315	-206.887255	11.240445
1525	211.255080	-206.960747	11.605205
1526	212.093845	-207.060633	11.970123
1527	212.932610	-207.200626	12.261746
1528	213.771375	-207.366803	12.535820
1529	214.610140	-207.559164	12.792345
1530	215.448905	-207.777707	13.031320
1531	216.287670	-208.022433	13.252746
1532	217.126435	-208.293343	13.456622
1533	217.965200	-208.590435	13.642949
1534	208.644100	-205.720250	11.321820
1535	209.234035	-205.758068	11.674505
1536	209.823970	-205.805392	12.007230
1537	210.413905	-205.862223	12.319995
1538	211.003840	-205.928560	12.612801
1539	211.593775	-206.004403	12.885648
1540	212.183710	-206.089753	13.138534
1541	212.773645	-206.184609	13.371462
1542	213.363580	-206.271452	13.592426
1543	213.953515	-206.363842	13.784771
1544	214.543450	-206.470921	13.949907
1545	215.133385	-206.605638	14.091269
1546	215.723320	-206.780495	14.213634
1547	216.313255	-207.003667	14.322232
1548	216.903190	-207.228018	14.446683
1549	217.493125	-207.476831	14.563271
1550	218.083060	-207.750108	14.671996
1551	218.672995	-208.047847	14.772858
1552	219.262930	-208.370049	14.865858
1553	219.852865	-208.716715	14.950995
1554	220.442800	-209.087842	15.028269
1555	195.116800	-209.818807	5.570837
1556	195.999235	-209.732909	5.755927
1557	196.881670	-209.663174	5.956089
1558	197.764105	-209.609602	6.171324
1559	198.646540	-209.572194	6.401630
1560	199.528975	-209.550948	6.647008
1561	200.411410	-209.545865	6.907458
1562	201.293845	-209.556946	7.182980
1563	202.176280	-209.567360	7.508717
1564	203.058715	-209.602435	7.838905
1565	203.941150	-209.666146	8.168868
1566	204.823585	-209.760249	8.486006
1567	205.706020	-209.878993	8.788360
1568	206.588455	-210.008834	9.087965
1569	207.470890	-210.114568	9.340171
1570	208.353325	-210.227856	9.572718
1571	209.235760	-210.348696	9.785606
1572	210.118195	-210.477090	9.978837
1573	211.000630	-210.613036	10.152409
1574	211.883065	-210.756536	10.306323
1575	212.765500	-210.907589	10.440578
1576	194.113800	-210.873369	4.871931
1577	194.892120	-210.944765	4.895707
1578	195.670440	-211.013835	4.946740
1579	196.448760	-211.080581	5.025031
1580	197.227080	-211.145001	5.130580
1581	198.005400	-211.207097	5.263385
1582	198.783720	-211.266867	5.423449
1583	199.562040	-211.324313	5.610769
1584	200.340360	-211.380716	5.841066
1585	201.118680	-211.431622	6.098548
1586	201.897000	-211.475304	6.378434
1587	202.675320	-211.510163	6.673436
1588	203.453640	-211.546563	6.983456
1589	204.231960	-211.603587	7.312885
1590	205.010280	-211.667619	7.567450
1591	205.788600	-211.737894	7.811981
1592	206.566920	-211.814412	8.046476
1593	207.345240	-211.897174	8.270936
1594	208.123560	-211.986178	8.485361
1595	208.901880	-212.081427	8.689751
1596	209.680200	-212.182918	8.884106
1597	195.128100	-209.552957	4.370261
1598	196.138340	-209.497442	4.599114
1599	197.148580	-209.451329	4.836981
1600	198.158820	-209.414618	5.083861
1601	199.169060	-209.387309	5.339755
1602	200.179300	-209.369402	5.604662
1603	201.189540	-209.360898	5.878582
1604	202.199780	-209.361795	6.161516
1605	203.210020	-209.352235	6.483786
1606	204.220260	-209.355400	6.806062
1607	205.230500	-209.362916	7.107551
1608	206.240740	-209.382475	7.405589
1609	207.250980	-209.439871	7.721000
1610	208.261220	-209.535807	8.065771
1611	209.271460	-209.650582	8.390335
1612	210.281700	-209.789209	8.719073
1613	211.291940	-209.951688	9.051985
1614	212.302180	-210.138021	9.389071
1615	213.312420	-210.348206	9.730331
1616	214.322660	-210.582244	10.075765
1617	215.332900	-210.840134	10.425373
1618	198.626700	-207.718170	5.551003
1619	199.646375	-207.736743	5.833380
1620	200.666050	-207.768109	6.118064
1621	201.685725	-207.812270	6.405055
1622	202.705400	-207.869224	6.694353
1623	203.725075	-207.938972	6.985958
1624	204.744750	-208.021513	7.279870
1625	205.764425	-208.116849	7.576089
1626	206.784100	-208.192642	7.890520
1627	207.803775	-208.321443	8.201817
1628	208.823450	-208.485779	8.508412
1629	209.843125	-208.670407	8.807377
1630	210.862800	-208.865227	9.110751
1631	211.882475	-209.057178	9.449622
1632	212.902150	-209.247910	9.743657
1633	213.921825	-209.448071	10.033415
1634	214.941500	-209.657662	10.318896
1635	215.961175	-209.876683	10.600101
1636	216.980850	-210.105134	10.877029
1637	218.000525	-210.343015	11.149680
1638	219.020200	-210.590325	11.418054
1639	201.005200	-206.559410	6.535890
1640	202.141015	-206.520268	6.904596
1641	203.276830	-206.511390	7.264736
1642	204.412645	-206.532776	7.616311
1643	205.548460	-206.584425	7.959319
1644	206.684275	-206.666339	8.293760
1645	207.820090	-206.778516	8.619636
1646	208.955905	-206.920956	8.936946
1647	210.091720	-207.090938	9.237145
1648	211.227535	-207.344529	9.520740
1649	212.363350	-207.649288	9.795274
1650	213.499165	-207.954438	10.083088
1651	214.634980	-208.217510	10.398195
1652	215.770795	-208.423524	10.729530
1653	216.906610	-208.619024	11.051467
1654	218.042425	-208.798319	11.380072
1655	219.178240	-208.961409	11.715345
1656	220.314055	-209.108295	12.057285
1657	221.449870	-209.238977	12.405893
1658	222.585685	-209.353454	12.761169
1659	223.721500	-209.451727	13.123112
1660	207.404200	-205.962667	8.749665
1661	208.230540	-206.148797	9.004907
1662	209.056880	-206.330652	9.261300
1663	209.883220	-206.508233	9.518843
1664	210.709560	-206.681540	9.777537
1665	211.535900	-206.850571	10.037382
1666	212.362240	-207.015328	10.298378
1667	213.188580	-207.175811	10.560524
1668	214.014920	-207.366420	10.856718
1669	214.841260	-207.517734	11.120453
1670	215.667600	-207.652693	11.362158
1671	216.493940	-207.794988	11.603249
1672	217.320280	-207.950082	11.847916
1673	218.146620	-208.109846	12.087633
1674	218.972960	-208.265395	12.329260
1675	219.799300	-208.421526	12.567431
1676	220.625640	-208.578239	12.802145
1677	221.451980	-208.735535	13.033402
1678	222.278320	-208.893414	13.261201
1679	223.104660	-209.051876	13.485544
1680	223.931000	-209.210920	13.706430
1681	207.376400	-205.543385	9.976369
1682	208.313920	-205.492427	10.397731
1683	209.251440	-205.475535	10.795427
1684	210.188960	-205.492709	11.169455
1685	211.126480	-205.543948	11.519816
1686	212.064000	-205.629253	11.846510
1687	213.001520	-205.748623	12.149538
1688	213.939040	-205.902059	12.428898
1689	214.876560	-206.103485	12.673390
1690	215.814080	-206.349839	12.873759
1691	216.751600	-206.620455	13.055051
1692	217.689120	-206.902833	13.248869
1693	218.626640	-207.193673	13.482379
1694	219.564160	-207.495525	13.767096
1695	220.501680	-207.736728	14.008492
1696	221.439200	-207.970255	14.252095
1697	222.376720	-208.196107	14.497906
1698	223.314240	-208.414284	14.745925
1699	224.251760	-208.624785	14.996152
1700	225.189280	-208.827610	15.248587
1701	226.126800	-209.022760	15.503229
1702	190.899800	-212.404297	4.575059
1703	191.899090	-212.352320	4.550454
1704	192.898380	-212.306838	4.545709
1705	193.897670	-212.267851	4.560825
1706	194.896960	-212.235360	4.595802
1707	195.896250	-212.209364	4.650640
1708	196.895540	-212.189864	4.725338
1709	197.894830	-212.176858	4.819898
1710	198.894120	-212.178773	4.939411
1711	199.893410	-212.185392	5.085101
1712	200.892700	-212.195890	5.250638
1713	201.891990	-212.208466	5.428394
1714	202.891280	-212.220402	5.611158
1715	203.890570	-212.228034	5.794037
1716	204.889860	-212.254438	5.991065
1717	205.889150	-212.285667	6.196732
1718	206.888440	-212.321723	6.411037
1719	207.887730	-212.362605	6.633980
1720	208.887020	-212.408314	6.865561
1721	209.886310	-212.458848	7.105780
1722	210.885600	-212.514209	7.354637
1723	191.805800	-213.748793	3.763183
1724	192.732525	-213.720540	3.916750
1725	193.659250	-213.694618	4.066268
1726	194.585975	-213.671027	4.211737
1727	195.512700	-213.649768	4.353157
1728	196.439425	-213.630840	4.490528
1729	197.366150	-213.614243	4.623849
1730	198.292875	-213.599977	4.753122
1731	199.219600	-213.552732	4.908967
1732	200.146325	-213.530148	5.058211
1733	201.073050	-213.531770	5.189052
1734	201.999775	-213.547420	5.289511
1735	202.926500	-213.562135	5.352332
1736	203.853225	-213.560246	5.379635
1737	204.779950	-213.567413	5.457281
1738	205.706675	-213.576654	5.531774
1739	206.633400	-213.587968	5.603114
1740	207.560125	-213.601356	5.671302
1741	208.486850	-213.616816	5.736336
1742	209.413575	-213.634350	5.798219
1743	210.340300	-213.653957	5.856948
1744	185.053700	-214.335524	4.049455
1745	186.177470	-214.308365	4.004463
1746	187.301240	-214.287553	3.977185
1747	188.425010	-214.273086	3.967618
1748	189.548780	-214.264966	3.975765
1749	190.672550	-214.263191	4.001624
1750	191.796320	-214.267763	4.045195
1751	192.920090	-214.278680	4.106479
1752	194.043860	-214.303570	4.175763
1753	195.167630	-214.341627	4.275446
1754	196.291400	-214.387925	4.388659
1755	197.415170	-214.434392	4.507832
1756	198.538940	-214.473949	4.634114
1757	199.662710	-214.504665	4.776175
1758	200.786480	-214.514039	4.907572
1759	201.910250	-214.516784	5.043986
1760	203.034020	-214.512899	5.185417
1761	204.157790	-214.502384	5.331866
1762	205.281560	-214.485238	5.483332
1763	206.405330	-214.461463	5.639815
1764	207.529100	-214.431057	5.801316
1765	191.550100	-210.776095	4.154749
1766	192.693605	-210.885099	4.356157
1767	193.837110	-210.998360	4.560542
1768	194.980615	-211.115876	4.767905
1769	196.124120	-211.237649	4.978244
1770	197.267625	-211.363677	5.191561
1771	198.411130	-211.493961	5.407855
1772	199.554635	-211.628502	5.627126
1773	200.698140	-211.788048	5.877990
1774	201.841645	-211.941611	6.126065
1775	202.985150	-212.076886	6.371270
1776	204.128655	-212.200575	6.610990
1777	205.272160	-212.332110	6.842711
1778	206.415665	-212.485018	7.058187
1779	207.559170	-212.608669	7.261163
1780	208.702675	-212.728700	7.453850
1781	209.846180	-212.845110	7.636249
1782	210.989685	-212.957898	7.808359
1783	212.133190	-213.067066	7.970182
1784	213.276695	-213.172612	8.121715
1785	214.420200	-213.274537	8.262961
1786	185.332800	-213.006809	4.253080
1787	186.381375	-212.955824	4.231693
1788	187.429950	-212.916180	4.230311
1789	188.478525	-212.887875	4.248934
1790	189.527100	-212.870912	4.287564
1791	190.575675	-212.865289	4.346198
1792	191.624250	-212.871006	4.424839
1793	192.672825	-212.888063	4.523485
1794	193.721400	-212.908845	4.664246
1795	194.769975	-212.945422	4.812633
1796	195.818550	-212.997492	4.966972
1797	196.867125	-213.061318	5.131818
1798	197.915700	-213.129305	5.315969
1799	198.964275	-213.189890	5.529931
1800	200.012850	-213.235349	5.699907
1801	201.061425	-213.276708	5.870765
1802	202.110000	-213.313966	6.042504
1803	203.158575	-213.347123	6.215124
1804	204.207150	-213.376179	6.388626
1805	205.255725	-213.401134	6.563009
1806	206.304300	-213.421989	6.738273
1807	178.890700	-214.744950	4.063409
1808	179.992180	-214.812599	4.185264
1809	181.093660	-214.870245	4.303032
1810	182.195140	-214.917888	4.416714
1811	183.296620	-214.955528	4.526309
1812	184.398100	-214.983165	4.631818
1813	185.499580	-215.000798	4.733240
1814	186.601060	-215.008428	4.830576
1815	187.702540	-215.004881	4.944338
1816	188.804020	-214.970657	5.046139
1817	189.905500	-214.938023	5.126756
1818	191.006980	-214.919808	5.188847
1819	192.108460	-214.900845	5.254105
1820	193.209940	-214.865363	5.336817
1821	194.311420	-214.799021	5.390920
1822	195.412900	-214.720100	5.440909
1823	196.514380	-214.628599	5.486786
1824	197.615860	-214.524518	5.528550
1825	198.717340	-214.407857	5.566201
1826	199.818820	-214.278616	5.599739
1827	200.920300	-214.136796	5.629164
1828	200.091000	-209.128363	3.941034
1829	201.216860	-209.136240	4.266042
1830	202.342720	-209.149589	4.605712
1831	203.468580	-209.168409	4.960043
1832	204.594440	-209.192700	5.329037
1833	205.720300	-209.222462	5.712692
1834	206.846160	-209.257695	6.111008
1835	207.972020	-209.298399	6.523987
1836	209.097880	-209.321212	7.026621
1837	210.223740	-209.351450	7.502412
1838	211.349600	-209.406463	7.961139
1839	212.475460	-209.491255	8.422118
1840	213.601320	-209.596604	8.869192
1841	214.727180	-209.704422	9.266217
1842	215.853040	-209.800436	9.653159
1843	216.978900	-209.902718	10.022201
1844	218.104760	-210.011267	10.373344
1845	219.230620	-210.126084	10.706587
1846	220.356480	-210.247169	11.021931
1847	221.482340	-210.374521	11.319376
1848	222.608200	-210.508141	11.598922
1849	199.797600	-207.710570	5.349746
1850	200.977890	-207.839008	5.524710
1851	202.158180	-207.969862	5.725206
1852	203.338470	-208.103131	5.951235
1853	204.518760	-208.238815	6.202797
1854	205.699050	-208.376915	6.479891
1855	206.879340	-208.517429	6.782517
1856	208.059630	-208.660359	7.110676
1857	209.239920	-208.817673	7.475640
1858	210.420210	-208.980025	7.864255
1859	211.600500	-209.156441	8.293392
1860	212.780790	-209.323771	8.737353
1861	213.961080	-209.464605	9.166402
1862	215.141370	-209.598407	9.582962
1863	216.321660	-209.732886	9.956247
1864	217.501950	-209.859899	10.318714
1865	218.682240	-209.979446	10.670365
1866	219.862530	-210.091527	11.011197
1867	221.042820	-210.196142	11.341212
1868	222.223110	-210.293291	11.660410
1869	223.403400	-210.382974	11.968790
1870	202.623100	-207.018557	6.492224
1871	203.673840	-207.196840	6.740344
1872	204.724580	-207.370212	6.996164
1873	205.775320	-207.538672	7.259683
1874	206.826060	-207.702221	7.530901
1875	207.876800	-207.860858	7.809818
1876	208.927540	-208.014584	8.096434
1877	209.978280	-208.163398	8.390750
1878	211.029020	-208.323106	8.678532
1879	212.079760	-208.466608	8.973968
1880	213.130500	-208.580875	9.294152
1881	214.181240	-208.693249	9.637270
1882	215.231980	-208.826698	9.979340
1883	216.282720	-208.979113	10.283787
1884	217.333460	-209.115838	10.599340
1885	218.384200	-209.255290	10.913174
1886	219.434940	-209.397469	11.225289
1887	220.485680	-209.542375	11.535686
1888	221.536420	-209.690008	11.844364
1889	222.587160	-209.840368	12.151324
1890	223.637900	-209.993455	12.456566
1891	205.679400	-205.988928	7.919781
1892	206.613855	-206.165141	8.208795
1893	207.548310	-206.341504	8.494511
1894	208.482765	-206.518018	8.776929
1895	209.417220	-206.694683	9.056049
1896	210.351675	-206.871499	9.331871
1897	211.286130	-207.048465	9.604394
1898	212.220585	-207.225582	9.873619
1899	213.155040	-207.442595	10.099696
1900	214.089495	-207.638780	10.346710
1901	215.023950	-207.817075	10.598776
1902	215.958405	-207.985890	10.842947
1903	216.892860	-208.134871	11.105700
1904	217.827315	-208.260966	11.381126
1905	218.761770	-208.410428	11.650182
1906	219.696225	-208.554986	11.922951
1907	220.630680	-208.694641	12.199431
1908	221.565135	-208.829393	12.479624
1909	222.499590	-208.959242	12.763530
1910	223.434045	-209.084188	13.051148
1911	224.368500	-209.204231	13.342478
1912	211.393400	-205.575066	10.802385
1913	212.182335	-205.844190	11.031075
1914	212.971270	-206.102475	11.260647
1915	213.760205	-206.349920	11.491102
1916	214.549140	-206.586527	11.722440
1917	215.338075	-206.812294	11.954661
1918	216.127010	-207.027223	12.187764
1919	216.915945	-207.231312	12.421751
1920	217.704880	-207.436946	12.635213
1921	218.493815	-207.605504	12.875748
1922	219.282750	-207.706273	13.235221
1923	220.071685	-207.844292	13.494629
1924	220.860620	-208.061138	13.589669
1925	221.649555	-208.205413	13.903341
1926	222.438490	-208.373167	14.163009
1927	223.227425	-208.544182	14.431231
1928	224.016360	-208.718459	14.708007
1929	224.805295	-208.895997	14.993338
1930	225.594230	-209.076797	15.287222
1931	226.383165	-209.260858	15.589660
1932	227.172100	-209.448181	15.900652
1933	187.734500	-214.794865	3.551576
1934	189.065645	-214.672837	3.399240
1935	190.396790	-214.571935	3.279135
1936	191.727935	-214.492160	3.191261
1937	193.059080	-214.433512	3.135619
1938	194.390225	-214.395990	3.112207
1939	195.721370	-214.379595	3.121027
1940	197.052515	-214.384326	3.162078
1941	198.383660	-214.432446	3.252635
1942	199.714805	-214.484432	3.381703
1943	201.045950	-214.543109	3.542427
1944	202.377095	-214.632439	3.715149
1945	203.708240	-214.733062	3.872811
1946	205.039385	-214.844503	4.046002
1947	206.370530	-214.911050	4.221394
1948	207.701675	-214.973940	4.403858
1949	209.032820	-215.033171	4.593395
1950	210.363965	-215.088743	4.790003
1951	211.695110	-215.140657	4.993684
1952	213.026255	-215.188913	5.204437
1953	214.357400	-215.233510	5.422262
1954	198.294400	-213.548788	2.532798
1955	199.332455	-213.616464	2.581251
1956	200.370510	-213.681236	2.643147
1957	201.408565	-213.743104	2.718484
1958	202.446620	-213.802068	2.807265
1959	203.484675	-213.858130	2.909487
1960	204.522730	-213.911287	3.025152
1961	205.560785	-213.961541	3.154258
1962	206.598840	-214.011707	3.274696
1963	207.636895	-214.060976	3.420483
1964	208.674950	-214.100483	3.590841
1965	209.713005	-214.127924	3.784191
1966	210.751060	-214.154302	4.002808
1967	211.789115	-214.194068	4.249536
1968	212.827170	-214.226329	4.507032
1969	213.865225	-214.257693	4.785534
1970	214.903280	-214.288162	5.085044
1971	215.941335	-214.317735	5.405559
1972	216.979390	-214.346411	5.747082
1973	218.017445	-214.374192	6.109611
1974	219.055500	-214.401076	6.493146
1975	183.011700	-216.565227	3.647485
1976	183.784055	-216.534351	3.661977
1977	184.556410	-216.501789	3.684121
1978	185.328765	-216.467541	3.713916
1979	186.101120	-216.431606	3.751362
1980	186.873475	-216.393986	3.796460
1981	187.645830	-216.354679	3.849209
1982	188.418185	-216.313687	3.909608
1983	189.190540	-216.252133	3.992887
1984	189.962895	-216.196707	4.082304
1985	190.735250	-216.156954	4.179023
1986	191.507605	-216.130873	4.277644
1987	192.279960	-216.110416	4.369578
1988	193.052315	-216.086376	4.446031
1989	193.824670	-216.083137	4.504841
1990	194.597025	-216.091221	4.555765
1991	195.369380	-216.110628	4.598801
1992	196.141735	-216.141359	4.633950
1993	196.914090	-216.183412	4.661213
1994	197.686445	-216.236788	4.680588
1995	198.458800	-216.301488	4.692077
1996	191.368100	-214.567852	2.987523
1997	192.240595	-214.702313	3.144124
1998	193.113090	-214.828643	3.297515
[truncated: 30,969 more rows]
