# Supplementary material for: Three-Dimensional Muscle Architecture and Comprehensive Dynamic Properties of Rabbit Gastrocnemius, Plantaris and Soleus: Input for Simulation Studies
Source: PLoS One. 2015 Jun 26;10(6):e0130985. doi: 10.1371/journal.pone.0130985 (PMC4482742; doi:10.1371/journal.pone.0130985)
Supplement: S11 Dataset — (TXT) [file pone.0130985.s011.txt]

MESH "kom1" dimension 3 Elemtype linear Nnode 2
Coordinates rabbit M. plantaris R3
1	229.301300	-215.167438	14.450760
2	229.923280	-215.069844	14.540102
3	230.545260	-214.971095	14.612903
4	231.167240	-214.871190	14.669162
5	231.789220	-214.770130	14.708879
6	232.411200	-214.667915	14.732055
7	233.033180	-214.564545	14.738690
8	233.655160	-214.460019	14.728783
9	234.277140	-214.324711	14.716489
10	234.899120	-214.205220	14.674739
11	235.521100	-214.099812	14.601391
12	236.143080	-214.003404	14.505449
13	236.765060	-213.913156	14.395227
14	237.387040	-213.828451	14.275637
15	238.009020	-213.745895	14.170641
16	238.631000	-213.668785	14.058597
17	239.252980	-213.597122	13.939504
18	239.874960	-213.530905	13.813364
19	240.496940	-213.470134	13.680175
20	241.118920	-213.414810	13.539938
21	241.740900	-213.364932	13.392652
22	224.608300	-213.482561	15.207300
23	225.231385	-213.376769	15.162858
24	225.854470	-213.273870	15.119000
25	226.477555	-213.173865	15.075725
26	227.100640	-213.076752	15.033034
27	227.723725	-212.982532	14.990926
28	228.346810	-212.891205	14.949402
29	228.969895	-212.802771	14.908462
30	229.592980	-212.728475	14.867717
31	230.216065	-212.649798	14.831447
32	230.839150	-212.564325	14.796712
33	231.462235	-212.476552	14.758140
34	232.085320	-212.394187	14.709769
35	232.708405	-212.324899	14.646640
36	233.331490	-212.252117	14.580574
37	233.954575	-212.180864	14.507995
38	234.577660	-212.111138	14.428903
39	235.200745	-212.042940	14.343298
40	235.823830	-211.976269	14.251180
41	236.446915	-211.911126	14.152549
42	237.070000	-211.847510	14.047405
43	217.337600	-212.278329	15.937156
44	217.874910	-212.303553	15.872102
45	218.412220	-212.318851	15.823746
46	218.949530	-212.324223	15.792091
47	219.486840	-212.319670	15.777134
48	220.024150	-212.305191	15.778877
49	220.561460	-212.280787	15.797320
50	221.098770	-212.246458	15.832461
51	221.636080	-212.208750	15.906934
52	222.173390	-212.152287	16.001105
53	222.710700	-212.080530	16.102049
54	223.248010	-211.999082	16.195691
55	223.785320	-211.914776	16.269175
56	224.322630	-211.834659	16.313169
57	224.859940	-211.779912	16.351877
58	225.397250	-211.731585	16.376816
59	225.934560	-211.689678	16.387988
60	226.471870	-211.654190	16.385392
61	227.009180	-211.625122	16.369028
62	227.546490	-211.602474	16.338896
63	228.083800	-211.586245	16.294996
64	221.523500	-213.166866	15.175100
65	222.124665	-213.125105	15.284598
66	222.725830	-213.081323	15.376134
67	223.326995	-213.035521	15.449707
68	223.928160	-212.987699	15.505316
69	224.529325	-212.937858	15.542962
70	225.130490	-212.885996	15.562645
71	225.731655	-212.832115	15.564365
72	226.332820	-212.771867	15.544969
73	226.933985	-212.708027	15.504078
74	227.535150	-212.645528	15.445095
75	228.136315	-212.589455	15.372556
76	228.737480	-212.544025	15.291625
77	229.338645	-212.511646	15.207560
78	229.939810	-212.468327	15.139694
79	230.540975	-212.428353	15.070945
80	231.142140	-212.391724	15.001313
81	231.743305	-212.358440	14.930798
82	232.344470	-212.328500	14.859400
83	232.945635	-212.301904	14.787119
84	233.546800	-212.278654	14.713955
85	232.955800	-214.263837	14.723115
86	233.601025	-214.217334	14.561875
87	234.246250	-214.167152	14.410299
88	234.891475	-214.113291	14.268387
89	235.536700	-214.055750	14.136139
90	236.181925	-213.994530	14.013555
91	236.827150	-213.929630	13.900634
92	237.472375	-213.861052	13.797378
93	238.117600	-213.788713	13.699895
94	238.762825	-213.708930	13.618665
95	239.408050	-213.624274	13.550232
96	240.053275	-213.538480	13.489605
97	240.698500	-213.455537	13.431894
98	241.343725	-213.378775	13.374048
99	241.988950	-213.306790	13.339040
100	242.634175	-213.237966	13.313459
101	243.279400	-213.172303	13.297305
102	243.924625	-213.109800	13.290577
103	244.569850	-213.050458	13.293276
104	245.215075	-212.994277	13.305401
105	245.860300	-212.941256	13.326953
106	236.408700	-215.902765	14.863567
107	237.112610	-215.818269	14.692183
108	237.816520	-215.731110	14.532227
109	238.520430	-215.641287	14.383698
110	239.224340	-215.548803	14.246598
111	239.928250	-215.453655	14.120925
112	240.632160	-215.355844	14.006680
113	241.336070	-215.255371	13.903863
114	242.039980	-215.147056	13.747596
115	242.743890	-215.044388	13.636396
116	243.447800	-214.946208	13.569097
117	244.151710	-214.844125	13.540436
118	244.855620	-214.727409	13.539157
119	245.559530	-214.587001	13.548145
120	246.263440	-214.430921	13.519458
121	246.967350	-214.261648	13.491818
122	247.671260	-214.079182	13.465224
123	248.375170	-213.883522	13.439677
124	249.079080	-213.674670	13.415175
125	249.782990	-213.452624	13.391720
126	250.486900	-213.217385	13.369312
127	239.680000	-216.960107	12.989263
128	240.453545	-216.798037	12.849376
129	241.227090	-216.631345	12.720009
130	242.000635	-216.460033	12.601163
131	242.774180	-216.284099	12.492836
132	243.547725	-216.103543	12.395029
133	244.321270	-215.918367	12.307742
134	245.094815	-215.728568	12.230975
135	245.868360	-215.545153	12.163506
136	246.641905	-215.357583	12.111159
137	247.415450	-215.153043	12.067923
138	248.188995	-214.927941	12.031262
139	248.962540	-214.694180	12.005057
140	249.736085	-214.472766	11.996389
141	250.509630	-214.249897	11.974362
142	251.283175	-214.024682	11.956379
143	252.056720	-213.797122	11.942442
144	252.830265	-213.567217	11.932549
145	253.603810	-213.334965	11.926702
146	254.377355	-213.100368	11.924900
147	255.150900	-212.863426	11.927142
148	236.279600	-216.109875	14.048127
149	237.090065	-215.863421	14.044400
150	237.900530	-215.625049	14.021037
151	238.710995	-215.394760	13.978038
152	239.521460	-215.172552	13.915405
153	240.331925	-214.958426	13.833136
154	241.142390	-214.752381	13.731231
155	241.952855	-214.554419	13.609691
156	242.763320	-214.352466	13.436522
157	243.573785	-214.156875	13.246606
158	244.384250	-213.972245	13.053748
159	245.194715	-213.806032	12.866461
160	246.005180	-213.662856	12.686504
161	246.815645	-213.543880	12.511600
162	247.626110	-213.425045	12.376589
163	248.436575	-213.319154	12.256249
164	249.247040	-213.226209	12.150581
165	250.057505	-213.146208	12.059583
166	250.867970	-213.079151	11.983256
167	251.678435	-213.025040	11.921600
168	252.488900	-212.983873	11.874616
169	236.704600	-217.198526	12.409098
170	237.471990	-216.948836	12.261916
171	238.239380	-216.699946	12.132617
172	239.006770	-216.451854	12.021202
173	239.774160	-216.204562	11.927670
174	240.541550	-215.958069	11.852021
175	241.308940	-215.712375	11.794256
176	242.076330	-215.467481	11.754373
177	242.843720	-215.225053	11.759525
178	243.611110	-214.984698	11.780062
179	244.378500	-214.744369	11.800134
180	245.145890	-214.501561	11.814398
181	245.913280	-214.257076	11.824581
182	246.680670	-214.015666	11.833210
183	247.448060	-213.789473	11.832918
184	248.215450	-213.568181	11.828915
185	248.982840	-213.351787	11.821203
186	249.750230	-213.140293	11.809782
187	250.517620	-212.933699	11.794650
188	251.285010	-212.732004	11.775809
189	252.052400	-212.535209	11.753258
190	238.350500	-217.649113	12.701185
191	239.051710	-217.487404	12.400898
192	239.752920	-217.316110	12.125541
193	240.454130	-217.135232	11.875115
194	241.155340	-216.944768	11.649620
195	241.856550	-216.744719	11.449055
196	242.557760	-216.535086	11.273422
197	243.258970	-216.315868	11.122719
198	243.960180	-216.121709	10.975320
199	244.661390	-215.899458	10.872417
200	245.362600	-215.648922	10.811392
201	246.063810	-215.371964	10.778635
202	246.765020	-215.079043	10.760780
203	247.466230	-214.794722	10.755775
204	248.167440	-214.554651	10.738139
205	248.868650	-214.324372	10.729691
206	249.569860	-214.103884	10.730431
207	250.271070	-213.893187	10.740359
208	250.972280	-213.692281	10.759475
209	251.673490	-213.501167	10.787778
210	252.374700	-213.319844	10.825270
211	239.782000	-217.701308	12.250540
212	240.464335	-217.479584	12.117631
213	241.146670	-217.259723	11.991840
214	241.829005	-217.041724	11.873168
215	242.511340	-216.825589	11.761613
216	243.193675	-216.611316	11.657176
217	243.876010	-216.398907	11.559858
218	244.558345	-216.188360	11.469657
219	245.240680	-215.989953	11.348537
220	245.923015	-215.792131	11.252659
221	246.605350	-215.596420	11.193573
222	247.287685	-215.392715	11.162848
223	247.970020	-215.164056	11.132036
224	248.652355	-214.929571	11.111161
225	249.334690	-214.701893	11.077464
226	250.017025	-214.469672	11.048627
227	250.699360	-214.232908	11.024647
228	251.381695	-213.991601	11.005526
229	252.064030	-213.745752	10.991262
230	252.746365	-213.495359	10.981858
231	253.428700	-213.240424	10.977311
232	240.370100	-217.967899	11.719577
233	241.198590	-217.683763	11.552963
234	242.027080	-217.400508	11.399342
235	242.855570	-217.118134	11.258713
236	243.684060	-216.836640	11.131076
237	244.512550	-216.556027	11.016431
238	245.341040	-216.276294	10.914779
239	246.169530	-215.997441	10.826119
240	246.998020	-215.698320	10.761165
241	247.826510	-215.412076	10.719539
242	248.655000	-215.122452	10.687221
243	249.483490	-214.842880	10.650184
244	250.311980	-214.607072	10.609288
245	251.140470	-214.405379	10.578822
246	251.968960	-214.189763	10.574336
247	252.797450	-213.986624	10.581996
248	253.625940	-213.795963	10.601801
249	254.454430	-213.617779	10.633751
250	255.282920	-213.452071	10.677847
251	256.111410	-213.298842	10.734089
252	256.939900	-213.158089	10.802476
253	240.141300	-218.242111	11.807732
254	241.020215	-217.992460	11.670885
255	241.899130	-217.737416	11.546708
256	242.778045	-217.476978	11.435200
257	243.656960	-217.211147	11.336362
258	244.535875	-216.939922	11.250193
259	245.414790	-216.663304	11.176693
260	246.293705	-216.381293	11.115863
261	247.172620	-216.079897	11.120599
262	248.051535	-215.741707	11.109823
263	248.930450	-215.402387	11.077173
264	249.809365	-215.097528	11.029043
265	250.688280	-214.846563	10.985508
266	251.567195	-214.647533	10.970641
267	252.446110	-214.442126	10.977182
268	253.325025	-214.258371	10.997134
269	254.203940	-214.096270	11.030497
270	255.082855	-213.955822	11.077270
271	255.961770	-213.837027	11.137454
272	256.840685	-213.739886	11.211048
273	257.719600	-213.664397	11.298053
274	236.001300	-216.294538	14.019571
275	236.788410	-216.120822	13.798130
276	237.575520	-215.948449	13.581655
277	238.362630	-215.777419	13.370148
278	239.149740	-215.607732	13.163608
279	239.936850	-215.439387	12.962035
280	240.723960	-215.272385	12.765429
281	241.511070	-215.106726	12.573791
282	242.298180	-214.960010	12.367982
283	243.085290	-214.797484	12.178164
284	243.872400	-214.625313	12.004569
285	244.659510	-214.452992	11.846676
286	245.446620	-214.290464	11.704068
287	246.233730	-214.145136	11.577857
288	247.020840	-214.020085	11.464090
289	247.807950	-213.906270	11.364542
290	248.595060	-213.803690	11.279212
291	249.382170	-213.712345	11.208102
292	250.169280	-213.632236	11.151210
293	250.956390	-213.563362	11.108536
294	251.743500	-213.505723	11.080082
295	235.453100	-216.162864	14.178213
296	236.188475	-215.968523	14.063873
297	236.923850	-215.780604	13.944839
298	237.659225	-215.599108	13.821111
299	238.394600	-215.424034	13.692690
300	239.129975	-215.255382	13.559576
301	239.865350	-215.093152	13.421768
302	240.600725	-214.937344	13.279267
303	241.336100	-214.785511	13.121469
304	242.071475	-214.644932	12.966903
305	242.806850	-214.510584	12.816584
306	243.542225	-214.377753	12.666805
307	244.277600	-214.242783	12.512455
308	245.012975	-214.103726	12.350929
309	245.748350	-213.971396	12.214237
310	246.483725	-213.840244	12.082764
311	247.219100	-213.710272	11.956510
312	247.954475	-213.581478	11.835475
313	248.689850	-213.453864	11.719660
314	249.425225	-213.327428	11.609063
315	250.160600	-213.202172	11.503685
316	222.993300	-213.476737	15.004765
317	223.659605	-213.344253	14.971381
318	224.325910	-213.215112	14.934943
319	224.992215	-213.089314	14.895449
320	225.658520	-212.966859	14.852901
321	226.324825	-212.847747	14.807298
322	226.991130	-212.731979	14.758641
323	227.657435	-212.619553	14.706929
324	228.323740	-212.506709	14.663373
325	228.990045	-212.398098	14.611932
326	229.656350	-212.297531	14.550328
327	230.322655	-212.207219	14.478293
328	230.988960	-212.124383	14.395128
329	231.655265	-212.043852	14.298636
330	232.321570	-211.973476	14.181041
331	232.987875	-211.909989	14.046973
332	233.654180	-211.853393	13.896430
333	234.320485	-211.803688	13.729413
334	234.986790	-211.760873	13.545923
335	235.653095	-211.724949	13.345958
336	236.319400	-211.695915	13.129519
337	226.753000	-214.594258	14.508020
338	227.481240	-214.498000	14.405238
339	228.209480	-214.399922	14.301133
340	228.937720	-214.300025	14.195705
341	229.665960	-214.198309	14.088954
342	230.394200	-214.094775	13.980880
343	231.122440	-213.989422	13.871484
344	231.850680	-213.882249	13.760764
345	232.578920	-213.792159	13.661558
346	233.307160	-213.686549	13.557512
347	234.035400	-213.575184	13.441473
348	234.763640	-213.461915	13.312971
349	235.491880	-213.344144	13.177167
350	236.220120	-213.216914	13.042008
351	236.948360	-213.103588	12.915380
352	237.676600	-212.991443	12.786871
353	238.404840	-212.880479	12.656482
354	239.133080	-212.770696	12.524212
355	239.861320	-212.662095	12.390061
356	240.589560	-212.554675	12.254029
357	241.317800	-212.448436	12.116116
358	233.972800	-215.253999	13.685885
359	234.657030	-215.137537	13.591145
360	235.341260	-215.016945	13.493434
361	236.025490	-214.892224	13.392751
362	236.709720	-214.763373	13.289097
363	237.393950	-214.630392	13.182472
364	238.078180	-214.493281	13.072876
365	238.762410	-214.352041	12.960308
366	239.446640	-214.191854	12.856180
367	240.130870	-214.028675	12.740541
368	240.815100	-213.869011	12.610564
369	241.499330	-213.717527	12.468505
370	242.183560	-213.577240	12.320314
371	242.867790	-213.449790	12.174345
372	243.552020	-213.339001	12.077881
373	244.236250	-213.239269	11.992930
374	244.920480	-213.150592	11.919491
375	245.604710	-213.072972	11.857564
376	246.288940	-213.006408	11.807150
377	246.973170	-212.950900	11.768249
378	247.657400	-212.906448	11.740860
379	236.922800	-215.922922	13.291433
380	237.546785	-215.774783	13.114241
381	238.170770	-215.624122	12.948490
382	238.794755	-215.470938	12.794181
383	239.418740	-215.315233	12.651315
384	240.042725	-215.157006	12.519890
385	240.666710	-214.996257	12.399907
386	241.290695	-214.832987	12.291366
387	241.914680	-214.689296	12.169073
388	242.538665	-214.531796	12.068492
389	243.162650	-214.359118	11.992822
390	243.786635	-214.171492	11.943466
391	244.410620	-213.971354	11.919786
392	245.034605	-213.763673	11.919030
393	245.658590	-213.602800	11.907486
394	246.282575	-213.449887	11.908383
395	246.906560	-213.304934	11.921721
396	247.530545	-213.167941	11.947501
397	248.154530	-213.038909	11.985722
398	248.778515	-212.917837	12.036384
399	249.402500	-212.804725	12.099487
400	237.076500	-216.790255	13.233062
401	237.759400	-216.650529	13.043225
402	238.442300	-216.502800	12.868861
403	239.125200	-216.347066	12.709970
404	239.808100	-216.183327	12.566551
405	240.491000	-216.011585	12.438604
406	241.173900	-215.831838	12.326129
407	241.856800	-215.644087	12.229127
408	242.539700	-215.433507	12.151900
409	243.222600	-215.215519	12.093890
410	243.905500	-215.003706	12.049165
411	244.588400	-214.806648	12.011365
412	245.271300	-214.620272	11.977739
413	245.954200	-214.433698	11.948132
414	246.637100	-214.250360	11.919356
415	247.320000	-214.071803	11.895198
416	248.002900	-213.898026	11.875659
417	248.685800	-213.729030	11.860737
418	249.368700	-213.564815	11.850434
419	250.051600	-213.405380	11.844748
420	250.734500	-213.250726	11.843680
421	236.450600	-217.439582	12.904034
422	237.181190	-217.304782	12.721665
423	237.911780	-217.161120	12.541311
424	238.642370	-217.008598	12.362971
425	239.372960	-216.847214	12.186645
426	240.103550	-216.676969	12.012334
427	240.834140	-216.497863	11.840036
428	241.564730	-216.309896	11.669752
429	242.295320	-216.144136	11.463449
430	243.025910	-215.952665	11.264714
431	243.756500	-215.736080	11.079358
432	244.487090	-215.496941	10.917982
433	245.217680	-215.238749	10.796192
434	245.948270	-214.963281	10.705368
435	246.678860	-214.722095	10.596200
436	247.409450	-214.479240	10.498098
437	248.140040	-214.234718	10.411062
438	248.870630	-213.988527	10.335092
439	249.601220	-213.740669	10.270188
440	250.331810	-213.491142	10.216350
441	251.062400	-213.239947	10.173578
442	241.393500	-217.120595	10.600471
443	241.892170	-216.889319	10.655903
444	242.390840	-216.660169	10.699984
445	242.889510	-216.433147	10.732715
446	243.388180	-216.208252	10.754094
447	243.886850	-215.985484	10.764124
448	244.385520	-215.764843	10.762802
449	244.884190	-215.546329	10.750130
450	245.382860	-215.324189	10.724786
451	245.881530	-215.104297	10.685561
452	246.380200	-214.887066	10.636211
453	246.878870	-214.674405	10.579000
454	247.377540	-214.469435	10.514922
455	247.876210	-214.275825	10.444690
456	248.374880	-214.108034	10.387005
457	248.873550	-213.953294	10.328391
458	249.372220	-213.811603	10.268850
459	249.870890	-213.682961	10.208381
460	250.369560	-213.567370	10.146985
461	250.868230	-213.464828	10.084660
462	251.366900	-213.375335	10.021408
463	240.143400	-219.125469	10.283421
464	240.860240	-218.786512	10.126952
465	241.577080	-218.461007	9.984019
466	242.293920	-218.148955	9.854624
467	243.010760	-217.850355	9.738765
468	243.727600	-217.565208	9.636443
469	244.444440	-217.293514	9.547659
470	245.161280	-217.035272	9.472411
471	245.878120	-216.760444	9.429849
472	246.594960	-216.521610	9.384883
473	247.311800	-216.310253	9.338698
474	248.028640	-216.111618	9.302118
475	248.745480	-215.929454	9.282234
476	249.462320	-215.777584	9.288205
477	250.179160	-215.631544	9.323424
478	250.896000	-215.500833	9.379099
479	251.612840	-215.385449	9.455231
480	252.329680	-215.285394	9.551819
481	253.046520	-215.200668	9.668863
482	253.763360	-215.131269	9.806364
483	254.480200	-215.077199	9.964321
484	238.298300	-218.219833	11.093317
485	239.074035	-218.003283	10.854819
486	239.849770	-217.785241	10.634871
487	240.625505	-217.565708	10.433474
488	241.401240	-217.344684	10.250628
489	242.176975	-217.122169	10.086332
490	242.952710	-216.898163	9.940586
491	243.728445	-216.672665	9.813391
492	244.504180	-216.456261	9.705316
493	245.279915	-216.241940	9.607033
494	246.055650	-216.011758	9.526100
495	246.831385	-215.761234	9.474287
496	247.607120	-215.500143	9.459089
497	248.382855	-215.244879	9.473888
498	249.158590	-215.009518	9.472711
499	249.934325	-214.778924	9.487467
500	250.710060	-214.553098	9.518155
501	251.485795	-214.332039	9.564777
502	252.261530	-214.115748	9.627332
503	253.037265	-213.904224	9.705819
504	253.813000	-213.697467	9.800240
505	241.100500	-218.860182	10.409997
506	241.885060	-218.418523	10.288886
507	242.669620	-218.003515	10.178007
508	243.454180	-217.615157	10.077360
509	244.238740	-217.253449	9.986944
510	245.023300	-216.918392	9.906761
511	245.807860	-216.609984	9.836810
512	246.592420	-216.328226	9.777091
513	247.376980	-216.063340	9.717346
514	248.161540	-215.839664	9.671146
515	248.946100	-215.650034	9.636085
516	249.730660	-215.480401	9.609964
517	250.515220	-215.327610	9.598448
518	251.299780	-215.198365	9.634474
519	252.084340	-215.046323	9.674608
520	252.868900	-214.901863	9.732714
521	253.653460	-214.764982	9.808793
522	254.438020	-214.635682	9.902843
523	255.222580	-214.513962	10.014866
524	256.007140	-214.399823	10.144861
525	256.791700	-214.293264	10.292828
526	240.387400	-218.692845	9.755261
527	241.022025	-218.454962	9.680048
528	241.656650	-218.216684	9.610154
529	242.291275	-217.978012	9.545580
530	242.925900	-217.738945	9.486325
531	243.560525	-217.499484	9.432388
532	244.195150	-217.259628	9.383771
533	244.829775	-217.019377	9.340474
534	245.464400	-216.768352	9.306215
535	246.099025	-216.517973	9.271039
536	246.733650	-216.271799	9.241549
537	247.368275	-216.037198	9.220032
538	248.002900	-215.817760	9.207337
539	248.637525	-215.609084	9.207131
540	249.272150	-215.385842	9.214574
541	249.906775	-215.164888	9.231048
542	250.541400	-214.946223	9.256556
543	251.176025	-214.729845	9.291095
544	251.810650	-214.515755	9.334666
545	252.445275	-214.303954	9.387270
546	253.079900	-214.094441	9.448906
547	237.472500	-218.800063	11.020116
548	238.132015	-218.633209	10.879812
549	238.791530	-218.458669	10.748601
550	239.451045	-218.276445	10.626484
551	240.110560	-218.086535	10.513459
552	240.770075	-217.888940	10.409527
553	241.429590	-217.683660	10.314689
554	242.089105	-217.470694	10.228943
555	242.748620	-217.266899	10.175994
556	243.408135	-217.043290	10.129397
557	244.067650	-216.799636	10.079820
558	244.727165	-216.539733	10.019697
559	245.386680	-216.271338	9.949755
560	246.046195	-216.004725	9.881563
561	246.705710	-215.737368	9.833667
562	247.365225	-215.466359	9.790828
563	248.024740	-215.191699	9.753048
564	248.684255	-214.913387	9.720326
565	249.343770	-214.631424	9.692662
566	250.003285	-214.345809	9.670056
567	250.662800	-214.056542	9.652508
568	237.283300	-218.131737	11.098387
569	237.885020	-217.973005	11.038205
570	238.486740	-217.808991	10.974197
571	239.088460	-217.639695	10.906364
572	239.690180	-217.465116	10.834704
573	240.291900	-217.285255	10.759219
574	240.893620	-217.100112	10.679908
575	241.495340	-216.909687	10.596771
576	242.097060	-216.722967	10.518270
577	242.698780	-216.525492	10.430260
578	243.300500	-216.318154	10.333074
579	243.902220	-216.101977	10.228599
580	244.503940	-215.875986	10.119619
581	245.105660	-215.638907	10.009742
582	245.707380	-215.420417	9.921238
583	246.309100	-215.201082	9.836683
584	246.910820	-214.980903	9.756079
585	247.512540	-214.759879	9.679425
586	248.114260	-214.538010	9.606721
587	248.715980	-214.315296	9.537968
588	249.317700	-214.091737	9.473164
589	235.477900	-218.192577	11.510371
590	236.098545	-217.950549	11.487931
591	236.719190	-217.717621	11.453383
592	237.339835	-217.493792	11.406730
593	237.960480	-217.279064	11.347969
594	238.581125	-217.073435	11.277102
595	239.201770	-216.876907	11.194129
596	239.822415	-216.689479	11.099049
597	240.443060	-216.506739	10.988114
598	241.063705	-216.341957	10.862859
599	241.684350	-216.191135	10.726002
600	242.304995	-216.047003	10.579428
601	242.925640	-215.899309	10.423674
602	243.546285	-215.737736	10.259464
603	244.166930	-215.563109	10.125487
604	244.787575	-215.381654	9.995444
605	245.408220	-215.193373	9.869336
606	246.028865	-214.998265	9.747163
607	246.649510	-214.796330	9.628924
608	247.270155	-214.587567	9.514619
609	247.890800	-214.371978	9.404249
610	234.943100	-217.504638	11.802313
611	235.553885	-217.359900	11.720420
612	236.164670	-217.216259	11.635493
613	236.775455	-217.073717	11.547531
614	237.386240	-216.932272	11.456534
615	237.997025	-216.791924	11.362503
616	238.607810	-216.652674	11.265437
617	239.218595	-216.514522	11.165336
618	239.829380	-216.383931	11.063194
619	240.440165	-216.255949	10.956890
620	241.050950	-216.121861	10.845186
621	241.661735	-215.977881	10.726747
622	242.272520	-215.823514	10.600823
623	242.883305	-215.660064	10.467660
624	243.494090	-215.486675	10.348687
625	244.104875	-215.302690	10.230013
626	244.715660	-215.108109	10.111640
627	245.326445	-214.902932	9.993565
628	245.937230	-214.687158	9.875790
629	246.548015	-214.460788	9.758315
630	247.158800	-214.223822	9.641139
631	232.748700	-217.388462	12.660580
632	233.528175	-217.235315	12.568879
633	234.307650	-217.079951	12.469938
634	235.087125	-216.922372	12.363756
635	235.866600	-216.762576	12.250334
636	236.646075	-216.600565	12.129671
637	237.425550	-216.436338	12.001769
638	238.205025	-216.269894	11.866625
639	238.984500	-216.096592	11.762964
640	239.763975	-215.928478	11.626325
641	240.543450	-215.761514	11.469671
642	241.322925	-215.591776	11.297779
643	242.102400	-215.415044	11.107435
644	242.881875	-215.225466	10.895755
645	243.661350	-215.047277	10.716299
646	244.440825	-214.867364	10.534480
647	245.220300	-214.685727	10.350297
648	245.999775	-214.502366	10.163750
649	246.779250	-214.317280	9.974839
650	247.558725	-214.130471	9.783565
651	248.338200	-213.941938	9.589926
652	233.157200	-217.124439	12.781259
653	233.792250	-217.018392	12.598915
654	234.427300	-216.907866	12.428476
655	235.062350	-216.792863	12.269942
656	235.697400	-216.673382	12.123312
657	236.332450	-216.549423	11.988587
658	236.967500	-216.420986	11.865766
659	237.602550	-216.288072	11.754849
660	238.237600	-216.161612	11.671069
661	238.872650	-216.018727	11.599223
662	239.507700	-215.862514	11.531617
663	240.142750	-215.699785	11.462592
664	240.777800	-215.538823	11.387888
665	241.412850	-215.387003	11.304323
666	242.047900	-215.239264	11.195762
667	242.682950	-215.094575	11.075841
668	243.318000	-214.952934	10.944558
669	243.953050	-214.814343	10.801913
670	244.588100	-214.678801	10.647908
671	245.223150	-214.546308	10.482541
672	245.858200	-214.416864	10.305813
673	232.027900	-216.671390	12.877205
674	232.666210	-216.520444	12.726147
675	233.304520	-216.372519	12.578532
676	233.942830	-216.227615	12.434359
677	234.581140	-216.085733	12.293628
678	235.219450	-215.946872	12.156340
679	235.857760	-215.811033	12.022494
680	236.496070	-215.678216	11.892090
681	237.134380	-215.545986	11.760021
682	237.772690	-215.411380	11.631923
683	238.411000	-215.282612	11.518973
684	239.049310	-215.167378	11.425761
685	239.687620	-215.068145	11.344984
686	240.325930	-214.978388	11.254241
687	240.964240	-214.887593	11.165171
688	241.602550	-214.804110	11.080359
689	242.240860	-214.727939	10.999805
690	242.879170	-214.659079	10.923509
691	243.517480	-214.597531	10.851471
692	244.155790	-214.543294	10.783691
693	244.794100	-214.496369	10.720169
694	231.831200	-216.980448	13.370898
695	232.490055	-216.856517	13.165972
696	233.148910	-216.729601	12.968113
697	233.807765	-216.599699	12.777321
698	234.466620	-216.466812	12.593596
699	235.125475	-216.330939	12.416939
700	235.784330	-216.192080	12.247349
701	236.443185	-216.050235	12.084826
702	237.102040	-215.890034	11.957653
703	237.760895	-215.728281	11.817500
704	238.419750	-215.572708	11.669140
705	239.078605	-215.426539	11.522207
706	239.737460	-215.292867	11.386118
707	240.396315	-215.176658	11.266127
708	241.055170	-215.072025	11.160610
709	241.714025	-214.978827	11.066173
710	242.372880	-214.897065	10.982817
711	243.031735	-214.826739	10.910541
712	243.690590	-214.767847	10.849345
713	244.349445	-214.720392	10.799231
714	245.008300	-214.684372	10.760196
715	229.099400	-216.797506	13.806917
716	229.708635	-216.631783	13.640029
717	230.317870	-216.466064	13.476667
718	230.927105	-216.300348	13.316830
719	231.536340	-216.134636	13.160520
720	232.145575	-215.968928	13.007735
721	232.754810	-215.803224	12.858476
722	233.364045	-215.637524	12.712743
723	233.973280	-215.473104	12.593154
724	234.582515	-215.306153	12.467445
725	235.191750	-215.131451	12.330329
726	235.800985	-214.957064	12.179916
727	236.410220	-214.787001	12.019522
728	237.019455	-214.616325	11.856314
729	237.628690	-214.457024	11.720489
730	238.237925	-214.300814	11.588611
731	238.847160	-214.147696	11.460681
732	239.456395	-213.997668	11.336697
733	240.065630	-213.850732	11.216661
734	240.674865	-213.706886	11.100572
735	241.284100	-213.566132	10.988430
736	229.743000	-215.682288	13.148942
737	230.305320	-215.559950	13.084682
738	230.867640	-215.437715	13.010039
739	231.429960	-215.315583	12.925014
740	231.992280	-215.193555	12.829605
741	232.554600	-215.071629	12.723814
742	233.116920	-214.949807	12.607641
743	233.679240	-214.828088	12.481084
744	234.241560	-214.702976	12.335721
745	234.803880	-214.578006	12.177647
746	235.366200	-214.453686	12.010754
747	235.928520	-214.330832	11.839889
748	236.490840	-214.210626	11.670708
749	237.053160	-214.094641	11.509420
750	237.615480	-213.996971	11.391235
751	238.177800	-213.906665	11.287453
752	238.740120	-213.823724	11.198073
753	239.302440	-213.748147	11.123095
754	239.864760	-213.679934	11.062519
755	240.427080	-213.619086	11.016346
756	240.989400	-213.565602	10.984574
757	227.282200	-215.363151	13.556431
758	227.957215	-215.245287	13.468852
759	228.632230	-215.126374	13.371320
760	229.307245	-215.006413	13.263833
761	229.982260	-214.885402	13.146392
762	230.657275	-214.763342	13.018997
763	231.332290	-214.640233	12.881648
764	232.007305	-214.516076	12.734345
765	232.682320	-214.372899	12.604260
766	233.357335	-214.234423	12.445029
767	234.032350	-214.104956	12.258976
768	234.707365	-213.986023	12.052555
769	235.382380	-213.877476	11.835497
770	236.057395	-213.778398	11.619704
771	236.732410	-213.693164	11.465351
772	237.407425	-213.619062	11.324937
773	238.082440	-213.556094	11.198464
774	238.757455	-213.504258	11.085931
775	239.432470	-213.463555	10.987338
776	240.107485	-213.433985	10.902685
777	240.782500	-213.415548	10.831972
778	230.064100	-214.342927	13.314959
779	230.595890	-214.258916	13.254622
780	231.127680	-214.176763	13.187953
781	231.659470	-214.096467	13.114950
782	232.191260	-214.018029	13.035614
783	232.723050	-213.941449	12.949944
784	233.254840	-213.866726	12.857942
785	233.786630	-213.793862	12.759606
786	234.318420	-213.720464	12.650235
787	234.850210	-213.650851	12.533634
788	235.382000	-213.583994	12.409371
789	235.913790	-213.518149	12.279742
790	236.445580	-213.451199	12.150731
791	236.977370	-213.381508	12.029757
792	237.509160	-213.322419	11.928614
793	238.040950	-213.265999	11.833962
794	238.572740	-213.212248	11.745801
795	239.104530	-213.161166	11.664131
796	239.636320	-213.112752	11.588953
797	240.168110	-213.067008	11.520266
798	240.699900	-213.023933	11.458070
799	225.224100	-214.437695	13.580910
800	225.964230	-214.358375	13.547548
801	226.704360	-214.278102	13.507776
802	227.444490	-214.196877	13.461596
803	228.184620	-214.114700	13.409006
804	228.924750	-214.031570	13.350007
805	229.664880	-213.947489	13.284598
806	230.405010	-213.862455	13.212781
807	231.145140	-213.783847	13.174945
808	231.885270	-213.699919	13.112667
809	232.625400	-213.606967	13.020472
810	233.365530	-213.506553	12.896779
811	234.105660	-213.403748	12.743440
812	234.845790	-213.294595	12.561860
813	235.585920	-213.218858	12.417912
814	236.326050	-213.148720	12.266635
815	237.066180	-213.084183	12.108031
816	237.806310	-213.025245	11.942099
817	238.546440	-212.971907	11.768839
818	239.286570	-212.924170	11.588252
819	240.026700	-212.882032	11.400337
820	225.544500	-213.804715	13.407806
821	226.261030	-213.777870	13.431833
822	226.977560	-213.745328	13.443092
823	227.694090	-213.707090	13.441583
824	228.410620	-213.663155	13.427305
825	229.127150	-213.613523	13.400259
826	229.843680	-213.558195	13.360444
827	230.560210	-213.497170	13.307861
828	231.276740	-213.446588	13.271106
829	231.993270	-213.378723	13.211359
830	232.709800	-213.295327	13.119625
831	233.426330	-213.200515	12.988062
832	234.142860	-213.098690	12.820281
833	234.859390	-212.993728	12.633065
834	235.575920	-212.921593	12.485962
835	236.292450	-212.855713	12.332623
836	237.008980	-212.796087	12.173047
837	237.725510	-212.742716	12.007234
838	238.442040	-212.695599	11.835186
839	239.158570	-212.654737	11.656900
840	239.875100	-212.620130	11.472378
841	226.552400	-213.090985	13.803332
842	227.049310	-213.056916	13.766152
843	227.546220	-213.023118	13.724884
844	228.043130	-212.989592	13.679528
845	228.540040	-212.956338	13.630083
846	229.036950	-212.923356	13.576550
847	229.533860	-212.890645	13.518928
848	230.030770	-212.858206	13.457217
849	230.527680	-212.835785	13.382634
850	231.024590	-212.810341	13.309789
851	231.521500	-212.779768	13.240566
852	232.018410	-212.742562	13.172576
853	232.515320	-212.698059	13.100041
854	233.012230	-212.646655	13.016027
855	233.509140	-212.603955	12.912520
856	234.006050	-212.559712	12.799594
857	234.502960	-212.513925	12.677248
858	234.999870	-212.466595	12.545483
859	235.496780	-212.417723	12.404298
860	235.993690	-212.367307	12.253694
861	236.490600	-212.315347	12.093671
862	233.526000	-218.034535	11.821849
863	234.298680	-217.943732	11.677347
864	235.071360	-217.840915	11.532813
865	235.844040	-217.726083	11.388246
866	236.616720	-217.599237	11.243646
867	237.389400	-217.460377	11.099014
868	238.162080	-217.309502	10.954349
869	238.934760	-217.146613	10.809652
870	239.707440	-216.995163	10.676820
871	240.480120	-216.826369	10.540076
872	241.252800	-216.635673	10.394523
873	242.025480	-216.417545	10.235538
874	242.798160	-216.162141	10.065692
875	243.570840	-215.879413	9.897887
876	244.343520	-215.632745	9.775511
877	245.116200	-215.377705	9.664180
878	245.888880	-215.114294	9.563895
879	246.661560	-214.842510	9.474654
880	247.434240	-214.562354	9.396458
881	248.206920	-214.273826	9.329307
882	248.979600	-213.976927	9.273202
883	223.158600	-213.448919	14.931922
884	223.777825	-213.317505	14.810182
885	224.397050	-213.191870	14.690410
886	225.016275	-213.072014	14.572606
887	225.635500	-212.957939	14.456771
888	226.254725	-212.849644	14.342904
889	226.873950	-212.747128	14.231005
890	227.493175	-212.650392	14.121075
891	228.112400	-212.564402	13.999541
892	228.731625	-212.487884	13.883549
893	229.350850	-212.417914	13.782796
894	229.970075	-212.348876	13.698677
895	230.589300	-212.273804	13.623897
896	231.208525	-212.186621	13.546520
897	231.827750	-212.091756	13.434621
898	232.446975	-211.990827	13.315120
899	233.066200	-211.883834	13.188018
900	233.685425	-211.770777	13.053314
901	234.304650	-211.651656	12.911007
902	234.923875	-211.526471	12.761099
903	235.543100	-211.395223	12.603590
904	224.024000	-214.292371	14.100274
905	224.642985	-214.136388	14.018155
906	225.261970	-213.984364	13.932108
907	225.880955	-213.836301	13.842131
908	226.499940	-213.692197	13.748226
909	227.118925	-213.552052	13.650392
910	227.737910	-213.415868	13.548630
911	228.356895	-213.283643	13.442938
912	228.975880	-213.146773	13.360336
913	229.594865	-213.018545	13.256059
914	230.213850	-212.899877	13.135652
915	230.832835	-212.786725	13.006277
916	231.451820	-212.677571	12.871260
917	232.070805	-212.572591	12.730837
918	232.689790	-212.477984	12.585814
919	233.308775	-212.390605	12.434084
920	233.927760	-212.310454	12.275648
921	234.546745	-212.237532	12.110503
922	235.165730	-212.171838	11.938652
923	235.784715	-212.113371	11.760094
924	236.403700	-212.062133	11.574828
925	226.255700	-215.032282	13.794398
926	226.931755	-214.893788	13.722190
927	227.607810	-214.759772	13.647285
928	228.283865	-214.630235	13.569684
929	228.959920	-214.505176	13.489387
930	229.635975	-214.384596	13.406394
931	230.312030	-214.268493	13.320705
932	230.988085	-214.156870	13.232320
933	231.664140	-214.062462	13.153202
934	232.340195	-213.969210	13.068367
935	233.016250	-213.874844	12.974638
936	233.692305	-213.777157	12.868911
937	234.368360	-213.673001	12.750029
938	235.044415	-213.558997	12.618995
939	235.720470	-213.448640	12.486821
940	236.396525	-213.335793	12.346954
941	237.072580	-213.220454	12.199393
942	237.748635	-213.102625	12.044138
943	238.424690	-212.982304	11.881190
944	239.100745	-212.859492	11.710548
945	239.776800	-212.734189	11.532213
946	229.195400	-215.111066	13.581862
947	229.762860	-215.014108	13.458649
948	230.330320	-214.916575	13.341452
949	230.897780	-214.818467	13.230271
950	231.465240	-214.719783	13.125107
951	232.032700	-214.620524	13.025960
952	232.600160	-214.520690	12.932829
953	233.167620	-214.420280	12.845715
954	233.735080	-214.332497	12.767703
955	234.302540	-214.236349	12.705588
956	234.870000	-214.131561	12.653798
957	235.437460	-214.019753	12.597524
958	236.004920	-213.906476	12.525776
959	236.572380	-213.799294	12.432807
960	237.139840	-213.705412	12.314324
961	237.707300	-213.616007	12.181888
962	238.274760	-213.531079	12.035499
963	238.842220	-213.450627	11.875157
964	239.409680	-213.374651	11.700862
965	239.977140	-213.303153	11.512614
966	240.544600	-213.236131	11.310413
967	230.862800	-216.558566	12.480876
968	231.278735	-216.396115	12.418984
969	231.694670	-216.239751	12.356134
970	232.110605	-216.089475	12.292325
971	232.526540	-215.945285	12.227557
972	232.942475	-215.807183	12.161832
973	233.358410	-215.675168	12.095148
974	233.774345	-215.549241	12.027505
975	234.190280	-215.428565	11.978331
976	234.606215	-215.314205	11.920038
977	235.022150	-215.205882	11.850545
978	235.438085	-215.103793	11.769289
979	235.854020	-215.008646	11.677138
980	236.269955	-214.921253	11.576319
981	236.685890	-214.839696	11.488339
982	237.101825	-214.764673	11.398133
983	237.517760	-214.696183	11.305702
984	237.933695	-214.634227	11.211045
985	238.349630	-214.578805	11.114163
986	238.765565	-214.529916	11.015055
987	239.181500	-214.487561	10.913721
988	231.854800	-217.166050	12.772676
989	232.330495	-217.060500	12.700822
990	232.806190	-216.951510	12.627039
991	233.281885	-216.839079	12.551329
992	233.757580	-216.723207	12.473690
993	234.233275	-216.603895	12.394123
994	234.708970	-216.481143	12.312628
995	235.184665	-216.354950	12.229205
996	235.660360	-216.228150	12.144372
997	236.136055	-216.095264	12.058583
998	236.611750	-215.957912	11.968238
999	237.087445	-215.816713	11.872094
1000	237.563140	-215.670746	11.773125
1001	238.038835	-215.519060	11.676038
1002	238.514530	-215.384509	11.574380
1003	238.990225	-215.252625	11.469922
1004	239.465920	-215.123407	11.362665
1005	239.941615	-214.996855	11.252607
1006	240.417310	-214.872969	11.139749
1007	240.893005	-214.751750	11.024091
1008	241.368700	-214.633197	10.905633
1009	232.172200	-217.661941	12.751173
1010	232.780355	-217.542817	12.693406
1011	233.388510	-217.419771	12.627949
1012	233.996665	-217.292802	12.554803
1013	234.604820	-217.161910	12.473966
1014	235.212975	-217.027096	12.385440
1015	235.821130	-216.888359	12.289224
1016	236.429285	-216.745700	12.185318
1017	237.037440	-216.605358	12.079414
1018	237.645595	-216.458940	11.964756
1019	238.253750	-216.306051	11.838693
1020	238.861905	-216.147261	11.694724
1021	239.470060	-215.979941	11.535433
1022	240.078215	-215.799257	11.372017
1023	240.686370	-215.613662	11.243345
1024	241.294525	-215.420009	11.117870
1025	241.902680	-215.218298	10.995593
1026	242.510835	-215.008529	10.876513
1027	243.118990	-214.790703	10.760631
1028	243.727145	-214.564818	10.647947
1029	244.335300	-214.330876	10.538461
1030	234.539700	-217.493140	12.264791
1031	235.109550	-217.329628	12.246327
1032	235.679400	-217.167712	12.216599
1033	236.249250	-217.007391	12.175606
1034	236.819100	-216.848667	12.123348
1035	237.388950	-216.691538	12.059826
1036	237.958800	-216.536006	11.985039
1037	238.528650	-216.382069	11.898988
1038	239.098500	-216.233470	11.801926
1039	239.668350	-216.090052	11.686330
1040	240.238200	-215.947504	11.555646
1041	240.808050	-215.795106	11.414466
1042	241.377900	-215.626807	11.271661
1043	241.947750	-215.445788	11.140427
1044	242.517600	-215.263455	11.051767
1045	243.087450	-215.074141	10.976624
1046	243.657300	-214.877848	10.914998
1047	244.227150	-214.674575	10.866890
1048	244.797000	-214.464323	10.832298
1049	245.366850	-214.247091	10.811225
1050	245.936700	-214.022879	10.803668
1051	235.010000	-217.478923	11.906866
1052	235.634535	-217.235119	11.880322
1053	236.259070	-217.006328	11.841394
1054	236.883605	-216.792552	11.790082
1055	237.508140	-216.593789	11.726385
1056	238.132675	-216.410041	11.650304
1057	238.757210	-216.241307	11.561838
1058	239.381745	-216.087586	11.460989
1059	240.006280	-215.965646	11.337185
1060	240.630815	-215.863868	11.197082
1061	241.255350	-215.772701	11.048452
1062	241.879885	-215.679244	10.899749
1063	242.504420	-215.565397	10.753341
1064	243.128955	-215.412152	10.606939
1065	243.753490	-215.248562	10.514394
1066	244.378025	-215.069159	10.438431
1067	245.002560	-214.873946	10.379051
1068	245.627095	-214.662920	10.336253
1069	246.251630	-214.436084	10.310037
1070	246.876165	-214.193435	10.300403
1071	247.500700	-213.934975	10.307352
1072	235.034800	-218.679413	10.748568
1073	235.667380	-218.478536	10.677457
1074	236.299960	-218.272044	10.602552
1075	236.932540	-218.059938	10.523851
1076	237.565120	-217.842219	10.441356
1077	238.197700	-217.618885	10.355065
1078	238.830280	-217.389937	10.264980
1079	239.462860	-217.155375	10.171100
1080	240.095440	-216.929394	10.077586
1081	240.728020	-216.687611	9.969037
1082	241.360600	-216.428624	9.852417
1083	241.993180	-216.154310	9.737195
1084	242.625760	-215.868872	9.633600
1085	243.258340	-215.578095	9.550547
1086	243.890920	-215.319764	9.490964
1087	244.523500	-215.064453	9.446862
1088	245.156080	-214.812162	9.418240
1089	245.788660	-214.562892	9.405097
1090	246.421240	-214.316641	9.407435
1091	247.053820	-214.073410	9.425252
1092	247.686400	-213.833200	9.458550
1093	235.973100	-219.064678	9.953114
1094	236.594225	-218.820161	9.886318
1095	237.215350	-218.570412	9.819214
1096	237.836475	-218.315430	9.751801
1097	238.457600	-218.055214	9.684079
1098	239.078725	-217.789766	9.616049
1099	239.699850	-217.519084	9.547711
1100	240.320975	-217.243170	9.479064
1101	240.942100	-216.941976	9.410285
1102	241.563225	-216.633472	9.338184
1103	242.184350	-216.327179	9.266483
1104	242.805475	-216.031231	9.197878
1105	243.426600	-215.751380	9.134333
1106	244.047725	-215.489523	9.077083
1107	244.668850	-215.258530	9.045244
1108	245.289975	-215.045194	9.024817
1109	245.911100	-214.849515	9.015804
1110	246.532225	-214.671492	9.018202
1111	247.153350	-214.511125	9.032014
1112	247.774475	-214.368416	9.057238
1113	248.395600	-214.243363	9.093876
1114	222.121500	-213.829793	14.875942
1115	222.806415	-213.650234	14.724981
1116	223.491330	-213.481289	14.582685
1117	224.176245	-213.322957	14.449054
1118	224.861160	-213.175240	14.324088
1119	225.546075	-213.038135	14.207787
1120	226.230990	-212.911645	14.100151
1121	226.915905	-212.795768	14.001179
1122	227.600820	-212.695545	13.916572
1123	228.285735	-212.602381	13.849191
1124	228.970650	-212.519131	13.788903
1125	229.655565	-212.449222	13.722330
1126	230.340480	-212.383409	13.645304
1127	231.025395	-212.304785	13.560798
1128	231.710310	-212.232250	13.443727
1129	232.395225	-212.161970	13.312799
1130	233.080140	-212.093946	13.168014
1131	233.765055	-212.028177	13.009372
1132	234.449970	-211.964664	12.836874
1133	235.134885	-211.903406	12.650519
1134	235.819800	-211.844403	12.450306
1135	223.731300	-214.985354	13.508645
1136	224.441275	-214.893143	13.460287
1137	225.151250	-214.794589	13.405335
1138	225.861225	-214.689692	13.343788
1139	226.571200	-214.578450	13.275647
1140	227.281175	-214.460866	13.200911
1141	227.991150	-214.336937	13.119580
1142	228.701125	-214.206666	13.031655
1143	229.411100	-214.067260	12.956182
1144	230.121075	-213.923229	12.872393
1145	230.831050	-213.779343	12.776559
1146	231.541025	-213.634885	12.660950
1147	232.251000	-213.484814	12.516997
1148	232.960975	-213.323165	12.338781
1149	233.670950	-213.193571	12.182778
1150	234.380925	-213.070305	12.016280
1151	235.090900	-212.953367	11.839287
1152	235.800875	-212.842758	11.651797
1153	236.510850	-212.738477	11.453812
1154	237.220825	-212.640524	11.245331
1155	237.930800	-212.548899	11.026354
1156	228.865400	-215.405755	13.212343
1157	229.437990	-215.252912	13.160983
1158	230.010580	-215.101640	13.097926
1159	230.583170	-214.951940	13.023172
1160	231.155760	-214.803812	12.936721
1161	231.728350	-214.657257	12.838573
1162	232.300940	-214.512272	12.728729
1163	232.873530	-214.368860	12.607187
1164	233.446120	-214.220813	12.496535
1165	234.018710	-214.073588	12.355586
1166	234.591300	-213.931787	12.183986
1167	235.163890	-213.798935	11.989948
1168	235.736480	-213.677594	11.787371
1169	236.309070	-213.569476	11.592823
1170	236.881660	-213.476639	11.465910
1171	237.454250	-213.396231	11.355080
1172	238.026840	-213.328252	11.260332
1173	238.599430	-213.272701	11.181668
1174	239.172020	-213.229579	11.119086
1175	239.744610	-213.198886	11.072586
1176	240.317200	-213.180621	11.042170
1177	229.069500	-216.215513	12.593177
1178	229.617410	-216.074626	12.550227
1179	230.165320	-215.933264	12.497299
1180	230.713230	-215.791427	12.434394
1181	231.261140	-215.649116	12.361510
1182	231.809050	-215.506331	12.278649
1183	232.356960	-215.363072	12.185809
1184	232.904870	-215.219338	12.082992
1185	233.452780	-215.063256	11.982244
1186	234.000690	-214.911052	11.857618
1187	234.548600	-214.763178	11.714400
1188	235.096510	-214.619506	11.561351
1189	235.644420	-214.479710	11.409279
1190	236.192330	-214.343625	11.269596
1191	236.740240	-214.221177	11.180704
1192	237.288150	-214.105114	11.108664
1193	237.836060	-213.995436	11.053476
1194	238.383970	-213.892142	11.015141
1195	238.931880	-213.795233	10.993658
1196	239.479790	-213.704708	10.989027
1197	240.027700	-213.620567	11.001248
1198	229.835600	-217.939105	12.726338
1199	230.385495	-217.761891	12.636958
1200	230.935390	-217.585036	12.540068
1201	231.485285	-217.408541	12.435667
1202	232.035180	-217.232404	12.323755
1203	232.585075	-217.056627	12.204332
1204	233.134970	-216.881209	12.077398
1205	233.684865	-216.706149	11.942953
1206	234.234760	-216.517733	11.800344
1207	234.784655	-216.321700	11.656540
1208	235.334550	-216.129140	11.502640
1209	235.884445	-215.952030	11.328855
1210	236.434340	-215.797544	11.136341
1211	236.984235	-215.663613	10.941225
1212	237.534130	-215.531888	10.800775
1213	238.084025	-215.412064	10.670767
1214	238.633920	-215.304140	10.551198
1215	239.183815	-215.208117	10.442070
1216	239.733710	-215.123994	10.343382
1217	240.283605	-215.051772	10.255134
1218	240.833500	-214.991451	10.177327
1219	234.597700	-217.619516	12.086192
1220	235.244340	-217.494725	11.945717
1221	235.890980	-217.363568	11.809275
1222	236.537620	-217.226045	11.676866
1223	237.184260	-217.082158	11.548491
1224	237.830900	-216.931905	11.424150
1225	238.477540	-216.775287	11.303842
1226	239.124180	-216.612304	11.187567
1227	239.770820	-216.431651	11.112595
1228	240.417460	-216.247062	11.018095
1229	241.064100	-216.064822	10.899510
1230	241.710740	-215.883303	10.770874
1231	242.357380	-215.703577	10.643361
1232	243.004020	-215.532613	10.516734
1233	243.650660	-215.376785	10.395034
1234	244.297300	-215.227732	10.272632
1235	244.943940	-215.085454	10.149527
1236	245.590580	-214.949950	10.025720
1237	246.237220	-214.821221	9.901209
1238	246.883860	-214.699267	9.775996
1239	247.530500	-214.584087	9.650080
1240	235.399200	-218.281241	11.186607
1241	235.983670	-218.156944	11.116953
1242	236.568140	-218.023713	11.038858
1243	237.152610	-217.881547	10.952321
1244	237.737080	-217.730448	10.857343
1245	238.321550	-217.570415	10.753923
1246	238.906020	-217.401447	10.642062
1247	239.490490	-217.223545	10.521760
1248	240.074960	-217.017232	10.414198
1249	240.659430	-216.807934	10.277707
1250	241.243900	-216.596001	10.115258
1251	241.828370	-216.382740	9.939931
1252	242.412840	-216.175406	9.765535
1253	242.997310	-215.979009	9.606318
1254	243.581780	-215.784749	9.493118
1255	244.166250	-215.594105	9.394130
1256	244.750720	-215.407077	9.309354
1257	245.335190	-215.223664	9.238791
1258	245.919660	-215.043867	9.182439
1259	246.504130	-214.867686	9.140300
1260	247.088600	-214.695120	9.112373
1261	236.479200	-219.149347	9.854472
1262	237.028635	-218.981743	9.764841
1263	237.578070	-218.804240	9.684040
1264	238.127505	-218.616838	9.612071
1265	238.676940	-218.419538	9.548932
1266	239.226375	-218.212338	9.494624
1267	239.775810	-217.995240	9.449147
1268	240.325245	-217.768243	9.412502
1269	240.874680	-217.513815	9.399394
1270	241.424115	-217.253668	9.389916
1271	241.973550	-216.992694	9.382635
1272	242.522985	-216.731419	9.377237
1273	243.072420	-216.467614	9.373831
1274	243.621855	-216.204579	9.369693
1275	244.171290	-215.969827	9.364930
1276	244.720725	-215.742268	9.361436
1277	245.270160	-215.521902	9.359209
1278	245.819595	-215.308728	9.358249
1279	246.369030	-215.102748	9.358557
1280	246.918465	-214.903960	9.360133
1281	247.467900	-214.712365	9.362977
1282	235.522800	-219.515202	9.764049
1283	236.123245	-219.334279	9.705745
1284	236.723690	-219.153466	9.655405
1285	237.324135	-218.972761	9.613031
1286	237.924580	-218.792165	9.578621
1287	238.525025	-218.611678	9.552177
1288	239.125470	-218.431300	9.533697
1289	239.725915	-218.251030	9.523182
1290	240.326360	-218.065904	9.555452
1291	240.926805	-217.884241	9.580882
1292	241.527250	-217.700633	9.596746
1293	242.127695	-217.514663	9.603803
1294	242.728140	-217.335513	9.607643
1295	243.328585	-217.175230	9.615238
1296	243.929030	-216.958722	9.598111
1297	244.529475	-216.728539	9.573070
1298	245.129920	-216.484683	9.540115
1299	245.730365	-216.227151	9.499247
1300	246.330810	-215.955946	9.450465
1301	246.931255	-215.671066	9.393769
1302	247.531700	-215.372512	9.329160
1303	238.818200	-219.979271	10.067334
1304	239.464720	-219.628697	10.030635
1305	240.111240	-219.287268	9.989985
1306	240.757760	-218.954984	9.945385
1307	241.404280	-218.631844	9.896834
1308	242.050800	-218.317850	9.844331
1309	242.697320	-218.013000	9.787878
1310	243.343840	-217.717295	9.727474
1311	243.990360	-217.430176	9.652788
1312	244.636880	-217.130620	9.564364
1313	245.283400	-216.845200	9.475459
1314	245.929920	-216.583553	9.396561
1315	246.576440	-216.338965	9.332849
1316	247.222960	-216.103687	9.288913
1317	247.869480	-215.894849	9.265905
1318	248.516000	-215.702481	9.257506
1319	249.162520	-215.526581	9.263714
1320	249.809040	-215.367151	9.284530
1321	250.455560	-215.224190	9.319954
1322	251.102080	-215.097698	9.369986
1323	251.748600	-214.987674	9.434626
1324	240.819500	-219.241777	9.205889
1325	241.444035	-219.069248	9.074011
1326	242.068570	-218.888766	8.959268
1327	242.693105	-218.700331	8.861663
1328	243.317640	-218.503944	8.781193
1329	243.942175	-218.299604	8.717860
1330	244.566710	-218.087312	8.671663
1331	245.191245	-217.867067	8.642603
1332	245.815780	-217.682252	8.637135
1333	246.440315	-217.460646	8.649372
1334	247.064850	-217.203120	8.679568
1335	247.689385	-216.917695	8.725741
1336	248.313920	-216.625547	8.778326
1337	248.938455	-216.328572	8.827138
1338	249.562990	-216.062352	8.884881
1339	250.187525	-215.797595	8.950260
1340	250.812060	-215.534301	9.023275
1341	251.436595	-215.272470	9.103925
1342	252.061130	-215.012102	9.192210
1343	252.685665	-214.753197	9.288131
1344	253.310200	-214.495756	9.391687
1345	241.699300	-220.111613	9.222839
1346	242.424375	-219.800181	9.162165
1347	243.149450	-219.500511	9.105675
1348	243.874525	-219.212601	9.053371
1349	244.599600	-218.936452	9.005250
1350	245.324675	-218.672064	8.961315
1351	246.049750	-218.419437	8.921564
1352	246.774825	-218.178571	8.885997
1353	247.499900	-217.963709	8.840850
1354	248.224975	-217.780763	8.794025
1355	248.950050	-217.591341	8.758505
1356	249.675125	-217.372456	8.741864
1357	250.400200	-217.121269	8.745650
1358	251.125275	-216.847195	8.765036
1359	251.850350	-216.530460	8.816520
1360	252.575425	-216.185234	8.888969
1361	253.300500	-215.811519	8.982384
1362	254.025575	-215.409315	9.096763
1363	254.750650	-214.978620	9.232108
1364	255.475725	-214.519436	9.388418
1365	256.200800	-214.031762	9.565692
1366	235.153000	-217.720290	12.310505
1367	235.778550	-217.583485	12.118019
1368	236.404100	-217.437009	11.943423
1369	237.029650	-217.280862	11.786718
1370	237.655200	-217.115043	11.647903
1371	238.280750	-216.939552	11.526978
1372	238.906300	-216.754389	11.423943
1373	239.531850	-216.559556	11.338799
1374	240.157400	-216.354991	11.275454
1375	240.782950	-216.136545	11.228648
1376	241.408500	-215.908929	11.198179
1377	242.034050	-215.677287	11.185551
1378	242.659600	-215.446562	11.192797
1379	243.285150	-215.221366	11.220987
1380	243.910700	-215.017021	11.238361
1381	244.536250	-214.818786	11.265766
1382	245.161800	-214.626663	11.303202
1383	245.787350	-214.440652	11.350669
1384	246.412900	-214.260751	11.408166
1385	247.038450	-214.086962	11.475695
1386	247.664000	-213.919285	11.553254
1387	222.799700	-213.543756	15.525615
1388	223.439125	-213.469406	15.399660
1389	224.078550	-213.392525	15.272410
1390	224.717975	-213.313114	15.143864
1391	225.357400	-213.231172	15.014023
1392	225.996825	-213.146700	14.882887
1393	226.636250	-213.059698	14.750455
1394	227.275675	-212.970165	14.616728
1395	227.915100	-212.895287	14.452099
1396	228.554525	-212.811825	14.304494
1397	229.193950	-212.716875	14.174116
1398	229.833375	-212.609291	14.055735
1399	230.472800	-212.489536	13.941319
1400	231.112225	-212.359648	13.822653
1401	231.751650	-212.240070	13.697013
1402	232.391075	-212.116026	13.570978
1403	233.030500	-211.987514	13.444547
1404	233.669925	-211.854536	13.317721
1405	234.309350	-211.717090	13.190499
1406	234.948775	-211.575179	13.062883
1407	235.588200	-211.428800	12.934871
1408	221.282800	-214.227088	13.838215
1409	221.972250	-214.033264	13.895735
1410	222.661700	-213.852156	13.933871
1411	223.351150	-213.683765	13.952622
1412	224.040600	-213.528090	13.951989
1413	224.730050	-213.385132	13.931972
1414	225.419500	-213.254890	13.892570
1415	226.108950	-213.137365	13.833784
1416	226.798400	-213.031323	13.796865
1417	227.487850	-212.945123	13.711737
1418	228.177300	-212.873446	13.572633
1419	228.866750	-212.810315	13.391754
1420	229.556200	-212.749851	13.193028
1421	230.245650	-212.687101	13.003508
1422	230.935100	-212.609289	12.843954
1423	231.624550	-212.528817	12.683809
1424	232.314000	-212.445685	12.523074
1425	233.003450	-212.359892	12.361749
1426	233.692900	-212.271439	12.199833
1427	234.382350	-212.180325	12.037327
1428	235.071800	-212.086551	11.874231
1429	222.297600	-214.654947	13.796503
1430	222.924175	-214.446151	13.606979
1431	223.550750	-214.250381	13.422866
1432	224.177325	-214.067638	13.244164
1433	224.803900	-213.897921	13.070872
1434	225.430475	-213.741231	12.902991
1435	226.057050	-213.597568	12.740521
1436	226.683625	-213.466931	12.583461
1437	227.310200	-213.333514	12.444315
1438	227.936775	-213.227646	12.308714
1439	228.563350	-213.148779	12.171713
1440	229.189925	-213.092293	12.027603
1441	229.816500	-213.051014	11.871996
1442	230.443075	-213.016946	11.703447
1443	231.069650	-212.954053	11.570169
1444	231.696225	-212.892511	11.442646
1445	232.322800	-212.832318	11.320876
1446	232.949375	-212.773476	11.204860
1447	233.575950	-212.715983	11.094598
1448	234.202525	-212.659841	10.990090
1449	234.829100	-212.605049	10.891335
1450	222.469900	-215.661463	13.517287
1451	223.034875	-215.452174	13.335088
1452	223.599850	-215.248514	13.160269
1453	224.164825	-215.050483	12.992829
1454	224.729800	-214.858081	12.832769
1455	225.294775	-214.671309	12.680089
1456	225.859750	-214.490165	12.534787
1457	226.424725	-214.314651	12.396866
1458	226.989700	-214.149930	12.258782
1459	227.554675	-213.986656	12.135966
1460	228.119650	-213.822472	12.028347
1461	228.684625	-213.663085	11.924759
1462	229.249600	-213.514109	11.816023
1463	229.814575	-213.373761	11.705972
1464	230.379550	-213.243291	11.574741
1465	230.944525	-213.120235	11.438502
1466	231.509500	-213.004592	11.297258
1467	232.074475	-212.896362	11.151006
1468	232.639450	-212.795546	10.999747
1469	233.204425	-212.702143	10.843482
1470	233.769400	-212.616154	10.682210
1471	222.116400	-216.357770	12.869489
1472	222.677495	-216.124714	12.751969
1473	223.238590	-215.903903	12.629086
1474	223.799685	-215.695337	12.500840
1475	224.360780	-215.499017	12.367231
1476	224.921875	-215.314942	12.228260
1477	225.482970	-215.143113	12.083925
1478	226.044065	-214.983529	11.934228
1479	226.605160	-214.828175	11.786311
1480	227.166255	-214.696761	11.615677
1481	227.727350	-214.583446	11.434325
1482	228.288445	-214.480668	11.256437
1483	228.849540	-214.384191	11.083904
1484	229.410635	-214.294914	10.919624
1485	229.971730	-214.186969	10.768622
1486	230.532825	-214.081105	10.623862
1487	231.093920	-213.977325	10.485344
1488	231.655015	-213.875628	10.353069
1489	232.216110	-213.776013	10.227035
1490	232.777205	-213.678481	10.107245
1491	233.338300	-213.583031	9.993696
1492	221.174600	-217.815848	13.155828
1493	221.777045	-217.584694	12.983659
1494	222.379490	-217.359367	12.817701
1495	222.981935	-217.139867	12.657955
1496	223.584380	-216.926194	12.504421
1497	224.186825	-216.718347	12.357098
1498	224.789270	-216.516328	12.215987
1499	225.391715	-216.320135	12.081087
1500	225.994160	-216.134580	11.983566
1501	226.596605	-215.963348	11.887914
1502	227.199050	-215.788277	11.772538
1503	227.801495	-215.598062	11.626202
1504	228.403940	-215.396164	11.455685
1505	229.006385	-215.194952	11.278263
1506	229.608830	-215.000496	11.119543
1507	230.211275	-214.804617	10.955734
1508	230.813720	-214.607315	10.786836
1509	231.416165	-214.408590	10.612849
1510	232.018610	-214.208441	10.433773
1511	232.621055	-214.006870	10.249609
1512	233.223500	-213.803875	10.060355
1513	220.314500	-218.280946	13.206555
1514	220.845135	-218.075565	13.119148
1515	221.375770	-217.875402	13.030304
1516	221.906405	-217.680459	12.940021
1517	222.437040	-217.490735	12.848302
1518	222.967675	-217.306230	12.755144
1519	223.498310	-217.126944	12.660549
1520	224.028945	-216.952878	12.564517
1521	224.559580	-216.778716	12.457438
1522	225.090215	-216.622276	12.355754
1523	225.620850	-216.476298	12.259959
1524	226.151485	-216.328719	12.165860
1525	226.682120	-216.174596	12.066152
1526	227.212755	-216.011473	11.957447
1527	227.743390	-215.845827	11.859647
1528	228.274025	-215.678148	11.762857
1529	228.804660	-215.508438	11.667077
1530	229.335295	-215.336696	11.572308
1531	229.865930	-215.162922	11.478549
1532	230.396565	-214.987116	11.385801
1533	230.927200	-214.809278	11.294063
1534	221.762000	-219.013168	14.214472
1535	222.227980	-218.821310	14.119514
1536	222.693960	-218.632745	14.021607
1537	223.159940	-218.447473	13.920752
1538	223.625920	-218.265493	13.816949
1539	224.091900	-218.086807	13.710198
1540	224.557880	-217.911413	13.600498
1541	225.023860	-217.739312	13.487850
1542	225.489840	-217.578888	13.372617
1543	225.955820	-217.418146	13.254064
1544	226.421800	-217.258554	13.131292
1545	226.887780	-217.100709	13.003804
1546	227.353760	-216.943028	12.871821
1547	227.819740	-216.783164	12.736430
1548	228.285720	-216.618238	12.614451
1549	228.751700	-216.451649	12.493773
1550	229.217680	-216.283397	12.374396
1551	229.683660	-216.113483	12.256320
1552	230.149640	-215.941905	12.139545
1553	230.615620	-215.768665	12.024070
1554	231.081600	-215.593762	11.909897
1555	222.651500	-218.801590	14.167863
1556	223.145760	-218.638071	14.067597
1557	223.640020	-218.473432	13.967027
1558	224.134280	-218.307672	13.866154
1559	224.628540	-218.140792	13.764976
1560	225.122800	-217.972791	13.663495
1561	225.617060	-217.803670	13.561709
1562	226.111320	-217.633429	13.459620
1563	226.605580	-217.455177	13.344224
1564	227.099840	-217.280078	13.237228
1565	227.594100	-217.105625	13.136228
1566	228.088360	-216.928914	13.037356
1567	228.582620	-216.747667	12.936361
1568	229.076880	-216.561044	12.829644
1569	229.571140	-216.379372	12.714166
1570	230.065400	-216.196652	12.594254
1571	230.559660	-216.012884	12.469909
1572	231.053920	-215.828069	12.341130
1573	231.548180	-215.642206	12.207918
1574	232.042440	-215.455295	12.070271
1575	232.536700	-215.267336	11.928191
1576	224.574700	-218.811598	13.702946
1577	225.018320	-218.656275	13.608514
1578	225.461940	-218.498364	13.515704
1579	225.905560	-218.337863	13.424514
1580	226.349180	-218.174772	13.334946
1581	226.792800	-218.009093	13.246999
1582	227.236420	-217.840825	13.160672
1583	227.680040	-217.669967	13.075967
1584	228.123660	-217.463332	12.994031
1585	228.567280	-217.262618	12.919197
1586	229.010900	-217.075493	12.847435
1587	229.454520	-216.907849	12.773556
1588	229.898140	-216.762912	12.692125
1589	230.341760	-216.640372	12.598512
1590	230.785380	-216.506766	12.481998
1591	231.229000	-216.382615	12.353556
1592	231.672620	-216.267919	12.213185
1593	232.116240	-216.162679	12.060885
1594	232.559860	-216.066894	11.896657
1595	233.003480	-215.980564	11.720499
1596	233.447100	-215.903689	11.532413
1597	225.348300	-219.076036	12.991356
1598	225.765550	-218.926303	12.924308
1599	226.182800	-218.773637	12.855190
1600	226.600050	-218.618040	12.784001
1601	227.017300	-218.459510	12.710741
1602	227.434550	-218.298048	12.635412
1603	227.851800	-218.133654	12.558011
1604	228.269050	-217.966327	12.478541
1605	228.686300	-217.790468	12.411512
1606	229.103550	-217.613265	12.336270
1607	229.520800	-217.434986	12.250808
1608	229.938050	-217.256122	12.154047
1609	230.355300	-217.077724	12.045686
1610	230.772550	-216.901309	11.926528
1611	231.189800	-216.736954	11.819484
1612	231.607050	-216.576602	11.708996
1613	232.024300	-216.420253	11.595063
1614	232.441550	-216.267908	11.477687
1615	232.858800	-216.119566	11.356867
1616	233.276050	-215.975226	11.232602
1617	233.693300	-215.834890	11.104894
1618	226.177900	-219.204609	12.160486
1619	226.783500	-218.974234	12.041240
1620	227.389100	-218.746912	11.925866
1621	227.994700	-218.522644	11.814365
1622	228.600300	-218.301428	11.706735
1623	229.205900	-218.083265	11.602979
1624	229.811500	-217.868155	11.503095
1625	230.417100	-217.656098	11.407083
1626	231.022700	-217.450022	11.300625
1627	231.628300	-217.243975	11.203158
1628	232.233900	-217.038578	11.118096
1629	232.839500	-216.834604	11.046243
1630	233.445100	-216.631862	10.984211
1631	234.050700	-216.428475	10.923485
1632	234.656300	-216.234978	10.832222
1633	235.261900	-216.043684	10.734547
1634	235.867500	-215.854594	10.630461
1635	236.473100	-215.667706	10.519964
1636	237.078700	-215.483022	10.403055
1637	237.684300	-215.300542	10.279735
1638	238.289900	-215.120264	10.150004
1639	227.130800	-219.379088	11.286322
1640	227.727375	-219.091598	11.179149
1641	228.323950	-218.814405	11.078780
1642	228.920525	-218.547507	10.985217
1643	229.517100	-218.290905	10.898458
1644	230.113675	-218.044599	10.818503
1645	230.710250	-217.808589	10.745354
1646	231.306825	-217.582875	10.679009
1647	231.903400	-217.352467	10.627602
1648	232.499975	-217.141971	10.579113
1649	233.096550	-216.950014	10.537332
1650	233.693125	-216.774505	10.503221
1651	234.289700	-216.613501	10.472941
1652	234.886275	-216.463905	10.441432
1653	235.482850	-216.308263	10.383943
1654	236.079425	-216.159391	10.319761
1655	236.676000	-216.017286	10.248887
1656	237.272575	-215.881950	10.171321
1657	237.869150	-215.753381	10.087063
1658	238.465725	-215.631582	9.996113
1659	239.062300	-215.516550	9.898470
1660	227.986500	-219.743637	11.545881
1661	228.470265	-219.495631	11.393895
1662	228.954030	-219.258798	11.254972
1663	229.437795	-219.033138	11.129112
1664	229.921560	-218.818651	11.016316
1665	230.405325	-218.615337	10.916583
1666	230.889090	-218.423196	10.829913
1667	231.372855	-218.242228	10.756307
1668	231.856620	-218.066560	10.693066
1669	232.340385	-217.914588	10.661830
1670	232.824150	-217.777585	10.645560
1671	233.307915	-217.647497	10.629757
1672	233.791680	-217.520192	10.608612
1673	234.275445	-217.393470	10.580755
1674	234.759210	-217.254209	10.537699
1675	235.242975	-217.114338	10.489537
1676	235.726740	-216.973860	10.436269
1677	236.210505	-216.832772	10.377896
1678	236.694270	-216.691077	10.314417
1679	237.178035	-216.548773	10.245833
1680	237.661800	-216.405861	10.172143
1681	229.438600	-219.862934	11.051375
1682	229.938475	-219.619199	10.974538
1683	230.438350	-219.379250	10.901141
1684	230.938225	-219.143086	10.831184
1685	231.438100	-218.910707	10.764669
1686	231.937975	-218.682114	10.701594
1687	232.437850	-218.457305	10.641959
1688	232.937725	-218.236282	10.585765
1689	233.437600	-218.008409	10.547985
1690	233.937475	-217.789541	10.514797
1691	234.437350	-217.580369	10.479004
1692	234.937225	-217.381086	10.433878
1693	235.437100	-217.191868	10.374851
1694	235.936975	-217.013554	10.301441
1695	236.436850	-216.843955	10.232156
1696	236.936725	-216.684090	10.157199
1697	237.436600	-216.533957	10.076572
1698	237.936475	-216.393558	9.990272
1699	238.436350	-216.262892	9.898301
1700	238.936225	-216.141960	9.800659
1701	239.436100	-216.030761	9.697345
1702	229.940100	-219.894819	11.166641
1703	230.475195	-219.726806	11.086887
1704	231.010290	-219.554969	11.011014
1705	231.545385	-219.379306	10.939023
1706	232.080480	-219.199818	10.870914
1707	232.615575	-219.016505	10.806686
1708	233.150670	-218.829366	10.746339
1709	233.685765	-218.638403	10.689874
1710	234.220860	-218.427385	10.629636
1711	234.755955	-218.224374	10.581660
1712	235.291050	-218.021801	10.536502
1713	235.826145	-217.818500	10.492016
1714	236.361240	-217.618352	10.450591
1715	236.896335	-217.423868	10.409944
1716	237.431430	-217.229323	10.335038
1717	237.966525	-217.036860	10.250322
1718	238.501620	-216.846480	10.155795
1719	239.036715	-216.658182	10.051458
1720	239.571810	-216.471967	9.937310
1721	240.106905	-216.287834	9.813352
1722	240.642000	-216.105784	9.679583
1723	231.097500	-219.973852	11.127276
1724	231.734930	-219.817062	11.041607
1725	232.372360	-219.649955	10.954474
1726	233.009790	-219.472529	10.865876
1727	233.647220	-219.284784	10.775814
1728	234.284650	-219.086722	10.684287
1729	234.922080	-218.878342	10.591297
1730	235.559510	-218.659643	10.496841
1731	236.196940	-218.414250	10.377612
1732	236.834370	-218.157822	10.271278
1733	237.471800	-217.888763	10.169582
1734	238.109230	-217.627800	10.081492
1735	238.746660	-217.387246	10.006405
1736	239.384090	-217.164377	9.931317
1737	240.021520	-216.933820	9.848488
1738	240.658950	-216.706736	9.766325
1739	241.296380	-216.483126	9.684828
1740	241.933810	-216.262989	9.603998
1741	242.571240	-216.046326	9.523835
1742	243.208670	-215.833136	9.444338
1743	243.846100	-215.623419	9.365507
1744	234.108000	-219.877992	10.342511
1745	234.697965	-219.723454	10.224655
1746	235.287930	-219.562882	10.116460
1747	235.877895	-219.396276	10.017925
1748	236.467860	-219.223637	9.929051
1749	237.057825	-219.044963	9.849837
1750	237.647790	-218.860255	9.780284
1751	238.237755	-218.669513	9.720391
1752	238.827720	-218.460444	9.671634
1753	239.417685	-218.250561	9.630263
1754	240.007650	-218.038863	9.600704
1755	240.597615	-217.825394	9.584984
1756	241.187580	-217.612487	9.579904
1757	241.777545	-217.403315	9.578699
1758	242.367510	-217.195951	9.557384
1759	242.957475	-216.989181	9.534785
1760	243.547440	-216.783003	9.510902
1761	244.137405	-216.577419	9.485734
1762	244.727370	-216.372428	9.459282
1763	245.317335	-216.168031	9.431545
1764	245.907300	-215.964226	9.402524
1765	236.247100	-220.320644	9.730100
1766	236.807635	-220.172544	9.617929
1767	237.368170	-220.013818	9.517640
1768	237.928705	-219.844465	9.429234
1769	238.489240	-219.664485	9.352710
1770	239.049775	-219.473879	9.288068
1771	239.610310	-219.272647	9.235309
1772	240.170845	-219.060787	9.194432
1773	240.731380	-218.828411	9.167349
1774	241.291915	-218.583842	9.157151
1775	241.852450	-218.333104	9.159612
1776	242.412985	-218.080644	9.169727
1777	242.973520	-217.827658	9.182696
1778	243.534055	-217.574045	9.194188
1779	244.094590	-217.327038	9.188970
1780	244.655125	-217.080087	9.180979
1781	245.215660	-216.833193	9.170216
1782	245.776195	-216.586354	9.156682
1783	246.336730	-216.339572	9.140375
1784	246.897265	-216.092847	9.121297
1785	247.457800	-215.846177	9.099447
1786	236.398500	-220.536603	9.550696
1787	236.961260	-220.383740	9.400570
1788	237.524020	-220.219763	9.264955
1789	238.086780	-220.044672	9.143849
1790	238.649540	-219.858468	9.037254
1791	239.212300	-219.661151	8.945170
1792	239.775060	-219.452719	8.867595
1793	240.337820	-219.233174	8.804532
1794	240.900580	-218.992247	8.751202
1795	241.463340	-218.741689	8.716822
1796	242.026100	-218.483495	8.699613
1797	242.588860	-218.220176	8.696313
1798	243.151620	-217.955005	8.702287
1799	243.714380	-217.692154	8.711800
1800	244.277140	-217.451571	8.715205
1801	244.839900	-217.216568	8.721982
1802	245.402660	-216.987144	8.732131
1803	245.965420	-216.763299	8.745652
1804	246.528180	-216.545034	8.762546
1805	247.090940	-216.332348	8.782813
1806	247.653700	-216.125242	8.806451
1807	236.186100	-220.803206	9.352988
1808	236.815155	-220.655042	9.227276
1809	237.444210	-220.498729	9.110839
1810	238.073265	-220.334267	9.003676
1811	238.702320	-220.161656	8.905788
1812	239.331375	-219.980895	8.817174
1813	239.960430	-219.791986	8.737834
1814	240.589485	-219.594927	8.667769
1815	241.218540	-219.402222	8.587326
1816	241.847595	-219.193328	8.521209
1817	242.476650	-218.969695	8.475270
1818	243.105705	-218.734339	8.454316
1819	243.734760	-218.491140	8.461338
1820	244.363815	-218.244100	8.496868
1821	244.992870	-218.000832	8.529545
1822	245.621925	-217.754027	8.578976
1823	246.250980	-217.503685	8.645161
1824	246.880035	-217.249806	8.728102
1825	247.509090	-216.992391	8.827798
1826	248.138145	-216.731439	8.944249
1827	248.767200	-216.466950	9.077455
1828	237.240800	-220.775355	9.248631
1829	238.014220	-220.703646	9.054299
1830	238.787640	-220.607493	8.887691
1831	239.561060	-220.486894	8.748807
1832	240.334480	-220.341850	8.637646
1833	241.107900	-220.172362	8.554210
1834	241.881320	-219.978429	8.498497
1835	242.654740	-219.760051	8.470509
1836	243.428160	-219.521854	8.479540
1837	244.201580	-219.246744	8.526453
1838	244.975000	-218.932875	8.593936
1839	245.748420	-218.594308	8.669178
1840	246.521840	-218.256197	8.748088
1841	247.295260	-217.945112	8.834764
1842	248.068680	-217.635771	8.909367
1843	248.842100	-217.327751	8.985902
1844	249.615520	-217.021051	9.064368
1845	250.388940	-216.715672	9.144765
1846	251.162360	-216.411613	9.227093
1847	251.935780	-216.108875	9.311353
1848	252.709200	-215.807458	9.397543
1849	235.568300	-220.629270	9.460228
1850	236.330960	-220.432610	9.308295
1851	237.093620	-220.229509	9.174857
1852	237.856280	-220.019967	9.059916
1853	238.618940	-219.803986	8.963471
1854	239.381600	-219.581564	8.885521
1855	240.144260	-219.352702	8.826067
1856	240.906920	-219.117399	8.785109
1857	241.669580	-218.848818	8.765904
1858	242.432240	-218.589755	8.760880
1859	243.194900	-218.343185	8.764539
1860	243.957560	-218.102766	8.780801
1861	244.720220	-217.857109	8.817389
1862	245.482880	-217.593629	8.880696
1863	246.245540	-217.307616	8.923294
1864	247.008200	-217.010948	8.970905
1865	247.770860	-216.703624	9.023530
1866	248.533520	-216.385643	9.081169
1867	249.296180	-216.057007	9.143823
1868	250.058840	-215.717715	9.211490
1869	250.821500	-215.367767	9.284171
1870	230.172800	-219.585529	10.415659
1871	230.785735	-219.481257	10.357872
1872	231.398670	-219.371298	10.300706
1873	232.011605	-219.255651	10.244161
1874	232.624540	-219.134316	10.188237
1875	233.237475	-219.007293	10.132934
1876	233.850410	-218.874582	10.078253
1877	234.463345	-218.736183	10.024193
1878	235.076280	-218.585164	9.968011
1879	235.689215	-218.439412	9.922047
1880	236.302150	-218.293354	9.879972
1881	236.915085	-218.140389	9.834890
1882	237.528020	-217.975005	9.781597
1883	238.140955	-217.795334	9.719320
1884	238.753890	-217.604593	9.657741
1885	239.366825	-217.403309	9.592722
1886	239.979760	-217.191483	9.524265
1887	240.592695	-216.969115	9.452368
1888	241.205630	-216.736205	9.377031
1889	241.818565	-216.492753	9.298256
1890	242.431500	-216.238758	9.216041
1891	226.951400	-219.824963	11.365967
1892	227.506935	-219.656381	11.250985
1893	228.062470	-219.488114	11.140557
1894	228.618005	-219.320159	11.034683
1895	229.173540	-219.152518	10.933363
1896	229.729075	-218.985190	10.836597
1897	230.284610	-218.818176	10.744384
1898	230.840145	-218.651475	10.656726
1899	231.395680	-218.496349	10.573076
1900	231.951215	-218.338986	10.499328
1901	232.506750	-218.175939	10.430731
1902	233.062285	-218.004602	10.362032
1903	233.617820	-217.823848	10.288865
1904	234.173355	-217.634536	10.209023
1905	234.728890	-217.453576	10.130111
1906	235.284425	-217.269961	10.049098
1907	235.839960	-217.083691	9.965987
1908	236.395495	-216.894766	9.880776
1909	236.951030	-216.703187	9.793466
1910	237.506565	-216.508952	9.704056
1911	238.062100	-216.312063	9.612547
1912	212.024700	-213.271420	15.836122
1913	212.671645	-213.088941	15.796545
1914	213.318590	-212.915062	15.759660
1915	213.965535	-212.749783	15.725468
1916	214.612480	-212.593104	15.693969
1917	215.259425	-212.445025	15.665162
1918	215.906370	-212.305547	15.639047
1919	216.553315	-212.174669	15.615625
1920	217.200260	-212.051372	15.580484
1921	217.847205	-211.941611	15.551613
1922	218.494150	-211.838444	15.535343
1923	219.141095	-211.736751	15.535666
1924	219.788040	-211.636275	15.554117
1925	220.434985	-211.544968	15.589913
1926	221.081930	-211.470498	15.621415
1927	221.728875	-211.407593	15.661420
1928	222.375820	-211.356252	15.709927
1929	223.022765	-211.316476	15.766937
1930	223.669710	-211.288264	15.832450
1931	224.316655	-211.271617	15.906465
1932	224.963600	-211.266534	15.988983
1933	218.284100	-213.082245	14.743037
1934	218.761445	-213.024036	14.808012
1935	219.238790	-212.961902	14.871926
1936	219.716135	-212.895844	14.934779
1937	220.193480	-212.825860	14.996570
1938	220.670825	-212.751952	15.057301
1939	221.148170	-212.674120	15.116970
1940	221.625515	-212.592362	15.175578
1941	222.102860	-212.502816	15.241231
1942	222.580205	-212.409900	15.302914
1943	223.057550	-212.314312	15.359514
1944	223.534895	-212.216823	15.410416
1945	224.012240	-212.118288	15.455503
1946	224.489585	-212.019661	15.495111
1947	224.966930	-211.928066	15.533628
1948	225.444275	-211.837743	15.568352
1949	225.921620	-211.748692	15.599285
1950	226.398965	-211.660914	15.626426
1951	226.876310	-211.574408	15.649774
1952	227.353655	-211.489174	15.669330
1953	227.831000	-211.405213	15.685095
1954	220.599900	-213.807388	14.986156
1955	221.123885	-213.685523	14.958960
1956	221.647870	-213.561825	14.941983
1957	222.171855	-213.436295	14.935225
1958	222.695840	-213.308932	14.938687
1959	223.219825	-213.179737	14.952368
1960	223.743810	-213.048710	14.976269
1961	224.267795	-212.915849	15.010390
1962	224.791780	-212.771516	15.055460
1963	225.315765	-212.624716	15.116396
1964	225.839750	-212.480839	15.189190
1965	226.363735	-212.344730	15.267715
1966	226.887720	-212.220503	15.344825
1967	227.411705	-212.111420	15.413452
1968	227.935690	-212.024474	15.456651
1969	228.459675	-211.951920	15.491306
1970	228.983660	-211.893759	15.517418
1971	229.507645	-211.849990	15.534987
1972	230.031630	-211.820613	15.544012
1973	230.555615	-211.805629	15.544493
1974	231.079600	-211.805037	15.536432
1975	223.476300	-213.526693	14.100159
1976	224.094455	-213.476130	14.077741
1977	224.712610	-213.416710	14.058515
1978	225.330765	-213.348431	14.042482
1979	225.948920	-213.271295	14.029642
1980	226.567075	-213.185300	14.019995
1981	227.185230	-213.090448	14.013541
1982	227.803385	-212.986737	14.010280
1983	228.421540	-212.889243	14.023512
1984	229.039695	-212.769885	14.041311
1985	229.657850	-212.633518	14.055969
1986	230.276005	-212.485588	14.056955
1987	230.894160	-212.328664	14.031720
1988	231.512315	-212.164839	13.970081
1989	232.130470	-212.046836	13.924792
1990	232.748625	-211.936972	13.868077
1991	233.366780	-211.835246	13.799936
1992	233.984935	-211.741659	13.720369
1993	234.603090	-211.656211	13.629377
1994	235.221245	-211.578902	13.526958
1995	235.839400	-211.509731	13.413114
1996	224.466800	-213.739752	13.685615
1997	225.049910	-213.666170	13.596048
1998	225.633020	-213.586013	13.513398
[truncated: 19,571 more rows]
