# Supplementary material for: Three-Dimensional Muscle Architecture and Comprehensive Dynamic Properties of Rabbit Gastrocnemius, Plantaris and Soleus: Input for Simulation Studies
Source: PLoS One. 2015 Jun 26;10(6):e0130985. doi: 10.1371/journal.pone.0130985 (PMC4482742; doi:10.1371/journal.pone.0130985)
Supplement: S12 Dataset — (TXT) [file pone.0130985.s012.txt]

MESH "kom1" dimension 3 Elemtype linear Nnode 2
Coordinates rabbit M. soleus R3
1	190.872700	-225.080345	12.421427
2	192.084855	-225.006135	12.372437
3	193.297010	-224.920237	12.345071
4	194.509165	-224.822652	12.339330
5	195.721320	-224.713379	12.355215
6	196.933475	-224.592420	12.392724
7	198.145630	-224.459773	12.451858
8	199.357785	-224.315439	12.532617
9	200.569940	-224.187988	12.668826
10	201.782095	-224.004088	12.821928
11	202.994250	-223.825596	12.956318
12	204.206405	-223.612274	13.096985
13	205.418560	-223.375985	13.247352
14	206.630715	-223.148473	13.409402
15	207.842870	-222.990678	13.576205
16	209.055025	-222.846206	13.746899
17	210.267180	-222.715057	13.921482
18	211.479335	-222.597232	14.099955
19	212.691490	-222.492729	14.282318
20	213.903645	-222.401550	14.468570
21	215.115800	-222.323694	14.658713
22	191.444200	-223.247988	11.858887
23	192.596260	-223.195973	11.945160
24	193.748320	-223.135560	12.032335
25	194.900380	-223.066750	12.120414
26	196.052440	-222.989542	12.209394
27	197.204500	-222.903937	12.299278
28	198.356560	-222.809934	12.390064
29	199.508620	-222.707533	12.481753
30	200.660680	-222.601594	12.552308
31	201.812740	-222.471271	12.641153
32	202.964800	-222.324805	12.738331
33	204.116860	-222.173672	12.840302
34	205.268920	-222.037806	12.940002
35	206.420980	-221.913248	13.036947
36	207.573040	-221.818483	13.158975
37	208.725100	-221.736883	13.290341
38	209.877160	-221.668449	13.431046
39	211.029220	-221.613179	13.581088
40	212.181280	-221.571075	13.740469
41	213.333340	-221.542136	13.909189
42	214.485400	-221.526362	14.087247
43	192.711900	-224.021083	12.460354
44	193.979450	-223.781619	12.363593
45	195.247000	-223.558145	12.289699
46	196.514550	-223.350661	12.238671
47	197.782100	-223.159167	12.210511
48	199.049650	-222.983662	12.205218
49	200.317200	-222.824147	12.222791
50	201.584750	-222.680622	12.263232
51	202.852300	-222.550424	12.305439
52	204.119850	-222.443628	12.383190
53	205.387400	-222.355307	12.494639
54	206.654950	-222.280846	12.635837
55	207.922500	-222.209904	12.801632
56	209.190050	-222.130211	12.993746
57	210.457600	-222.064098	13.188422
58	211.725150	-222.003558	13.402057
59	212.992700	-221.948593	13.634651
60	214.260250	-221.899202	13.886205
61	215.527800	-221.855386	14.156717
62	216.795350	-221.817144	14.446189
63	218.062900	-221.784476	14.754620
64	192.465700	-223.323753	11.973407
65	193.748195	-223.130484	11.957518
66	195.030690	-222.943904	11.959013
67	196.313185	-222.764013	11.977890
68	197.595680	-222.590809	12.014150
69	198.878175	-222.424294	12.067794
70	200.160670	-222.264468	12.138820
71	201.443165	-222.111330	12.227230
72	202.725660	-221.946113	12.310145
73	204.008155	-221.799880	12.420362
74	205.290650	-221.662856	12.550204
75	206.573145	-221.527403	12.708452
76	207.855640	-221.399264	12.911448
77	209.138135	-221.292328	13.175319
78	210.420630	-221.258600	13.419145
79	211.703125	-221.254861	13.686539
80	212.985620	-221.281111	13.977501
81	214.268115	-221.337351	14.292031
82	215.550610	-221.423581	14.630129
83	216.833105	-221.539801	14.991795
84	218.115600	-221.686010	15.377029
85	196.911200	-224.731315	13.231303
86	198.006735	-224.607780	13.283643
87	199.102270	-224.490345	13.337406
88	200.197805	-224.379010	13.392592
89	201.293340	-224.273774	13.449202
90	202.388875	-224.174637	13.507234
91	203.484410	-224.081601	13.566690
92	204.579945	-223.994663	13.627568
93	205.675480	-223.937466	13.676731
94	206.771015	-223.884846	13.727220
95	207.866550	-223.825732	13.781104
96	208.962085	-223.750532	13.844175
97	210.057620	-223.658493	13.925168
98	211.153155	-223.557577	14.032625
99	212.248690	-223.473417	14.167357
100	213.344225	-223.388732	14.321978
101	214.439760	-223.303520	14.496488
102	215.535295	-223.217781	14.690888
103	216.630830	-223.131517	14.905176
104	217.726365	-223.044726	15.139353
105	218.821900	-222.957408	15.393419
106	198.444700	-225.312697	13.789298
107	199.635765	-225.257099	13.704779
108	200.826830	-225.204290	13.645569
109	202.017895	-225.154271	13.611667
110	203.208960	-225.107042	13.603075
111	204.400025	-225.062602	13.619793
112	205.591090	-225.020951	13.661819
113	206.782155	-224.982090	13.729155
114	207.973220	-224.964511	13.825233
115	209.164285	-224.934546	13.954638
116	210.355350	-224.901424	14.113518
117	211.546415	-224.867024	14.286625
118	212.737480	-224.824536	14.457423
119	213.928545	-224.768464	14.626258
120	215.119610	-224.722098	14.812223
121	216.310675	-224.672367	15.005610
122	217.501740	-224.619269	15.206421
123	218.692805	-224.562805	15.414655
124	219.883870	-224.502975	15.630312
125	221.074935	-224.439778	15.853391
126	222.266000	-224.373215	16.083894
127	196.938500	-224.529580	11.772013
128	198.182000	-224.198458	11.874257
129	199.425500	-223.888987	11.977419
130	200.669000	-223.601169	12.081501
131	201.912500	-223.335003	12.186501
132	203.156000	-223.090489	12.292419
133	204.399500	-222.867626	12.399257
134	205.643000	-222.666416	12.507013
135	206.886500	-222.494310	12.622987
136	208.130000	-222.337124	12.734287
137	209.373500	-222.201249	12.850220
138	210.617000	-222.089159	12.959258
139	211.860500	-221.998837	13.053372
140	213.104000	-221.930387	13.175269
141	214.347500	-221.870192	13.365107
142	215.591000	-221.825916	13.582069
143	216.834500	-221.797561	13.826155
144	218.078000	-221.785126	14.097365
145	219.321500	-221.788611	14.395699
146	220.565000	-221.808016	14.721157
147	221.808500	-221.843341	15.073739
148	203.245100	-224.527219	12.454125
149	204.361620	-224.468567	12.632120
150	205.478140	-224.406384	12.810762
151	206.594660	-224.340668	12.990049
152	207.711180	-224.271421	13.169983
153	208.827700	-224.198642	13.350563
154	209.944220	-224.122332	13.531788
155	211.060740	-224.042489	13.713660
156	212.177260	-223.943509	13.919836
157	213.293780	-223.845309	14.111985
158	214.410300	-223.750929	14.282779
159	215.526820	-223.657647	14.447415
160	216.643340	-223.562839	14.614617
161	217.759860	-223.479731	14.795790
162	218.876380	-223.402326	15.007418
163	219.992900	-223.328700	15.231274
164	221.109420	-223.258854	15.467357
165	222.225940	-223.192787	15.715667
166	223.342460	-223.130500	15.976205
167	224.458980	-223.071992	16.248970
168	225.575500	-223.017264	16.533963
169	193.364000	-223.043884	12.177872
170	194.560730	-222.894000	12.066405
171	195.757460	-222.748848	11.984551
172	196.954190	-222.608427	11.932310
173	198.150920	-222.472738	11.909681
174	199.347650	-222.341780	11.916665
175	200.544380	-222.215554	11.953262
176	201.741110	-222.094060	12.019471
177	202.937840	-221.981537	12.097630
178	204.134570	-221.875172	12.230658
179	205.331300	-221.781183	12.411031
180	206.528030	-221.684176	12.617600
181	207.724760	-221.588998	12.836298
182	208.921490	-221.492686	13.090687
183	210.118220	-221.412475	13.337029
184	211.314950	-221.338877	13.602106
185	212.511680	-221.271893	13.885919
186	213.708410	-221.211522	14.188468
187	214.905140	-221.157765	14.509752
188	216.101870	-221.110622	14.849773
189	217.298600	-221.070092	15.208529
190	196.391700	-221.831398	11.408674
191	197.407725	-221.777718	11.541826
192	198.423750	-221.718696	11.677334
193	199.439775	-221.654333	11.815198
194	200.455800	-221.584628	11.955418
195	201.471825	-221.509581	12.097993
196	202.487850	-221.429192	12.242924
197	203.503875	-221.343462	12.390211
198	204.519900	-221.267209	12.575018
199	205.535925	-221.167216	12.733421
200	206.551950	-221.059193	12.882449
201	207.567975	-220.949542	13.019906
202	208.584000	-220.833445	13.127275
203	209.600025	-220.728888	13.260511
204	210.616050	-220.653535	13.437582
205	211.632075	-220.589732	13.625647
206	212.648100	-220.537477	13.824704
207	213.664125	-220.496771	14.034755
208	214.680150	-220.467615	14.255799
209	215.696175	-220.450007	14.487836
210	216.712200	-220.443948	14.730866
211	199.671200	-224.011955	11.882080
212	200.713505	-223.891589	11.892525
213	201.755810	-223.766474	11.922154
214	202.798115	-223.636608	11.970970
215	203.840420	-223.501993	12.038971
216	204.882725	-223.362627	12.126157
217	205.925030	-223.218511	12.232529
218	206.967335	-223.069646	12.358086
219	208.009640	-222.910950	12.506751
220	209.051945	-222.743737	12.679223
221	210.094250	-222.572841	12.869530
222	211.136555	-222.403161	13.072553
223	212.178860	-222.239440	13.283755
224	213.221165	-222.085804	13.499315
225	214.263470	-221.956687	13.701967
226	215.305775	-221.839323	13.905694
227	216.348080	-221.733714	14.110494
228	217.390385	-221.639859	14.316367
229	218.432690	-221.557757	14.523314
230	219.474995	-221.487410	14.731335
231	220.517300	-221.428817	14.940429
232	196.454400	-222.524534	11.679880
233	197.524200	-222.363708	11.555522
234	198.594000	-222.205860	11.465430
235	199.663800	-222.050991	11.409606
236	200.733600	-221.899100	11.388049
237	201.803400	-221.750188	11.400760
238	202.873200	-221.604254	11.447737
239	203.943000	-221.461299	11.528982
240	205.012800	-221.319338	11.641038
241	206.082600	-221.184622	11.801209
242	207.152400	-221.047427	12.003754
243	208.222200	-220.909460	12.230368
244	209.292000	-220.772904	12.471283
245	210.361800	-220.635258	12.730593
246	211.431600	-220.516843	12.981931
247	212.501400	-220.404120	13.244619
248	213.571200	-220.297090	13.518659
249	214.641000	-220.195753	13.804049
250	215.710800	-220.100108	14.100791
251	216.780600	-220.010156	14.408883
252	217.850400	-219.925896	14.728327
253	199.918100	-223.438010	11.226304
254	201.070075	-223.271500	11.317024
255	202.222050	-223.109771	11.423514
256	203.374025	-222.952821	11.545775
257	204.526000	-222.800651	11.683806
258	205.677975	-222.653261	11.837607
259	206.829950	-222.510650	12.007179
260	207.981925	-222.372819	12.192521
261	209.133900	-222.244972	12.439173
262	210.285875	-222.117644	12.675411
263	211.437850	-221.991029	12.894081
264	212.589825	-221.867022	13.106847
265	213.741800	-221.748320	13.335134
266	214.893775	-221.637441	13.601280
267	216.045750	-221.537258	13.872446
268	217.197725	-221.443985	14.155424
269	218.349700	-221.357622	14.450217
270	219.501675	-221.278169	14.756822
271	220.653650	-221.205627	15.075241
272	221.805625	-221.139996	15.405473
273	222.957600	-221.081274	15.747518
274	201.567200	-225.619394	12.755964
275	202.683880	-225.483658	12.784399
276	203.800560	-225.353186	12.828704
277	204.917240	-225.227978	12.888880
278	206.033920	-225.108034	12.964927
279	207.150600	-224.993355	13.056844
280	208.267280	-224.883939	13.164632
281	209.383960	-224.779788	13.288290
282	210.500640	-224.692491	13.437267
283	211.617320	-224.603254	13.602331
284	212.734000	-224.501208	13.776658
285	213.850680	-224.386384	13.954137
286	214.967360	-224.290536	14.136059
287	216.084040	-224.215979	14.321309
288	217.200720	-224.187639	14.536817
289	218.317400	-224.179941	14.765048
290	219.434080	-224.192884	15.006000
291	220.550760	-224.226470	15.259676
292	221.667440	-224.280697	15.526073
293	222.784120	-224.355566	15.805192
294	223.900800	-224.451076	16.097034
295	207.809400	-225.499820	13.846687
296	208.658965	-225.488471	13.953707
297	209.508530	-225.472949	14.059083
298	210.358095	-225.453253	14.162815
299	211.207660	-225.429383	14.264904
300	212.057225	-225.401339	14.365349
301	212.906790	-225.369121	14.464150
302	213.756355	-225.332729	14.561308
303	214.605920	-225.296043	14.658113
304	215.455485	-225.249149	14.747170
305	216.305050	-225.192321	14.831356
306	217.154615	-225.130201	14.917312
307	218.004180	-225.071676	15.012549
308	218.853745	-225.026609	15.123338
309	219.703310	-224.995512	15.235209
310	220.552875	-224.970988	15.352195
311	221.402440	-224.953036	15.474296
312	222.252005	-224.941656	15.601513
313	223.101570	-224.936850	15.733844
314	223.951135	-224.938616	15.871292
315	224.800700	-224.946954	16.013854
316	198.399500	-223.432325	11.376227
317	199.468865	-223.318211	11.484538
318	200.538230	-223.203072	11.595628
319	201.607595	-223.086909	11.709496
320	202.676960	-222.969721	11.826142
321	203.746325	-222.851509	11.945565
322	204.815690	-222.732272	12.067767
323	205.885055	-222.612010	12.192747
324	206.954420	-222.493856	12.335760
325	208.023785	-222.373499	12.473255
326	209.093150	-222.252097	12.605333
327	210.162515	-222.129678	12.735107
328	211.231880	-222.004927	12.858430
329	212.301245	-221.876706	12.968903
330	213.370610	-221.774342	13.101426
331	214.439975	-221.678622	13.236170
332	215.509340	-221.589548	13.373133
333	216.578705	-221.507118	13.512317
334	217.648070	-221.431334	13.653722
335	218.717435	-221.362194	13.797347
336	219.786800	-221.299698	13.943192
337	196.636800	-223.813554	11.782811
338	197.911140	-223.660106	11.725396
339	199.185480	-223.514996	11.693808
340	200.459820	-223.378226	11.688047
341	201.734160	-223.249794	11.708115
342	203.008500	-223.129701	11.754009
343	204.282840	-223.017947	11.825731
344	205.557180	-222.914531	11.923281
345	206.831520	-222.818731	12.034494
346	208.105860	-222.739426	12.180951
347	209.380200	-222.668718	12.367760
348	210.654540	-222.598859	12.580047
349	211.928880	-222.523464	12.795437
350	213.203220	-222.434504	13.043698
351	214.477560	-222.354992	13.298290
352	215.751900	-222.274699	13.572077
353	217.026240	-222.193625	13.865060
354	218.300580	-222.111771	14.177237
355	219.574920	-222.029136	14.508610
356	220.849260	-221.945720	14.859178
357	222.123600	-221.861524	15.228941
358	197.762000	-222.576839	10.964992
359	198.953125	-222.460315	11.160052
360	200.144250	-222.343974	11.353871
361	201.335375	-222.227816	11.546452
362	202.526500	-222.111842	11.737792
363	203.717625	-221.996051	11.927893
364	204.908750	-221.880443	12.116755
365	206.099875	-221.765018	12.304376
366	207.291000	-221.641977	12.508149
367	208.482125	-221.523250	12.700858
368	209.673250	-221.418213	12.871261
369	210.864375	-221.317836	13.029051
370	212.055500	-221.199972	13.198703
371	213.246625	-221.061630	13.380750
372	214.437750	-220.950039	13.614963
373	215.628875	-220.839834	13.868751
374	216.820000	-220.731013	14.142112
375	218.011125	-220.623578	14.435048
376	219.202250	-220.517528	14.747558
377	220.393375	-220.412863	15.079643
378	221.584500	-220.309583	15.431301
379	203.304600	-223.804537	10.802732
380	204.472330	-223.688951	11.002881
381	205.640060	-223.568229	11.206677
382	206.807790	-223.442371	11.414120
383	207.975520	-223.311377	11.625210
384	209.143250	-223.175246	11.839947
385	210.310980	-223.033979	12.058331
386	211.478710	-222.887577	12.280363
387	212.646440	-222.715151	12.495011
388	213.814170	-222.554433	12.708585
389	214.981900	-222.391066	12.937476
390	216.149630	-222.219272	13.189116
391	217.317360	-222.044253	13.465576
392	218.485090	-221.874484	13.768535
393	219.652820	-221.708652	14.071294
394	220.820550	-221.542436	14.388960
395	221.988280	-221.375838	14.721532
396	223.156010	-221.208856	15.069009
397	224.323740	-221.041492	15.431393
398	225.491470	-220.873744	15.808682
399	226.659200	-220.705613	16.200877
400	201.770000	-224.540689	12.099534
401	202.936665	-224.401344	12.085752
402	204.103330	-224.263127	12.098549
403	205.269995	-224.126040	12.137925
404	206.436660	-223.990080	12.203882
405	207.603325	-223.855249	12.296418
406	208.769990	-223.721547	12.415534
407	209.936655	-223.588974	12.561230
408	211.103320	-223.461504	12.726920
409	212.269985	-223.330247	12.930865
410	213.436650	-223.196077	13.167129
411	214.603315	-223.067112	13.423850
412	215.769980	-222.946644	13.695293
413	216.936645	-222.827402	13.986173
414	218.103310	-222.686396	14.274730
415	219.269975	-222.541013	14.577350
416	220.436640	-222.391254	14.894033
417	221.603305	-222.237118	15.224778
418	222.769970	-222.078605	15.569587
419	223.936635	-221.915715	15.928458
420	225.103300	-221.748449	16.301392
421	201.986300	-225.598365	12.568227
422	203.149495	-225.466995	12.641466
423	204.312690	-225.340418	12.728553
424	205.475885	-225.218632	12.829488
425	206.639080	-225.101640	12.944269
426	207.802275	-224.989439	13.072899
427	208.965470	-224.882031	13.215376
428	210.128665	-224.779415	13.371701
429	211.291860	-224.684767	13.562145
430	212.455055	-224.588963	13.758789
431	213.618250	-224.487439	13.955033
432	214.781445	-224.387457	14.148671
433	215.944640	-224.307771	14.352945
434	217.107835	-224.232844	14.585014
435	218.271030	-224.202497	14.795164
436	219.434225	-224.190517	15.007930
437	220.597420	-224.196904	15.223312
438	221.760615	-224.221657	15.441308
439	222.923810	-224.264777	15.661920
440	224.087005	-224.326264	15.885147
441	225.250200	-224.406117	16.110989
442	205.729600	-225.773681	13.710961
443	206.807985	-225.691968	13.805394
444	207.886370	-225.612792	13.904973
445	208.964755	-225.536155	14.009698
446	210.043140	-225.462054	14.119568
447	211.121525	-225.390492	14.234585
448	212.199910	-225.321468	14.354748
449	213.278295	-225.254981	14.480057
450	214.356680	-225.161726	14.615727
451	215.435065	-225.080173	14.758869
452	216.513450	-225.022863	14.905861
453	217.591835	-224.993126	15.057107
454	218.670220	-224.984811	15.209864
455	219.748605	-224.985778	15.356462
456	220.826990	-224.995361	15.463079
457	221.905375	-225.019432	15.556802
458	222.983760	-225.057993	15.637631
459	224.062145	-225.111044	15.705566
460	225.140530	-225.178583	15.760606
461	226.218915	-225.260613	15.802753
462	227.297300	-225.357131	15.832005
463	201.401500	-222.505353	9.917560
464	202.493735	-222.246864	10.008813
465	203.585970	-221.999630	10.130713
466	204.678205	-221.763652	10.283259
467	205.770440	-221.538929	10.466451
468	206.862675	-221.325463	10.680289
469	207.954910	-221.123252	10.924774
470	209.047145	-220.932296	11.199904
471	210.139380	-220.726776	11.515555
472	211.231615	-220.542970	11.849937
473	212.323850	-220.383387	12.218907
474	213.416085	-220.253381	12.635615
475	214.508320	-220.157423	13.098104
476	215.600555	-220.075981	13.566023
477	216.692790	-219.959367	13.966951
478	217.785025	-219.848161	14.366004
479	218.877260	-219.742362	14.763181
480	219.969495	-219.641970	15.158482
481	221.061730	-219.546985	15.551907
482	222.153965	-219.457407	15.943457
483	223.246200	-219.373236	16.333131
484	203.414200	-221.757389	10.108704
485	204.457770	-221.538747	10.217073
486	205.501340	-221.328907	10.352660
487	206.544910	-221.127867	10.515467
488	207.588480	-220.935629	10.705493
489	208.632050	-220.752191	10.922737
490	209.675620	-220.577554	11.167201
491	210.719190	-220.411718	11.438883
492	211.762760	-220.248495	11.744553
493	212.806330	-220.087612	12.098491
494	213.849900	-219.942051	12.472901
495	214.893470	-219.816831	12.850488
496	215.937040	-219.709173	13.218058
497	216.980610	-219.601194	13.580331
498	218.024180	-219.476079	13.934224
499	219.067750	-219.351572	14.286811
500	220.111320	-219.227672	14.638092
501	221.154890	-219.104380	14.988067
502	222.198460	-218.981695	15.336735
503	223.242030	-218.859618	15.684097
504	224.285600	-218.738149	16.030153
505	205.202800	-222.804191	10.269759
506	206.244605	-222.573481	10.428600
507	207.286410	-222.354203	10.598097
508	208.328215	-222.146358	10.778250
509	209.370020	-221.949945	10.969059
510	210.411825	-221.764964	11.170524
511	211.453630	-221.591416	11.382644
512	212.495435	-221.429301	11.605421
513	213.537240	-221.265247	11.815954
514	214.579045	-221.118603	12.045933
515	215.620850	-220.989889	12.306224
516	216.662655	-220.883806	12.602687
517	217.704460	-220.786193	12.914975
518	218.746265	-220.682700	13.265030
519	219.788070	-220.565880	13.624418
520	220.829875	-220.447223	14.009713
521	221.871680	-220.326730	14.420917
522	222.913485	-220.204400	14.858029
523	223.955290	-220.080233	15.321049
524	224.997095	-219.954230	15.809977
525	226.038900	-219.826391	16.324813
526	206.700700	-222.543737	9.759747
527	207.783560	-222.441917	9.887825
528	208.866420	-222.340009	10.037677
529	209.949280	-222.238015	10.209304
530	211.032140	-222.135933	10.402704
531	212.115000	-222.033764	10.617879
532	213.197860	-221.931508	10.854828
533	214.280720	-221.829164	11.113551
534	215.363580	-221.752171	11.379900
535	216.446440	-221.656189	11.675730
536	217.529300	-221.537758	12.012562
537	218.612160	-221.411931	12.380860
538	219.695020	-221.288624	12.783248
539	220.777880	-221.181897	13.243118
540	221.860740	-221.082520	13.640985
541	222.943600	-220.987000	14.048707
542	224.026460	-220.895340	14.466286
543	225.109320	-220.807538	14.893719
544	226.192180	-220.723594	15.331009
545	227.275040	-220.643510	15.778154
546	228.357900	-220.567283	16.235154
547	208.073300	-223.340016	10.872348
548	209.037050	-223.206691	10.934880
549	210.000800	-223.078718	11.012360
550	210.964550	-222.956096	11.104787
551	211.928300	-222.838827	11.212160
552	212.892050	-222.726911	11.334481
553	213.855800	-222.620346	11.471748
554	214.819550	-222.519134	11.623962
555	215.783300	-222.433244	11.774095
556	216.747050	-222.345317	11.936157
557	217.710800	-222.256322	12.136776
558	218.674550	-222.167029	12.368305
559	219.638300	-222.079723	12.613530
560	220.602050	-221.999589	12.906342
561	221.565800	-221.945749	13.210313
562	222.529550	-221.902544	13.539115
563	223.493300	-221.869973	13.892746
564	224.457050	-221.848036	14.271209
565	225.420800	-221.836734	14.674501
566	226.384550	-221.836066	15.102624
567	227.348300	-221.846033	15.555577
568	204.815900	-224.184235	11.293061
569	205.952520	-224.108299	11.422274
570	207.089140	-224.027662	11.555985
571	208.225760	-223.942323	11.694192
572	209.362380	-223.852281	11.836897
573	210.499000	-223.757538	11.984098
574	211.635620	-223.658092	12.135797
575	212.772240	-223.553944	12.291992
576	213.908860	-223.443705	12.447799
577	215.045480	-223.327980	12.598957
578	216.182100	-223.209616	12.758662
579	217.318720	-223.081693	12.934134
580	218.455340	-222.932376	13.114554
581	219.591960	-222.778150	13.324728
582	220.728580	-222.662914	13.574434
583	221.865200	-222.552674	13.847427
584	223.001820	-222.447432	14.143708
585	224.138440	-222.347186	14.463276
586	225.275060	-222.251938	14.806131
587	226.411680	-222.161687	15.172273
588	227.548300	-222.076432	15.561703
589	202.873800	-224.659826	11.286723
590	204.055410	-224.536437	11.434124
591	205.237020	-224.415936	11.584680
592	206.418630	-224.298320	11.738390
593	207.600240	-224.183592	11.895256
594	208.781850	-224.071750	12.055276
595	209.963460	-223.962795	12.218451
596	211.145070	-223.856726	12.384781
597	212.326680	-223.746387	12.554776
598	213.508290	-223.642561	12.720983
599	214.689900	-223.546059	12.877878
600	215.871510	-223.450982	13.034950
601	217.053120	-223.358193	13.220288
602	218.234730	-223.269189	13.452236
603	219.416340	-223.183070	13.688697
604	220.597950	-223.098861	13.943238
605	221.779560	-223.016563	14.215861
606	222.961170	-222.936175	14.506564
607	224.142780	-222.857698	14.815347
608	225.324390	-222.781131	15.142211
609	226.506000	-222.706474	15.487156
610	203.231800	-225.014000	11.740832
611	204.397725	-224.947134	11.883201
612	205.563650	-224.874975	12.028430
613	206.729575	-224.797524	12.176519
614	207.895500	-224.714780	12.327468
615	209.061425	-224.626744	12.481277
616	210.227350	-224.533416	12.637946
617	211.393275	-224.434795	12.797475
618	212.559200	-224.313729	12.958800
619	213.725125	-224.183165	13.103723
620	214.891050	-224.055524	13.242264
621	216.056975	-223.940131	13.406499
622	217.222900	-223.838505	13.604576
623	218.388825	-223.745325	13.819415
624	219.554750	-223.660065	14.054806
625	220.720675	-223.581491	14.307830
626	221.886600	-223.509603	14.578487
627	223.052525	-223.444402	14.866777
628	224.218450	-223.385886	15.172701
629	225.384375	-223.334056	15.496257
630	226.550300	-223.288912	15.837447
631	205.869200	-226.206951	13.409283
632	206.932185	-226.141372	13.487999
633	207.995170	-226.077960	13.569954
634	209.058155	-226.016715	13.655150
635	210.121140	-225.957636	13.743585
636	211.184125	-225.900725	13.835261
637	212.247110	-225.845980	13.930176
638	213.310095	-225.793402	14.028331
639	214.373080	-225.734965	14.125806
640	215.436065	-225.675443	14.224953
641	216.499050	-225.625991	14.329329
642	217.562035	-225.587547	14.442983
643	218.625020	-225.552783	14.571805
644	219.688005	-225.529008	14.736132
645	220.750990	-225.518435	14.850146
646	221.813975	-225.517417	14.963399
647	222.876960	-225.525955	15.075890
648	223.939945	-225.544049	15.187621
649	225.002930	-225.571700	15.298590
650	226.065915	-225.608906	15.408798
651	227.128900	-225.655669	15.518246
652	214.053800	-226.754307	14.994289
653	215.028820	-226.771594	15.076617
654	216.003840	-226.790589	15.144151
655	216.978860	-226.811291	15.196893
656	217.953880	-226.833702	15.234841
657	218.928900	-226.857819	15.257997
658	219.903920	-226.883645	15.266360
659	220.878940	-226.911178	15.259930
660	221.853960	-226.948570	15.249486
661	222.828980	-226.983919	15.226047
662	223.804000	-227.013037	15.179108
663	224.779020	-227.037151	15.105121
664	225.754040	-227.063565	15.001665
665	226.729060	-227.102508	14.869501
666	227.704080	-227.112685	14.768552
667	228.679100	-227.116922	14.659622
668	229.654120	-227.115220	14.542709
669	230.629140	-227.107578	14.417815
670	231.604160	-227.093997	14.284940
671	232.579180	-227.074476	14.144083
672	233.554200	-227.049015	13.995245
673	210.435000	-225.442528	13.032252
674	211.378780	-225.375938	13.203292
675	212.322560	-225.305033	13.372374
676	213.266340	-225.229814	13.539499
677	214.210120	-225.150280	13.704667
678	215.153900	-225.066432	13.867877
679	216.097680	-224.978270	14.029129
680	217.041460	-224.885793	14.188424
681	217.985240	-224.780854	14.381313
682	218.929020	-224.667424	14.572889
683	219.872800	-224.556190	14.725576
684	220.816580	-224.452457	14.827913
685	221.760360	-224.355554	14.890263
686	222.704140	-224.260983	14.933600
687	223.647920	-224.172243	14.963197
688	224.591700	-224.087516	14.965106
689	225.535480	-224.006802	14.939328
690	226.479260	-223.930101	14.885861
691	227.423040	-223.857412	14.804707
692	228.366820	-223.788737	14.695866
693	229.310600	-223.724073	14.559336
694	214.270900	-226.277821	14.536332
695	215.182355	-226.305295	14.780203
696	216.093810	-226.326865	14.992996
697	217.005265	-226.342529	15.174712
698	217.916720	-226.352288	15.325349
699	218.828175	-226.356141	15.444909
700	219.739630	-226.354090	15.533390
701	220.651085	-226.346133	15.590794
702	221.562540	-226.324399	15.666604
703	222.473995	-226.299148	15.683226
704	223.385450	-226.275955	15.642274
705	224.296905	-226.256494	15.549182
706	225.208360	-226.239680	15.412159
707	226.119815	-226.223452	15.241528
708	227.031270	-226.202807	15.096764
709	227.942725	-226.181548	14.931018
710	228.854180	-226.159674	14.744290
711	229.765635	-226.137184	14.536578
712	230.677090	-226.114079	14.307885
713	231.588545	-226.090360	14.058208
714	232.500000	-226.066025	13.787550
715	212.733900	-225.283332	12.813707
716	213.762825	-225.210382	13.014876
717	214.791750	-225.141126	13.200424
718	215.820675	-225.075564	13.370351
719	216.849600	-225.013696	13.524658
720	217.878525	-224.955522	13.663345
721	218.907450	-224.901042	13.786411
722	219.936375	-224.850257	13.893857
723	220.965300	-224.814202	13.990104
724	221.994225	-224.771009	14.064117
725	223.023150	-224.724632	14.118673
726	224.052075	-224.682173	14.161416
727	225.081000	-224.646535	14.202175
728	226.109925	-224.607841	14.247259
729	227.138850	-224.566060	14.264911
730	228.167775	-224.522672	14.271854
731	229.196700	-224.477680	14.268090
732	230.225625	-224.431082	14.253617
733	231.254550	-224.382878	14.228436
734	232.283475	-224.333069	14.192547
735	233.312400	-224.281654	14.145950
736	209.492400	-224.892452	12.481802
737	210.521910	-224.737445	12.654750
738	211.551420	-224.590416	12.821762
739	212.580930	-224.451366	12.982839
740	213.610440	-224.320294	13.137981
741	214.639950	-224.197200	13.287187
742	215.669460	-224.082085	13.430457
743	216.698970	-223.974948	13.567792
744	217.728480	-223.864649	13.698085
745	218.757990	-223.764184	13.829299
746	219.787500	-223.675809	13.953168
747	220.817010	-223.604583	14.060750
748	221.846520	-223.550240	14.156916
749	222.876030	-223.507890	14.257690
750	223.905540	-223.482305	14.371662
751	224.935050	-223.470990	14.486581
752	225.964560	-223.473948	14.602447
753	226.994070	-223.491177	14.719260
754	228.023580	-223.522677	14.837020
755	229.053090	-223.568450	14.955728
756	230.082600	-223.628493	15.075382
757	209.033900	-223.944811	12.061678
758	210.098020	-223.816709	12.204104
759	211.162140	-223.695043	12.352141
760	212.226260	-223.579813	12.505789
761	213.290380	-223.471019	12.665048
762	214.354500	-223.368661	12.829917
763	215.418620	-223.272739	13.000398
764	216.482740	-223.183253	13.176489
765	217.546860	-223.081619	13.329384
766	218.610980	-223.003997	13.511688
767	219.675100	-222.946377	13.697908
768	220.739220	-222.901940	13.884623
769	221.803340	-222.863829	14.090685
770	222.867460	-222.827512	14.342733
771	223.931580	-222.792429	14.572617
772	224.995700	-222.763446	14.812071
773	226.059820	-222.740564	15.061095
774	227.123940	-222.723781	15.319690
775	228.188060	-222.713099	15.587856
776	229.252180	-222.708516	15.865592
777	230.316300	-222.710034	16.152899
778	202.209800	-222.991061	9.110780
779	203.326470	-222.671757	9.399443
780	204.443140	-222.371041	9.689303
781	205.559810	-222.088912	9.980361
782	206.676480	-221.825370	10.272615
783	207.793150	-221.580416	10.566067
784	208.909820	-221.354048	10.860716
785	210.026490	-221.146268	11.156562
786	211.143160	-220.940162	11.474965
787	212.259830	-220.754099	11.772604
788	213.376500	-220.594109	12.089471
789	214.493170	-220.473406	12.408953
790	215.609840	-220.385736	12.719447
791	216.726510	-220.310727	13.030234
792	217.843180	-220.208436	13.401958
793	218.959850	-220.112909	13.794111
794	220.076520	-220.024145	14.206694
795	221.193190	-219.942146	14.639706
796	222.309860	-219.866910	15.093147
797	223.426530	-219.798438	15.567017
798	224.543200	-219.736730	16.061317
799	200.923600	-222.736421	10.040317
800	202.037480	-222.455981	10.213433
801	203.151360	-222.187722	10.399216
802	204.265240	-221.931643	10.597666
803	205.379120	-221.687745	10.808784
804	206.493000	-221.456027	11.032568
805	207.606880	-221.236490	11.269020
806	208.720760	-221.029133	11.518139
807	209.834640	-220.830840	11.782744
808	210.948520	-220.650008	12.067302
809	212.062400	-220.486170	12.332071
810	213.176280	-220.337879	12.597487
811	214.290160	-220.195007	12.903372
812	215.404040	-220.038711	13.268444
813	216.517920	-219.884748	13.611336
814	217.631800	-219.733736	13.966609
815	218.745680	-219.585675	14.334263
816	219.859560	-219.440564	14.714297
817	220.973440	-219.298405	15.106711
818	222.087320	-219.159197	15.511506
819	223.201200	-219.022940	15.928682
820	208.376300	-223.755466	11.467087
821	209.485915	-223.569381	11.677965
822	210.595530	-223.389562	11.899675
823	211.705145	-223.216008	12.132216
824	212.814760	-223.048719	12.375588
825	213.924375	-222.887695	12.629791
826	215.033990	-222.732936	12.894825
827	216.143605	-222.584443	13.170690
828	217.253220	-222.423950	13.476876
829	218.362835	-222.277124	13.799341
830	219.472450	-222.141926	14.126142
831	220.582065	-222.020971	14.439427
832	221.691680	-221.918455	14.721240
833	222.801295	-221.837732	14.958495
834	223.910910	-221.737464	15.207708
835	225.020525	-221.642018	15.443872
836	226.130140	-221.551396	15.666986
837	227.239755	-221.465596	15.877051
838	228.349370	-221.384618	16.074067
839	229.458985	-221.308464	16.258033
840	230.568600	-221.237132	16.428950
841	205.481400	-222.238041	9.969854
842	206.489730	-221.949268	10.256282
843	207.498060	-221.675449	10.539268
844	208.506390	-221.416586	10.818811
845	209.514720	-221.172677	11.094913
846	210.523050	-220.943723	11.367572
847	211.531380	-220.729724	11.636789
848	212.539710	-220.530680	11.902563
849	213.548040	-220.374710	12.137991
850	214.556370	-220.223395	12.395235
851	215.564700	-220.078053	12.673190
852	216.573030	-219.939094	12.937625
853	217.581360	-219.796253	13.190560
854	218.589690	-219.631430	13.481549
855	219.598020	-219.457940	13.802472
856	220.606350	-219.276740	14.142299
857	221.614680	-219.087830	14.501030
858	222.623010	-218.891209	14.878664
859	223.631340	-218.686878	15.275202
860	224.639670	-218.474837	15.690644
861	225.648000	-218.255086	16.124990
862	208.413600	-222.216618	9.628860
863	209.350250	-222.007204	9.983083
864	210.286900	-221.805628	10.335772
865	211.223550	-221.611892	10.686928
866	212.160200	-221.425994	11.036551
867	213.096850	-221.247935	11.384640
868	214.033500	-221.077714	11.731197
869	214.970150	-220.915333	12.076220
870	215.906800	-220.764160	12.466908
871	216.843450	-220.622660	12.820064
872	217.780100	-220.492810	13.143448
873	218.716750	-220.374261	13.452853
874	219.653400	-220.255839	13.760874
875	220.590050	-220.107487	14.076292
876	221.526700	-219.951995	14.403148
877	222.463350	-219.788845	14.733479
878	223.400000	-219.618036	15.067285
879	224.336650	-219.439568	15.404564
880	225.273300	-219.253442	15.745318
881	226.209950	-219.059657	16.089546
882	227.146600	-218.858214	16.437247
883	209.787200	-222.819132	10.104521
884	210.749895	-222.656701	10.307394
885	211.712590	-222.493586	10.528285
886	212.675285	-222.329786	10.767194
887	213.637980	-222.165302	11.024121
888	214.600675	-222.000134	11.299065
889	215.563370	-221.834281	11.592026
890	216.526065	-221.667744	11.903006
891	217.488760	-221.486646	12.269630
892	218.451455	-221.299841	12.638283
893	219.414150	-221.110328	13.024698
894	220.376845	-220.934057	13.426507
895	221.339540	-220.786132	13.823810
896	222.302235	-220.650446	14.178413
897	223.264930	-220.529239	14.536170
898	224.227625	-220.422414	14.884836
899	225.190320	-220.329969	15.224412
900	226.153015	-220.251905	15.554897
901	227.115710	-220.188221	15.876291
902	228.078405	-220.138919	16.188595
903	229.041100	-220.103998	16.491809
904	215.120800	-222.423691	10.908382
905	216.115490	-222.201671	11.068710
906	217.110180	-221.986689	11.237812
907	218.104870	-221.778744	11.415687
908	219.099560	-221.577837	11.602336
909	220.094250	-221.383968	11.797758
910	221.088940	-221.197136	12.001954
911	222.083630	-221.017343	12.214923
912	223.078320	-220.838115	12.431096
913	224.073010	-220.665228	12.663128
914	225.067700	-220.495431	12.912556
915	226.062390	-220.340632	13.170244
916	227.057080	-220.205702	13.443620
917	228.051770	-220.088569	13.749736
918	229.046460	-219.969341	14.012044
919	230.041150	-219.859870	14.276398
920	231.035840	-219.760155	14.542798
921	232.030530	-219.670197	14.811242
922	233.025220	-219.589995	15.081731
923	234.019910	-219.519550	15.354266
924	235.014600	-219.458861	15.628845
925	213.606900	-223.191949	10.995271
926	214.648375	-223.046494	11.073099
927	215.689850	-222.906130	11.165013
928	216.731325	-222.770857	11.271011
929	217.772800	-222.640675	11.391094
930	218.814275	-222.515584	11.525261
931	219.855750	-222.395583	11.673513
932	220.897225	-222.280673	11.835850
933	221.938700	-222.175244	11.999523
934	222.980175	-222.074674	12.197940
935	224.021650	-221.975052	12.430515
936	225.063125	-221.875702	12.687077
937	226.104600	-221.779519	12.943714
938	227.146075	-221.690701	13.180098
939	228.187550	-221.606846	13.373173
940	229.229025	-221.527567	13.556169
941	230.270500	-221.452867	13.729086
942	231.311975	-221.382743	13.891923
943	232.353450	-221.317198	14.044682
944	233.394925	-221.256230	14.187361
945	234.436400	-221.199840	14.319961
946	207.123600	-225.015890	12.083436
947	208.420305	-224.893402	12.191373
948	209.717010	-224.771717	12.302955
949	211.013715	-224.650836	12.418179
950	212.310420	-224.530758	12.537048
951	213.607125	-224.411484	12.659559
952	214.903830	-224.293012	12.785714
953	216.200535	-224.175344	12.915513
954	217.497240	-224.030124	13.052983
955	218.793945	-223.903561	13.210076
956	220.090650	-223.796189	13.347596
957	221.387355	-223.700703	13.481234
958	222.684060	-223.609107	13.609492
959	223.980765	-223.530481	13.761578
960	225.277470	-223.449754	13.865254
961	226.574175	-223.375452	13.958186
962	227.870880	-223.307575	14.040373
963	229.167585	-223.246124	14.111816
964	230.464290	-223.191098	14.172516
965	231.760995	-223.142497	14.222471
966	233.057700	-223.100322	14.261682
967	210.937700	-224.011656	12.087634
968	212.100525	-223.958513	12.238477
969	213.263350	-223.902037	12.391020
970	214.426175	-223.842229	12.545263
971	215.589000	-223.779087	12.701207
972	216.751825	-223.712613	12.858850
973	217.914650	-223.642806	13.018194
974	219.077475	-223.569666	13.179238
975	220.240300	-223.511317	13.357003
976	221.403125	-223.446995	13.537879
977	222.565950	-223.371688	13.717179
978	223.728775	-223.282942	13.884399
979	224.891600	-223.176976	14.039297
980	226.054425	-223.053405	14.192028
981	227.217250	-222.940788	14.314573
982	228.380075	-222.822516	14.423526
983	229.542900	-222.698590	14.518886
984	230.705725	-222.569010	14.600655
985	231.868550	-222.433775	14.668831
986	233.031375	-222.292887	14.723416
987	234.194200	-222.146343	14.764408
988	218.963100	-224.453288	13.617400
989	219.971195	-224.401428	13.767660
990	220.979290	-224.341510	13.901299
991	221.987385	-224.273535	14.018316
992	222.995480	-224.197503	14.118713
993	224.003575	-224.113413	14.202488
994	225.011670	-224.021266	14.269642
995	226.019765	-223.921062	14.320174
996	227.027860	-223.805956	14.379842
997	228.035955	-223.678976	14.410310
998	229.044050	-223.544929	14.403051
999	230.052145	-223.412452	14.370434
1000	231.060240	-223.284593	14.320437
1001	232.068335	-223.157586	14.249577
1002	233.076430	-223.056731	14.189216
1003	234.084525	-222.964511	14.117168
1004	235.092620	-222.880924	14.033432
1005	236.100715	-222.805972	13.938009
1006	237.108810	-222.739655	13.830898
1007	238.116905	-222.681971	13.712099
1008	239.125000	-222.632922	13.581612
1009	209.575300	-221.549554	9.650038
1010	210.663920	-221.346920	9.811605
1011	211.752540	-221.143936	9.998041
1012	212.841160	-220.940603	10.209347
1013	213.929780	-220.736920	10.445522
1014	215.018400	-220.532888	10.706567
1015	216.107020	-220.328505	10.992482
1016	217.195640	-220.123773	11.303266
1017	218.284260	-219.911785	11.692358
1018	219.372880	-219.685585	12.086377
1019	220.461500	-219.491370	12.480361
1020	221.550120	-219.234332	12.881396
1021	222.638740	-218.977933	13.281389
1022	223.727360	-218.803141	13.646409
1023	224.815980	-218.695782	13.994589
1024	225.904600	-218.623101	14.329910
1025	226.993220	-218.585098	14.652370
1026	228.081840	-218.581773	14.961970
1027	229.170460	-218.613125	15.258710
1028	230.259080	-218.679156	15.542590
1029	231.347700	-218.779864	15.813611
1030	208.535600	-222.301855	10.054719
1031	209.553150	-222.214663	10.030101
1032	210.570700	-222.122623	10.047920
1033	211.588250	-222.025736	10.108175
1034	212.605800	-221.924001	10.210866
1035	213.623350	-221.817418	10.355994
1036	214.640900	-221.705988	10.543558
1037	215.658450	-221.589710	10.773558
1038	216.676000	-221.479260	11.048704
1039	217.693550	-221.358907	11.382070
1040	218.711100	-221.230607	11.757118
1041	219.728650	-221.096031	12.143454
1042	220.746200	-220.942602	12.562584
1043	221.763750	-220.791040	12.996492
1044	222.781300	-220.647691	13.381387
1045	223.798850	-220.501558	13.767293
1046	224.816400	-220.352640	14.154210
1047	225.833950	-220.200938	14.542138
1048	226.851500	-220.046452	14.931078
1049	227.869050	-219.889181	15.321029
1050	228.886600	-219.729125	15.711991
1051	208.455100	-223.062384	10.524587
1052	209.437165	-222.978751	10.450406
1053	210.419230	-222.888736	10.420799
1054	211.401295	-222.792340	10.435766
1055	212.383360	-222.689563	10.495307
1056	213.365425	-222.580404	10.599423
1057	214.347490	-222.464863	10.748112
1058	215.329555	-222.342942	10.941375
1059	216.311620	-222.233518	11.188470
1060	217.293685	-222.112744	11.488049
1061	218.275750	-221.978783	11.822558
1062	219.257815	-221.828809	12.172178
1063	220.239880	-221.655672	12.522324
1064	221.221945	-221.449061	12.867444
1065	222.204010	-221.260733	13.184600
1066	223.186075	-221.061740	13.499671
1067	224.168140	-220.852084	13.812658
1068	225.150205	-220.631764	14.123560
1069	226.132270	-220.400779	14.432378
1070	227.114335	-220.159130	14.739110
1071	228.096400	-219.906817	15.043758
1072	216.908200	-222.439319	11.038069
1073	217.795570	-222.271398	11.220669
1074	218.682940	-222.107676	11.407526
1075	219.570310	-221.948153	11.598640
1076	220.457680	-221.792828	11.794011
1077	221.345050	-221.641701	11.993640
1078	222.232420	-221.494773	12.197525
1079	223.119790	-221.352043	12.405668
1080	224.007160	-221.201396	12.622111
1081	224.894530	-221.060155	12.843582
1082	225.781900	-220.930435	13.073308
1083	226.669270	-220.811405	13.301798
1084	227.556640	-220.701496	13.528094
1085	228.444010	-220.600829	13.785001
1086	229.331380	-220.484379	14.017639
1087	230.218750	-220.369900	14.252405
1088	231.106120	-220.257393	14.489298
1089	231.993490	-220.146856	14.728318
1090	232.880860	-220.038291	14.969465
1091	233.768230	-219.931697	15.212740
1092	234.655600	-219.827074	15.458142
1093	210.728600	-223.990765	11.395848
1094	211.907035	-223.858903	11.502753
1095	213.085470	-223.718841	11.612278
1096	214.263905	-223.570576	11.724424
1097	215.442340	-223.414111	11.839190
1098	216.620775	-223.249444	11.956576
1099	217.799210	-223.076576	12.076583
1100	218.977645	-222.895507	12.199211
1101	220.156080	-222.714575	12.311956
1102	221.334515	-222.503676	12.414622
1103	222.512950	-222.280232	12.539613
1104	223.691385	-222.057618	12.697568
1105	224.869820	-221.847116	12.892124
1106	226.048255	-221.652224	13.117653
1107	227.226690	-221.463569	13.331511
1108	228.405125	-221.280442	13.561330
1109	229.583560	-221.102844	13.807110
1110	230.761995	-220.930774	14.068851
1111	231.940430	-220.764232	14.346552
1112	233.118865	-220.603219	14.640214
1113	234.297300	-220.447733	14.949837
1114	212.205400	-224.277265	12.316371
1115	213.257080	-224.190095	12.450841
1116	214.308760	-224.098981	12.583359
1117	215.360440	-224.003923	12.713927
1118	216.412120	-223.904921	12.842543
1119	217.463800	-223.801975	12.969209
1120	218.515480	-223.695085	13.093923
1121	219.567160	-223.584251	13.216686
1122	220.618840	-223.476360	13.341747
1123	221.670520	-223.361644	13.461576
1124	222.722200	-223.241429	13.586227
1125	223.773880	-223.114881	13.712700
1126	224.825560	-222.991971	13.832184
1127	225.877240	-222.862490	13.970994
1128	226.928920	-222.739486	14.089433
1129	227.980600	-222.616815	14.206062
1130	229.032280	-222.494477	14.320880
1131	230.083960	-222.372472	14.433888
1132	231.135640	-222.250799	14.545086
1133	232.187320	-222.129459	14.654474
1134	233.239000	-222.008452	14.762051
1135	213.997000	-224.548041	12.872347
1136	215.054520	-224.421323	13.005648
1137	216.112040	-224.297127	13.132840
1138	217.169560	-224.175452	13.253922
1139	218.227080	-224.056300	13.368895
1140	219.284600	-223.939670	13.477759
1141	220.342120	-223.825561	13.580513
1142	221.399640	-223.713974	13.677157
1143	222.457160	-223.610177	13.800091
1144	223.514680	-223.501808	13.904147
1145	224.572200	-223.392401	13.971565
1146	225.629720	-223.293303	14.022539
1147	226.687240	-223.204315	14.069375
1148	227.744760	-223.114414	14.109004
1149	228.802280	-223.011832	14.135615
1150	229.859800	-222.907790	14.150566
1151	230.917320	-222.802288	14.153859
1152	231.974840	-222.695327	14.145492
1153	233.032360	-222.586905	14.125467
1154	234.089880	-222.477024	14.093782
1155	235.147400	-222.365684	14.050438
1156	213.857100	-225.255971	13.873025
1157	215.016535	-225.266732	13.975708
1158	216.175970	-225.275282	14.069146
1159	217.335405	-225.281619	14.153338
1160	218.494840	-225.285744	14.228284
1161	219.654275	-225.287656	14.293984
1162	220.813710	-225.287357	14.350439
1163	221.973145	-225.284845	14.397649
1164	223.132580	-225.308210	14.442062
1165	224.292015	-225.326742	14.479991
1166	225.451450	-225.328253	14.517465
1167	226.610885	-225.302625	14.550787
1168	227.770320	-225.251380	14.558601
1169	228.929755	-225.176813	14.519108
1170	230.089190	-225.094573	14.479528
1171	231.248625	-224.996285	14.423903
1172	232.408060	-224.881950	14.352234
1173	233.567495	-224.751566	14.264520
1174	234.726930	-224.605136	14.160762
1175	235.886365	-224.442657	14.040959
1176	237.045800	-224.264130	13.905112
1177	213.230000	-225.034536	12.998422
1178	214.378470	-224.834892	13.119947
1179	215.526940	-224.652560	13.232595
1180	216.675410	-224.487541	13.336366
1181	217.823880	-224.339835	13.431261
1182	218.972350	-224.209442	13.517280
1183	220.120820	-224.096362	13.594422
1184	221.269290	-224.000594	13.662687
1185	222.417760	-223.907689	13.749461
1186	223.566230	-223.832387	13.803274
1187	224.714700	-223.788952	13.846048
1188	225.863170	-223.777457	13.877334
1189	227.011640	-223.787112	13.884564
1190	228.160110	-223.810005	13.879266
1191	229.308580	-223.801168	13.859819
1192	230.457050	-223.794702	13.825455
1193	231.605520	-223.790606	13.776174
1194	232.753990	-223.788880	13.711977
1195	233.902460	-223.789524	13.632862
1196	235.050930	-223.792538	13.538830
1197	236.199400	-223.797922	13.429882
1198	210.978700	-220.731788	10.309508
1199	212.131630	-220.498846	10.766305
1200	213.284560	-220.273962	11.201323
1201	214.437490	-220.057136	11.614564
1202	215.590420	-219.848368	12.006027
1203	216.743350	-219.647658	12.375711
1204	217.896280	-219.455007	12.723618
1205	219.049210	-219.270413	13.049747
1206	220.202140	-219.117209	13.372622
1207	221.355070	-218.989516	13.669522
1208	222.508000	-218.861245	13.917598
1209	223.660930	-218.713292	14.127266
1210	224.813860	-218.515557	14.332615
1211	225.966790	-218.249531	14.530173
1212	227.119720	-217.957966	14.703351
1213	228.272650	-217.632915	14.857158
1214	229.425580	-217.274378	14.991595
1215	230.578510	-216.882356	15.106661
1216	231.731440	-216.456848	15.202356
1217	232.884370	-215.997854	15.278680
1218	234.037300	-215.505375	15.335634
1219	213.374100	-221.141747	10.008448
1220	214.504570	-220.859514	10.470376
1221	215.635040	-220.590958	10.913973
1222	216.765510	-220.336077	11.339237
1223	217.895980	-220.094873	11.746169
1224	219.026450	-219.867346	12.134769
1225	220.156920	-219.653494	12.505037
1226	221.287390	-219.453318	12.856973
1227	222.417860	-219.274783	13.215406
1228	223.548330	-219.114589	13.545486
1229	224.678800	-218.974625	13.832199
1230	225.809270	-218.845121	14.087034
1231	226.939740	-218.711218	14.324296
1232	228.070210	-218.561809	14.530854
1233	229.200680	-218.381785	14.738147
1234	230.331150	-218.191138	14.927436
1235	231.461620	-217.989870	15.098723
1236	232.592090	-217.777980	15.252007
1237	233.722560	-217.555468	15.387288
1238	234.853030	-217.322334	15.504566
1239	235.983500	-217.078578	15.603841
1240	213.944700	-221.684518	9.794625
1241	214.997110	-221.478251	10.127731
1242	216.049520	-221.275273	10.465319
1243	217.101930	-221.075583	10.807390
1244	218.154340	-220.879182	11.153943
1245	219.206750	-220.686068	11.504978
1246	220.259160	-220.496242	11.860496
1247	221.311570	-220.309705	12.220495
1248	222.363980	-220.145767	12.633401
1249	223.416390	-219.979674	13.055926
1250	224.468800	-219.810315	13.455246
1251	225.521210	-219.635453	13.804586
1252	226.573620	-219.444396	14.106894
1253	227.626030	-219.223871	14.381983
1254	228.678440	-218.995738	14.608632
1255	229.730850	-218.753007	14.796304
1256	230.783260	-218.495679	14.944999
1257	231.835670	-218.223752	15.054719
1258	232.888080	-217.937229	15.125462
1259	233.940490	-217.636107	15.157229
1260	234.992900	-217.320388	15.150019
1261	215.010600	-221.775038	9.479167
1262	216.100230	-221.644749	9.814940
1263	217.189860	-221.512183	10.150422
1264	218.279490	-221.377342	10.485612
1265	219.369120	-221.240225	10.820511
1266	220.458750	-221.100832	11.155120
1267	221.548380	-220.959163	11.489437
1268	222.638010	-220.815218	11.823463
1269	223.727640	-220.700177	12.197950
1270	224.817270	-220.585860	12.569234
1271	225.906900	-220.443545	12.931738
1272	226.996530	-220.259808	13.262432
1273	228.086160	-220.045151	13.539040
1274	229.175790	-219.791458	13.792997
1275	230.265420	-219.523062	14.039042
1276	231.355050	-219.227790	14.263015
1277	232.444680	-218.905642	14.464918
1278	233.534310	-218.556620	14.644750
1279	234.623940	-218.180721	14.802510
1280	235.713570	-217.777948	14.938200
1281	236.803200	-217.348298	15.051818
1282	213.405600	-222.824563	10.760280
1283	214.499455	-222.758212	10.853176
1284	215.593310	-222.684448	10.965310
1285	216.687165	-222.603271	11.096681
1286	217.781020	-222.514681	11.247290
1287	218.874875	-222.418678	11.417136
1288	219.968730	-222.315262	11.606221
1289	221.062585	-222.204433	11.814543
1290	222.156440	-222.114931	12.056364
1291	223.250295	-222.013411	12.315247
1292	224.344150	-221.893408	12.594849
1293	225.438005	-221.740312	12.892226
1294	226.531860	-221.553558	13.188271
1295	227.625715	-221.343152	13.507185
1296	228.719570	-221.136188	13.764944
1297	229.813425	-220.912872	14.014233
1298	230.907280	-220.673203	14.255053
1299	232.001135	-220.417180	14.487403
1300	233.094990	-220.144805	14.711283
1301	234.188845	-219.856078	14.926694
1302	235.282700	-219.550997	15.133635
1303	209.584200	-224.257613	11.400915
1304	210.813435	-224.082263	11.456847
1305	212.042670	-223.912670	11.525177
1306	213.271905	-223.748834	11.605905
1307	214.501140	-223.590755	11.699030
1308	215.730375	-223.438433	11.804554
1309	216.959610	-223.291868	11.922476
1310	218.188845	-223.151060	12.052795
1311	219.418080	-223.032690	12.178616
1312	220.647315	-222.920166	12.334739
1313	221.876550	-222.802846	12.526462
1314	223.105785	-222.666394	12.734499
1315	224.335020	-222.513566	12.946266
1316	225.564255	-222.355583	13.150535
1317	226.793490	-222.207130	13.315382
1318	228.022725	-222.054319	13.472457
1319	229.251960	-221.897149	13.621759
1320	230.481195	-221.735620	13.763289
1321	231.710430	-221.569733	13.897048
1322	232.939665	-221.399488	14.023034
1323	234.168900	-221.224884	14.141248
1324	213.938300	-223.977656	12.304486
1325	214.843420	-223.872703	12.429980
1326	215.748540	-223.769717	12.550510
1327	216.653660	-223.668697	12.666077
1328	217.558780	-223.569644	12.776681
1329	218.463900	-223.472557	12.882322
1330	219.369020	-223.377437	12.982999
1331	220.274140	-223.284284	13.078713
1332	221.179260	-223.201645	13.176018
1333	222.084380	-223.118947	13.260919
1334	222.989500	-223.035904	13.350348
1335	223.894620	-222.948857	13.450517
1336	224.799740	-222.856689	13.547918
1337	225.704860	-222.757109	13.644872
1338	226.609980	-222.669568	13.728567
1339	227.515100	-222.583186	13.808265
1340	228.420220	-222.497963	13.883967
1341	229.325340	-222.413899	13.955672
1342	230.230460	-222.330995	14.023382
1343	231.135580	-222.249249	14.087095
1344	232.040700	-222.168663	14.146812
1345	206.538800	-225.078616	13.109811
1346	207.761325	-224.926818	12.959273
1347	208.983850	-224.792644	12.843006
1348	210.206375	-224.676095	12.761009
1349	211.428900	-224.577169	12.713282
1350	212.651425	-224.495868	12.699827
1351	213.873950	-224.432191	12.720641
1352	215.096475	-224.386137	12.775726
1353	216.319000	-224.378443	12.879070
1354	217.541525	-224.396688	13.047878
1355	218.764050	-224.411384	13.240006
1356	219.986575	-224.413899	13.421987
1357	221.209100	-224.413119	13.608819
1358	222.431625	-224.406464	13.786681
1359	223.654150	-224.399212	13.902176
1360	224.876675	-224.390358	14.000410
1361	226.099200	-224.379902	14.081382
1362	227.321725	-224.367844	14.145093
1363	228.544250	-224.354185	14.191542
1364	229.766775	-224.338924	14.220729
1365	230.989300	-224.322061	14.232656
1366	208.981000	-221.243619	9.743092
1367	210.001490	-221.000886	10.000822
1368	211.021980	-220.774137	10.259605
1369	212.042470	-220.563375	10.519443
1370	213.062960	-220.368597	10.780334
1371	214.083450	-220.189804	11.042279
1372	215.103940	-220.026997	11.305278
1373	216.124430	-219.880175	11.569331
1374	217.144920	-219.767245	11.856187
1375	218.165410	-219.669349	12.154617
1376	219.185900	-219.580407	12.447508
1377	220.206390	-219.491226	12.709525
1378	221.226880	-219.386506	12.932408
1379	222.247370	-219.247505	13.140455
1380	223.267860	-219.086988	13.343683
1381	224.288350	-218.907993	13.534720
1382	225.308840	-218.710521	13.713567
1383	226.329330	-218.494572	13.880223
1384	227.349820	-218.260145	14.034689
1385	228.370310	-218.007241	14.176964
1386	229.390800	-217.735859	14.307049
1387	212.033900	-221.182937	9.995886
1388	213.002315	-220.917099	10.364907
1389	213.970730	-220.654289	10.719794
1390	214.939145	-220.394505	11.060545
1391	215.907560	-220.137748	11.387161
1392	216.875975	-219.884017	11.699642
1393	217.844390	-219.633314	11.997989
1394	218.812805	-219.385637	12.282200
1395	219.781220	-219.117005	12.581100
1396	220.749635	-218.869594	12.855258
1397	221.718050	-218.634914	13.102459
1398	222.686465	-218.404686	13.319163
1399	223.654880	-218.173633	13.500867
1400	224.623295	-217.939449	13.644484
1401	225.591710	-217.712525	13.789533
1402	226.560125	-217.486809	13.913427
1403	227.528540	-217.262300	14.016164
1404	228.496955	-217.038999	14.097747
1405	229.465370	-216.816906	14.158173
1406	230.433785	-216.596020	14.197444
1407	231.402200	-216.376342	14.215559
1408	215.020300	-221.777906	9.487901
1409	216.035490	-221.632191	9.689031
1410	217.050680	-221.482571	9.907607
1411	218.065870	-221.329047	10.143629
1412	219.081060	-221.171620	10.397096
1413	220.096250	-221.010288	10.668009
1414	221.111440	-220.845052	10.956368
1415	222.126630	-220.675912	11.262172
1416	223.141820	-220.500448	11.606408
1417	224.157010	-220.324457	11.974321
1418	225.172200	-220.142229	12.344197
1419	226.187390	-219.953681	12.710783
1420	227.202580	-219.752894	13.070481
1421	228.217770	-219.547809	13.406463
1422	229.232960	-219.343050	13.702584
1423	230.248150	-219.133603	13.980257
1424	231.263340	-218.919469	14.239481
1425	232.278530	-218.700645	14.480257
1426	233.293720	-218.477134	14.702584
1427	234.308910	-218.248935	14.906462
1428	235.324100	-218.016047	15.091891
1429	216.160900	-221.914648	10.135273
1430	217.217775	-221.797049	10.302917
1431	218.274650	-221.675640	10.487198
1432	219.331525	-221.550421	10.688117
1433	220.388400	-221.421391	10.905673
1434	221.445275	-221.288551	11.139866
1435	222.502150	-221.151900	11.390697
1436	223.559025	-221.011440	11.658166
1437	224.615900	-220.871743	11.988729
1438	225.672775	-220.728611	12.319003
1439	226.729650	-220.582630	12.629637
1440	227.786525	-220.430252	12.925280
1441	228.843400	-220.272700	13.216922
1442	229.900275	-220.114074	13.504617
1443	230.957150	-219.976938	13.776844
1444	232.014025	-219.845764	14.040396
1445	233.070900	-219.720551	14.295273
1446	234.127775	-219.601299	14.541476
1447	235.184650	-219.488008	14.779004
1448	236.241525	-219.380678	15.007857
1449	237.298400	-219.279310	15.228036
1450	213.082100	-223.603354	11.421088
1451	214.276345	-223.477033	11.504524
1452	215.470590	-223.343121	11.607271
1453	216.664835	-223.201619	11.729331
1454	217.859080	-223.052525	11.870702
1455	219.053325	-222.895840	12.031385
1456	220.247570	-222.731564	12.211380
1457	221.441815	-222.559697	12.410687
1458	222.636060	-222.391449	12.657698
1459	223.830305	-222.211420	12.931114
1460	225.024550	-222.031874	13.198035
1461	226.218795	-221.824940	13.455636
1462	227.413040	-221.605084	13.694760
1463	228.607285	-221.375190	13.909358
1464	229.801530	-221.171402	14.115666
1465	230.995775	-220.967460	14.309390
1466	232.190020	-220.763364	14.490527
1467	233.384265	-220.559113	14.659080
1468	234.578510	-220.354707	14.815046
1469	235.772755	-220.150147	14.958428
1470	236.967000	-219.945432	15.089223
1471	212.509100	-223.939719	11.822000
1472	213.786625	-223.757824	11.885737
1473	215.064150	-223.574792	11.967254
1474	216.341675	-223.390624	12.066552
1475	217.619200	-223.205320	12.183630
1476	218.896725	-223.018880	12.318489
1477	220.174250	-222.831303	12.471128
1478	221.451775	-222.642590	12.641548
1479	222.729300	-222.461319	12.861998
1480	224.006825	-222.282416	13.100770
1481	225.284350	-222.105190	13.343048
1482	226.561875	-221.919853	13.575837
1483	227.839400	-221.717306	13.792162
1484	229.116925	-221.503888	13.983637
1485	230.394450	-221.318288	14.155645
1486	231.671975	-221.134871	14.312565
1487	232.949500	-220.953637	14.454398
1488	234.227025	-220.774586	14.581143
1489	235.504550	-220.597718	14.692802
1490	236.782075	-220.423033	14.789373
1491	238.059600	-220.250531	14.870856
1492	211.610900	-225.233829	12.459951
1493	212.937940	-225.125347	12.637533
1494	214.264980	-225.011460	12.799747
1495	215.592020	-224.892168	12.946593
1496	216.919060	-224.767472	13.078071
1497	218.246100	-224.637371	13.194181
1498	219.573140	-224.501866	13.294924
1499	220.900180	-224.360956	13.380298
1500	222.227220	-224.200368	13.461869
1501	223.554260	-224.023524	13.497013
1502	224.881300	-223.843681	13.505975
1503	226.208340	-223.672092	13.515432
1504	227.535380	-223.523661	13.544738
1505	228.862420	-223.410148	13.594754
1506	230.189460	-223.277110	13.646199
1507	231.516500	-223.151257	13.703686
1508	232.843540	-223.032588	13.767217
1509	234.170580	-222.921104	13.836791
1510	235.497620	-222.816803	13.912408
1511	236.824660	-222.719687	13.994068
1512	238.151700	-222.629756	14.081771
1513	217.975300	-225.906095	14.100840
1514	219.003055	-225.842974	14.079164
1515	220.030810	-225.779802	14.058629
1516	221.058565	-225.716576	14.039235
1517	222.086320	-225.653299	14.020982
1518	223.114075	-225.589969	14.003870
1519	224.141830	-225.526587	13.987900
1520	225.169585	-225.463153	13.973071
1521	226.197340	-225.410207	13.930531
1522	227.225095	-225.363144	13.904969
1523	228.252850	-225.310524	13.898165
1524	229.280605	-225.239068	13.905935
1525	230.308360	-225.140512	13.921519
1526	231.336115	-225.022070	13.939553
1527	232.363870	-224.888727	13.949103
1528	233.391625	-224.737063	13.961878
1529	234.419380	-224.567079	13.977877
1530	235.447135	-224.378773	13.997099
1531	236.474890	-224.172147	14.019546
1532	237.502645	-223.947201	14.045217
1533	238.530400	-223.703933	14.074112
1534	219.292300	-224.948576	13.449281
1535	220.209590	-224.871288	13.554569
1536	221.126880	-224.791896	13.648986
1537	222.044170	-224.710403	13.732533
1538	222.961460	-224.626806	13.805210
1539	223.878750	-224.541107	13.867016
1540	224.796040	-224.453305	13.917952
1541	225.713330	-224.363401	13.958017
1542	226.630620	-224.262560	13.985825
1543	227.547910	-224.156465	14.004903
1544	228.465200	-224.056195	14.013048
1545	229.382490	-223.964640	14.008993
1546	230.299780	-223.879121	13.994199
1547	231.217070	-223.798745	13.974174
1548	232.134360	-223.728593	13.955343
1549	233.051650	-223.665586	13.931292
1550	233.968940	-223.609723	13.902020
1551	234.886230	-223.561005	13.867527
1552	235.803520	-223.519432	13.827813
1553	236.720810	-223.485003	13.782879
1554	237.638100	-223.457718	13.732723
1555	225.407500	-226.027579	14.066071
1556	226.092965	-225.986493	13.944326
1557	226.778430	-225.943856	13.833509
1558	227.463895	-225.899667	13.733621
1559	228.149360	-225.853927	13.644662
1560	228.834825	-225.806635	13.566630
1561	229.520290	-225.757792	13.499528
1562	230.205755	-225.707398	13.443354
1563	230.891220	-225.656997	13.390243
1564	231.576685	-225.605129	13.344506
1565	232.262150	-225.554006	13.308344
1566	232.947615	-225.502784	13.302412
1567	233.633080	-225.443349	13.336158
1568	234.318545	-225.364530	13.407336
1569	235.004010	-225.276306	13.467523
1570	235.689475	-225.178746	13.547070
1571	236.374940	-225.071851	13.645978
1572	237.060405	-224.955621	13.764247
1573	237.745870	-224.830055	13.901876
1574	238.431335	-224.695155	14.058866
1575	239.116800	-224.550919	14.235216
1576	216.562300	-220.780872	11.431210
1577	217.557940	-220.574233	11.592062
1578	218.553580	-220.369085	11.761228
1579	219.549220	-220.165427	11.938707
1580	220.544860	-219.963260	12.124499
1581	221.540500	-219.762583	12.318605
1582	222.536140	-219.563397	12.521025
1583	223.531780	-219.365701	12.731757
1584	224.527420	-219.229887	12.961619
1585	225.523060	-219.063857	13.212564
1586	226.518700	-218.870652	13.468880
1587	227.514340	-218.654807	13.717656
1588	228.509980	-218.420191	13.947482
1589	229.505620	-218.168794	14.153260
1590	230.501260	-217.928273	14.333178
1591	231.496900	-217.678772	14.496527
1592	232.492540	-217.420291	14.643306
1593	233.488180	-217.152831	14.773517
1594	234.483820	-216.876391	14.887158
1595	235.479460	-216.590971	14.984229
1596	236.475100	-216.296572	15.064731
1597	218.951600	-221.187749	10.409895
1598	219.921845	-221.065024	10.750163
1599	220.892090	-220.926698	11.079771
1600	221.862335	-220.772771	11.398718
1601	222.832580	-220.603242	11.707004
1602	223.802825	-220.418113	12.004629
1603	224.773070	-220.217383	12.291594
1604	225.743315	-220.001052	12.567898
1605	226.713560	-219.734576	12.839180
1606	227.683805	-219.459196	13.098547
1607	228.654050	-219.189878	13.343654
1608	229.624295	-218.933063	13.570901
1609	230.594540	-218.690053	13.781023
1610	231.564785	-218.460570	13.983548
1611	232.535030	-218.257112	14.181119
1612	233.505275	-218.069639	14.367995
1613	234.475520	-217.898153	14.544176
1614	235.445765	-217.742652	14.709661
1615	236.416010	-217.603137	14.864451
1616	237.386255	-217.479608	15.008545
1617	238.356500	-217.372065	15.141944
1618	219.484900	-221.661898	10.363883
1619	220.440725	-221.545644	10.619869
1620	221.396550	-221.419769	10.879501
1621	222.352375	-221.284272	11.142777
1622	223.308200	-221.139153	11.409698
1623	224.264025	-220.984413	11.680264
1624	225.219850	-220.820052	11.954475
1625	226.175675	-220.646069	12.232331
1626	227.131500	-220.460492	12.541667
1627	228.087325	-220.252984	12.850076
1628	229.043150	-220.028216	13.144852
1629	229.998975	-219.805859	13.411644
1630	230.954800	-219.596531	13.650882
1631	231.910625	-219.399106	13.875446
1632	232.866450	-219.225590	14.094499
1633	233.822275	-219.062684	14.298211
1634	234.778100	-218.910388	14.486580
1635	235.733925	-218.768703	14.659608
1636	236.689750	-218.637627	14.817293
1637	237.645575	-218.517162	14.959637
1638	238.601400	-218.407307	15.086639
1639	215.844500	-223.328240	11.244331
1640	216.925115	-223.130378	11.379002
1641	218.005730	-222.932344	11.517168
1642	219.086345	-222.734139	11.658830
1643	220.166960	-222.535762	11.803988
1644	221.247575	-222.337214	11.952641
1645	222.328190	-222.138494	12.104789
1646	223.408805	-221.939603	12.260433
1647	224.489420	-221.729364	12.407323
1648	225.570035	-221.526782	12.566749
1649	226.650650	-221.330670	12.746301
1650	227.731265	-221.143878	12.931613
1651	228.811880	-220.963096	13.116315
1652	229.892495	-220.777694	13.310066
1653	230.973110	-220.585509	13.497119
1654	232.053725	-220.392794	13.686369
1655	233.134340	-220.199550	13.877815
1656	234.214955	-220.005777	14.071457
1657	235.295570	-219.811474	14.267295
1658	236.376185	-219.616642	14.465330
1659	237.456800	-219.421281	14.665561
1660	214.421100	-224.091406	11.437760
1661	215.538185	-223.929226	11.499844
1662	216.655270	-223.771325	11.573426
1663	217.772355	-223.617701	11.658506
1664	218.889440	-223.468354	11.755084
1665	220.006525	-223.323286	11.863160
1666	221.123610	-223.182495	11.982734
1667	222.240695	-223.045982	12.113806
1668	223.357780	-222.935163	12.265463
1669	224.474865	-222.825178	12.434620
1670	225.591950	-222.697228	12.614531
1671	226.709035	-222.550770	12.783135
1672	227.826120	-222.398154	12.931949
1673	228.943205	-222.245388	13.090326
1674	230.060290	-222.105495	13.254680
1675	231.177375	-221.964828	13.420645
1676	232.294460	-221.823387	13.588221
1677	233.411545	-221.681173	13.757408
1678	234.528630	-221.538185	13.928206
1679	235.645715	-221.394424	14.100616
1680	236.762800	-221.249889	14.274636
1681	216.316500	-224.463253	12.660506
1682	217.251045	-224.368834	12.704667
1683	218.185590	-224.273465	12.754252
1684	219.120135	-224.177146	12.809258
1685	220.054680	-224.079876	12.869688
1686	220.989225	-223.981657	12.935540
1687	221.923770	-223.882487	13.006814
1688	222.858315	-223.782367	13.083512
1689	223.792860	-223.691058	13.158787
1690	224.727405	-223.596322	13.250452
1691	225.661950	-223.497925	13.341769
1692	226.596495	-223.394061	13.436483
1693	227.531040	-223.280699	13.549375
1694	228.465585	-223.139739	13.620943
1695	229.400130	-223.000066	13.701949
1696	230.334675	-222.851294	13.779818
1697	231.269220	-222.693424	13.854549
1698	232.203765	-222.526456	13.926144
1699	233.138310	-222.350390	13.994602
1700	234.072855	-222.165225	14.059922
1701	235.007400	-221.970962	14.122105
1702	215.622400	-225.239224	12.944023
1703	216.616865	-225.167177	13.075544
1704	217.611330	-225.081807	13.196252
1705	218.605795	-224.983116	13.306145
1706	219.600260	-224.871102	13.405225
1707	220.594725	-224.745767	13.493492
1708	221.589190	-224.607109	13.570945
1709	222.583655	-224.455130	13.637584
1710	223.578120	-224.262852	13.698778
1711	224.572585	-224.063474	13.739210
1712	225.567050	-223.861014	13.762386
1713	226.561515	-223.661254	13.784720
1714	227.555980	-223.469822	13.814706
1715	228.550445	-223.291052	13.851924
1716	229.544910	-223.121786	13.876923
1717	230.539375	-222.958726	13.899721
1718	231.533840	-222.801872	13.920316
1719	232.528305	-222.651224	13.938710
1720	233.522770	-222.506783	13.954902
1721	234.517235	-222.368547	13.968892
1722	235.511700	-222.236518	13.980680
1723	219.893000	-225.084506	14.007557
1724	220.854620	-224.951102	13.980709
1725	221.816240	-224.825166	13.956698
1726	222.777860	-224.706699	13.935524
1727	223.739480	-224.595700	13.917188
1728	224.701100	-224.492169	13.901689
1729	225.662720	-224.396106	13.889028
1730	226.624340	-224.307512	13.879204
1731	227.585960	-224.228625	13.838260
1732	228.547580	-224.162387	13.828640
1733	229.509200	-224.103417	13.837073
1734	230.470820	-224.047334	13.844892
1735	231.432440	-223.990209	13.845808
1736	232.394060	-223.928575	13.848609
1737	233.355680	-223.840415	13.835574
1738	234.317300	-223.743712	13.816917
1739	235.278920	-223.638467	13.792637
1740	236.240540	-223.524678	13.762735
1741	237.202160	-223.402347	13.727210
1742	238.163780	-223.271474	13.686064
1743	239.125400	-223.132058	13.639295
1744	226.215600	-225.477598	13.881146
1745	226.937500	-225.477723	13.860059
1746	227.659400	-225.470324	13.841322
1747	228.381300	-225.455403	13.824935
1748	229.103200	-225.432960	13.810899
1749	229.825100	-225.402994	13.799213
1750	230.547000	-225.365505	13.789877
1751	231.268900	-225.320494	13.782892
1752	231.990800	-225.271021	13.790688
1753	232.712700	-225.218100	13.798430
1754	233.434600	-225.156701	13.812112
1755	234.156500	-225.082215	13.816482
1756	234.878400	-224.994573	13.794567
1757	235.600300	-224.905910	13.752824
1758	236.322200	-224.789631	13.763016
1759	237.044100	-224.660323	13.778933
1760	237.766000	-224.517987	13.800575
1761	238.487900	-224.362623	13.827943
1762	239.209800	-224.194229	13.861036
1763	239.931700	-224.012808	13.899855
1764	240.653600	-223.818357	13.944399
1765	215.879800	-223.436152	11.411739
1766	216.906620	-223.234207	11.510296
1767	217.933440	-223.034069	11.622182
1768	218.960260	-222.835739	11.747395
1769	219.987080	-222.639216	11.885935
1770	221.013900	-222.444500	12.037804
1771	222.040720	-222.251591	12.203000
1772	223.067540	-222.060489	12.381524
1773	224.094360	-221.849464	12.594582
1774	225.121180	-221.645865	12.821938
1775	226.148000	-221.459315	13.050882
1776	227.174820	-221.293738	13.272222
1777	228.201640	-221.142623	13.485309
1778	229.228460	-220.994404	13.693613
1779	230.255280	-220.848381	13.862193
1780	231.282100	-220.711079	14.014424
1781	232.308920	-220.582498	14.150309
1782	233.335740	-220.462638	14.269847
1783	234.362560	-220.351499	14.373037
1784	235.389380	-220.249082	14.459881
1785	236.416200	-220.155386	14.530377
1786	217.686300	-225.600687	14.003373
1787	218.596050	-225.587702	14.025913
1788	219.505800	-225.569288	14.045222
1789	220.415550	-225.545443	14.061300
1790	221.325300	-225.516168	14.074146
1791	222.235050	-225.481464	14.083760
1792	223.144800	-225.441330	14.090143
1793	224.054550	-225.395766	14.093294
1794	224.964300	-225.361068	14.088590
1795	225.874050	-225.322500	14.083596
1796	226.783800	-225.267984	14.083248
1797	227.693550	-225.191405	14.080665
1798	228.603300	-225.092031	14.067475
1799	229.513050	-224.972224	14.046375
1800	230.422800	-224.855646	14.026321
1801	231.332550	-224.726699	14.002774
1802	232.242300	-224.585384	13.975732
1803	233.152050	-224.431701	13.945197
1804	234.061800	-224.265649	13.911167
1805	234.971550	-224.087229	13.873643
1806	235.881300	-223.896440	13.832626
1807	215.086600	-225.215160	13.072028
1808	216.224035	-225.175496	13.195757
1809	217.361470	-225.128973	13.313477
1810	218.498905	-225.075591	13.425188
1811	219.636340	-225.015350	13.530889
1812	220.773775	-224.948249	13.630582
1813	221.911210	-224.874289	13.724265
1814	223.048645	-224.793470	13.811939
1815	224.186080	-224.727527	13.933021
1816	225.323515	-224.651545	14.036698
1817	226.460950	-224.565976	14.114010
1818	227.598385	-224.457087	14.149469
1819	228.735820	-224.319965	14.129166
1820	229.873255	-224.151457	14.066260
1821	231.010690	-223.991012	14.046809
1822	232.148125	-223.815544	14.011861
1823	233.285560	-223.625054	13.961417
1824	234.422995	-223.419542	13.895478
1825	235.560430	-223.199008	13.814043
1826	236.697865	-222.963451	13.717112
1827	237.835300	-222.712872	13.604685
1828	216.870300	-224.285546	12.662487
1829	217.840505	-224.206523	12.788750
1830	218.810710	-224.126331	12.907030
1831	219.780915	-224.044970	13.017327
1832	220.751120	-223.962441	13.119639
1833	221.721325	-223.878742	13.213968
1834	222.691530	-223.793876	13.300314
1835	223.661735	-223.707840	13.378676
1836	224.631940	-223.645577	13.469490
1837	225.602145	-223.569459	13.540445
1838	226.572350	-223.477301	13.597029
1839	227.542555	-223.373140	13.642612
1840	228.512760	-223.263387	13.675678
1841	229.482965	-223.138505	13.681137
1842	230.453170	-223.033298	13.709840
1843	231.423375	-222.926679	13.735278
1844	232.393580	-222.818646	13.757451
1845	233.363785	-222.709201	13.776361
1846	234.333990	-222.598343	13.792006
1847	235.304195	-222.486072	13.804387
1848	236.274400	-222.372388	13.813504
1849	215.465700	-224.481164	12.203417
1850	216.487750	-224.292543	12.347589
1851	217.509800	-224.112686	12.481700
1852	218.531850	-223.941593	12.605748
1853	219.553900	-223.779264	12.719734
1854	220.575950	-223.625700	12.823658
1855	221.598000	-223.480900	12.917521
1856	222.620050	-223.344864	13.001321
1857	223.642100	-223.214922	13.083526
1858	224.664150	-223.094048	13.146111
1859	225.686200	-222.982147	13.185132
1860	226.708250	-222.881709	13.208668
1861	227.730300	-222.796612	13.234552
1862	228.752350	-222.729453	13.284182
1863	229.774400	-222.643865	13.377131
1864	230.796450	-222.562472	13.486157
1865	231.818500	-222.485275	13.611259
1866	232.840550	-222.412274	13.752438
1867	233.862600	-222.343469	13.909692
1868	234.884650	-222.278860	14.083022
1869	235.906700	-222.218446	14.272428
1870	214.966200	-224.330636	12.086378
1871	216.018945	-224.109292	12.120198
1872	217.071690	-223.902421	12.158458
1873	218.124435	-223.710021	12.201158
1874	219.177180	-223.532093	12.248298
1875	220.229925	-223.368637	12.299877
1876	221.282670	-223.219654	12.355896
1877	222.335415	-223.085142	12.416354
1878	223.388160	-222.972141	12.453531
1879	224.440905	-222.883259	12.511053
1880	225.493650	-222.810194	12.590049
1881	226.546395	-222.740752	12.689756
1882	227.599140	-222.660697	12.811026
1883	228.651885	-222.558998	12.955695
1884	229.704630	-222.458731	13.074749
1885	230.757375	-222.354479	13.201514
1886	231.810120	-222.246243	13.335990
1887	232.862865	-222.134023	13.478178
1888	233.915610	-222.017818	13.628077
1889	234.968355	-221.897629	13.785688
1890	236.021100	-221.773456	13.951010
1891	213.794600	-224.097342	11.558274
1892	214.858135	-223.917671	11.552500
1893	215.921670	-223.741646	11.562541
1894	216.985205	-223.569266	11.588396
1895	218.048740	-223.400532	11.630067
1896	219.112275	-223.235444	11.687552
1897	220.175810	-223.074002	11.760853
1898	221.239345	-222.916205	11.849969
1899	222.302880	-222.777078	11.945117
1900	223.366415	-222.639875	12.052081
1901	224.429950	-222.491901	12.186271
1902	225.493485	-222.327378	12.361275
1903	226.557020	-222.157739	12.573666
1904	227.620555	-221.973820	12.781668
1905	228.684090	-221.818386	12.960739
1906	229.747625	-221.664468	13.145078
1907	230.811160	-221.512067	13.334684
1908	231.874695	-221.361182	13.529558
1909	232.938230	-221.211813	13.729699
1910	234.001765	-221.063961	13.935108
1911	235.065300	-220.917624	14.145784
1912	218.655000	-222.812114	10.737668
1913	219.674795	-222.626847	10.866379
1914	220.694590	-222.447549	11.000684
1915	221.714385	-222.274220	11.140582
1916	222.734180	-222.106860	11.286075
1917	223.753975	-221.945470	11.437161
1918	224.773770	-221.790049	11.593841
1919	225.793565	-221.640597	11.756115
1920	226.813360	-221.497755	11.924587
1921	227.833155	-221.360124	12.101074
1922	228.852950	-221.224981	12.283825
1923	229.872745	-221.097906	12.474446
1924	230.892540	-220.982794	12.666099
1925	231.912335	-220.880684	12.846399
1926	232.932130	-220.776982	13.016754
1927	233.951925	-220.679724	13.183998
1928	234.971720	-220.588909	13.348131
1929	235.991515	-220.504538	13.509153
1930	237.011310	-220.426610	13.667065
1931	238.031105	-220.355126	13.821865
1932	239.050900	-220.290085	13.973554
1933	223.290500	-221.533308	10.184294
1934	224.190595	-221.443190	10.497868
1935	225.090690	-221.344102	10.800373
1936	225.990785	-221.236045	11.091811
1937	226.890880	-221.119018	11.372180
1938	227.790975	-220.993022	11.641481
1939	228.691070	-220.858056	11.899714
1940	229.591165	-220.714121	12.146878
1941	230.491260	-220.559709	12.381817
1942	231.391355	-220.394148	12.616722
1943	232.291450	-220.218589	12.847969
1944	233.191545	-220.035673	13.065964
1945	234.091640	-219.849765	13.265466
1946	234.991735	-219.665841	13.445878
1947	235.891830	-219.494762	13.630744
1948	236.791925	-219.325402	13.806789
1949	237.692020	-219.157761	13.974015
1950	238.592115	-218.991838	14.132420
1951	239.492210	-218.827634	14.282005
1952	240.392305	-218.665149	14.422770
1953	241.292400	-218.504383	14.554715
1954	222.834700	-220.926196	10.390224
1955	223.821220	-220.788392	10.807629
1956	224.807740	-220.649112	11.203021
1957	225.794260	-220.508357	11.576400
1958	226.780780	-220.366128	11.927766
1959	227.767300	-220.222424	12.257119
1960	228.753820	-220.077245	12.564459
1961	229.740340	-219.930592	12.849785
1962	230.726860	-219.816290	13.095535
1963	231.713380	-219.689316	13.335499
1964	232.699900	-219.540099	13.568622
1965	233.686420	-219.365361	13.782786
1966	234.672940	-219.169826	13.972894
1967	235.659460	-218.949993	14.141360
1968	236.645980	-218.739993	14.285273
1969	237.632500	-218.518285	14.408476
1970	238.619020	-218.284870	14.510970
1971	239.605540	-218.039747	14.592754
1972	240.592060	-217.782916	14.653829
1973	241.578580	-217.514377	14.694195
1974	242.565100	-217.234131	14.713852
1975	222.273900	-220.197801	10.658798
1976	223.183300	-220.076154	11.077420
1977	224.092700	-219.951387	11.472644
1978	225.002100	-219.823501	11.844468
1979	225.911500	-219.692497	12.192893
1980	226.820900	-219.558373	12.517919
1981	227.730300	-219.421130	12.819545
1982	228.639700	-219.280768	13.097773
1983	229.549100	-219.137520	13.359346
1984	230.458500	-218.996248	13.589171
1985	231.367900	-218.847418	13.797705
1986	232.277300	-218.689030	13.992592
1987	233.186700	-218.519277	14.172302
1988	234.096100	-218.334558	14.328825
1989	235.005500	-218.136832	14.471124
1990	235.914900	-217.926845	14.595302
1991	236.824300	-217.704597	14.701357
1992	237.733700	-217.470087	14.789291
1993	238.643100	-217.223315	14.859103
1994	239.552500	-216.964282	14.910793
1995	240.461900	-216.692987	14.944362
1996	222.602800	-219.549899	12.110229
1997	223.503065	-219.360664	12.427628
1998	224.403330	-219.175202	12.723096
[truncated: 5,918 more rows]
